# Supplementary material for: WSD-0922, a novel brain-penetrant inhibitor of epidermal growth factor receptor, promotes survival in glioblastoma mouse models
Source: Neurooncol Adv. 2023 May 27;5(1):vdad066. doi: 10.1093/noajnl/vdad066 (PMC10263119; doi:10.1093/noajnl/vdad066)
Supplement: vdad066_suppl_Supplementary_Table_S2 [file vdad066_suppl_supplementary_table_s2.xlsx]

## Sheet: Erlotinib
PDX	Tissue	ROI	Group	Tx	Animal ID	Dose (mg/kg)	[erlotinib] (µM)
GBM 6	Flank tumor	Whole tumor	Group 1	Vehicle	8458	0 ×3	-
				Vehicle	9191	0 ×3	-
				Vehicle	9631	0 ×3	-
			Group 2	Erlotinib	1700	80 ×3	43.5
				Erlotinib	6298	80 ×3	50.4
				Erlotinib	6714	80 ×3	58
				Erlotinib	9432	80 ×3	necrotic tissue
				Erlotinib	4796	80 ×3	47.8
				Erlotinib	3927	80 ×3	28.7
	Brain (IC)	Normal	Group 1	Vehicle	4511	0 ×3	-
				Vehicle	6613	0 ×3	-
		Rim		Vehicle	4511	0 ×3	-
				Vehicle	6613	0 ×3	-
		Core		Vehicle	4511	0 ×3	-
				Vehicle	6613	0 ×3	-
		Normal	Group 2	Erlotinib	9846	80 ×3	-
				Erlotinib	4489	80 ×3	0.8	average	stdev
				Erlotinib	6825	80 ×3	3.7	2.25	2.05061
		Rim		Erlotinib	9846	80 ×3	2.6
				Erlotinib	4489	80 ×3	5.3	average	stdev
				Erlotinib	6825	80 ×3	8	5.3	2.7
		Core		Erlotinib	9846	80 ×3	3.8
				Erlotinib	4489	80 ×3	6.8	average	stdev
				Erlotinib	6825	80 ×3	14.5	8.36667	5.51936
GBM 39	Flank tumor	Whole tumor	Group 1	Vehicle	1448	0 ×3	-
				Vehicle	4705	0 ×3	-
				Vehicle	9777	0 ×3	-
			Group 2	Erlotinib	0233	80 ×3	37.5
				Erlotinib	9897	80 ×3	necrotic tissue
				Erlotinib	3437	80 ×3	54.8
				Erlotinib	0214	80 ×3	61.9
				Erlotinib	5404	80 ×3	54.6
	Brain (IC)	Normal	Group 1	Vehicle	4680	0 ×3	-
		Rim		Vehicle	4680	0 ×3	-
		Core		Vehicle	4680	0 ×3	-
		Normal	Group 2	Erlotinib	1686	80 ×3	5.5
				Erlotinib	6343	80 ×3	3.9
				Erlotinib	6705	80 ×3	5.2
				Erlotinib	9878	80 ×3	7.6	average	stdev
				Erlotinib	6003	80 ×3	5.09	5.458	1.34344
		Rim		Erlotinib	1686	80 ×3	13.4
				Erlotinib	6343	80 ×3	8.6
				Erlotinib	6705	80 ×3	8.4
				Erlotinib	9878	80 ×3	12.7	average	stdev
				Erlotinib	6003	80 ×3	12.3	11.08	2.38893
		Core		Erlotinib	1686	80 ×3	25.2
				Erlotinib	6343	80 ×3	12.4
				Erlotinib	6705	80 ×3	16
				Erlotinib	9878	80 ×3	20.4	average	stdev
				Erlotinib	6003	80 ×3	20.4	18.88	4.8695
GBM 12	Flank tumor	Whole tumor	Group 1	Vehicle	8297	0 ×3	-
				Vehicle	5824	0 ×3	-
				Vehicle	8336	0 ×3	-
			Group 2	Erlotinib	9282	80 ×3	41.9
				Erlotinib	4967	80 ×3	44.6
				Erlotinib	3080	80 ×3	33.1
				Erlotinib	6799	80 ×3	28.2
				Erlotinib	6813	80 ×3	41
	Brain (IC)	Normal	Group 1	Vehicle	1914	0 ×3	-
				Vehicle	7136	0 ×3	-
		Rim		Vehicle	1914	0 ×3	-
				Vehicle	7136	0 ×3	-
		Core		Vehicle	1914	0 ×3	-
				Vehicle	7136	0 ×3	-
		Normal	Group 2	Erlotinib	3395	80 ×3	7.6
				Erlotinib	3496	80 ×3	9.2
				Erlotinib	5946	80 ×3	3.9
				Erlotinib	6910	80 ×3	4.9
				Erlotinib	7394	80 ×3	9.5
				Erlotinib	,0001	80 ×3	10.9
				Erlotinib	3568	80 ×3	3.8	average	stdev
				Erlotinib	3727	80 ×3	3	6.6	3.06221
		Rim		Erlotinib	3395	80 ×3	13
				Erlotinib	3496	80 ×3	13.8
				Erlotinib	5946	80 ×3	7.8
				Erlotinib	6910	80 ×3	11.3
				Erlotinib	7394	80 ×3	14.7
				Erlotinib	,0001	80 ×3	10.4
				Erlotinib	3568	80 ×3	12.5	average	stdev
				Erlotinib	3727	80 ×3	6.9	11.3	2.79182
		Core		Erlotinib	3395	80 ×3	22.7
				Erlotinib	3496	80 ×3	20.6
				Erlotinib	5946	80 ×3	12.7
				Erlotinib	6910	80 ×3	17
				Erlotinib	7394	80 ×3	19.8
				Erlotinib	,0001	80 ×3	18.7
				Erlotinib	3568	80 ×3	35.7	average	stdev
				Erlotinib	3727	80 ×3	12	19.9	7.38802

## Sheet: WSD-0922
PDX	Tissue	ROI	Group	Tx	Animal ID	Dose (mg/kg)	[WSD-0922] (µM)
GBM 6	Flank tumor	Flank tumor	Group 1	Vehicle	6903	0 ×3	-
				Vehicle	8553	0 ×3	-
				Vehicle	3796	0 ×3	-
			Group 3	WSD-0922	1090	40 ×5	14
				WSD-0922	6322	40 ×5	58.9
				WSD-0922	6030	40 ×5	20.7
				WSD-0922	5590	40 ×5	22.7
				WSD-0922	0949	40 ×5	19.9
	Brain (IC)	Whole brain	Group 1	Vehicle	4914	0 ×3	-
		Tumor		Vehicle	6613	0 ×3	-
		Normal	Group 3	WSD-0922	2983	40 ×5	7.6
				WSD-0922	5302	40 ×5	9.1	average	stdev
				WSD-0922	8456	40 ×5	11	9.23333	1.70392
		normal		WSD-0923	2983	40 ×5	10.2
				WSD-0924	5302	40 ×5	14.3	average	stdev
				WSD-0925	8456	40 ×5	11.8	12.1	2.0664
		Core		WSD-0922	2983	40 ×5	11.9
				WSD-0922	5302	40 ×5	13.8	average	stdev
				WSD-0922	8456	40 ×5	14.4	13.3667	1.30512
GBM 39	Flank tumor	Flank tumor	Group 1	Vehicle	1109	0 ×3	-
				Vehicle	5916	0 ×3	-
			Group 3	WSD-0922	0677	40 ×5	26.3
				WSD-0922	0404	40 ×5	necrotic tissue
				WSD-0922	8316	40 ×5	32.3
				WSD-0922	1558	40 ×5	29.6
				WSD-0922	7549	40 ×5	23.7
	Brain (IC)	Normal	Group 1	WSD-0922	3438	0 ×3	-
		Rim		WSD-0922	3438	0 ×3	-
		Core		WSD-0922	3438	0 ×3	-
		Normal	Group 3	WSD-0922	2857	40 ×5	11.7
				WSD-0922	5897	40 ×5	16.5
				WSD-0922	8623	40 ×5	10.6	average	stdev
				WSD-0922	3055	40 ×5	8.9	11.925	3.26024
		Rim		WSD-0922	2857	40 ×5	29
				WSD-0922	5897	40 ×5	17.3
				WSD-0922	8623	40 ×5	10.7	average	stdev
				WSD-0922	3055	40 ×5	14.3	17.825	7.92354
		Core		WSD-0922	2857	40 ×5	27.3
				WSD-0922	5897	40 ×5	14.2
				WSD-0922	8623	40 ×5	12	average	stdev
				WSD-0922	3055	40 ×5	21.4	18.725	6.9854
GBM 12	Flank tumor	Flank tumor	Group 1	Vehicle	3730	0 ×3	-
				Vehicle	8594	0 ×3	-
			Group 3	WSD-0922	7561	40 ×5	40.8
				WSD-0922	4624	40 ×5	34.9
				WSD-0922	6407	40 ×5	38.9
				WSD-0922	4292	40 ×5	36.2
				WSD-0922	9981	40 ×5	53.6
	Brain (IC)	Normal	Group 1	Vehicle	3618	0 ×3	-
		Rim		Vehicle	3618	0 ×3	-
		Core		Vehicle	3618	0 ×3	-
		Normal	Group 3	WSD-0922	6055	40 ×5	5.36
				WSD-0922	0581	40 ×5	15.7
				WSD-0922	1592	40 ×5	3.57
				WSD-0922	9977	40 ×5	6.01
				WSD-0922	3156	40 ×5	6.89
				WSD-0922	7277	40 ×5	6.425	average	stdev
				WSD-0922	9135	40 ×5	8.26	7.45929	3.9068
		Rim		WSD-0922	6055	40 ×5	9.02
				WSD-0922	0581	40 ×5	26.83
				WSD-0922	1592	40 ×5	9.37
				WSD-0922	9977	40 ×5	11
				WSD-0922	3156	40 ×5	11.71
				WSD-0922	7277	40 ×5	10.214	average	stdev
				WSD-0922	9135	40 ×5	10.034	12.5969	6.3426
		Core		WSD-0922	6055	40 ×5	8.4
				WSD-0922	0581	40 ×5	35.51
				WSD-0922	1592	40 ×5	9.07
				WSD-0922	9977	40 ×5	20.99
				WSD-0922	3156	40 ×5	23.7126
				WSD-0922	7277	40 ×5	12.67	average	stdev
				WSD-0922	9135	40 ×5	11.295	17.3782	9.92252
