# Supplementary material for: WSD-0922, a novel brain-penetrant inhibitor of epidermal growth factor receptor, promotes survival in glioblastoma mouse models
Source: Neurooncol Adv. 2023 May 27;5(1):vdad066. doi: 10.1093/noajnl/vdad066 (PMC10263119; doi:10.1093/noajnl/vdad066)
Supplement: vdad066_suppl_Supplementary_Table_S3 [file vdad066_suppl_supplementary_table_s3.xlsx]

## Sheet: Erlotinib
Experiment	Animal ID	Plasma conc. (µM)			Free Plasma (µM)			Brain conc. (µM)			Free brain conc. (µM)			Brain-to-plasma conc ratio			Unbound brain-to-plasma conc ratio
			Avg	Stdev		Avg	Stdev		Avg	Stdev		Avg	Stdev		Avg	Stdev		Avg	Stdev
GBM6 Flank	-1700	30.4995	36.338	7.90928	1.37248	1.63521	0.355918	-	-	-	-	-	-	-	-	-	-	-	-
	-6298	39.508			1.77786			-	-	-	-			-	-	-	-
	-6714	40.7788			1.83505			-	-	-	-			-	-	-	-
	-3927	24.3993			1.09797			-	-	-	-			-	-	-	-
	-4796	36.1911			1.6286			-	-	-	-			-	-	-	-
	-9432	46.6516			2.09932			-	-	-	-			-	-	-	-
GBM6 Intracranial	2-9846	15.6757	27.0141	10.4259	0.705407	1.21563	0.469164	-	-	-	-	-	-	-	-	-	-	-	-
	2-2362	36.445			1.64002			-	-	-	-			-	-	-	-
	2-4489	19.6176			0.882792			-	-	-	-			-	-	-	-
	2-5893	31.248			1.40616			-	-	-	-			-	-	-	-
	2-9098	9.88467			0.44481			-	-	-	-			-	-	-	-
	2-2068	32.7573			1.47408			-	-	-	-			-	-	-	-
	2-4629	37.3577			1.68109			-	-	-	-			-	-	-	-
	2-6825	33.1269			1.49071			-	-	-	-			-	-	-	-
GBM12 Flank	-4967	29.7317	24.3478	5.97211	1.33792	1.09565	0.268745	-	-	-	-	-	-	-	-		-	-	-
	-6813	26.5538			1.19492			-	-	-	-			-	-		-
	-6799	16.1309			0.72589			-	-	-	-			-	-		-
	-9282	29.1946			1.31375			-	-	-	-			-	-		-
	-3080	20.1284			0.905776			-	-	-	-			-	-		-
GBM12 Intracranial	-0001	-	33.3335	7.77555	-	1.50001	0.3499	-	2.31932	1.12161	-	0.222655	0.107675	-	0.0723795	0.0141037	-	0.15441	0.030088
	-2140	34.0546			1.53246			2.06644			0.198378			0.0606803			0.129451
	-3568	36.7859			1.65536			-			-			-			-
	-3727	29.0576			1.30759			-			-			-			-
	-7535	45.9577			2.0681			4.26933			0.409856			0.0928968			0.19818
	-5363	31.1838			1.40327			2.12354			0.20386			0.0680975			0.145275
	-9451	-			-			1.57953			0.151635			-			-
	-8192	22.9613			1.03326			1.55777			0.149546			0.0678434			0.144733
GBM39 Flank	-5404	33.5709	30.743	7.3609	1.51069	1.38344	0.33124	-	-	-	-	-	-	-	-	-	-	-	-
	-0214	40.173			1.80779			-	-	-	-			-	-	-	-
	-3437	32.0422			1.4419			-	-	-	-			-	-	-	-
	-9897	27.5857			1.24136			-	-	-	-			-	-	-	-
	-0233	20.3434			0.915452			-	-	-	-			-	-	-	-
GBM39 Intracranial	-9673	20.4885	22.8096	5.78428	0.921984	1.02643	0.260293	-	-	-	-	-	-	-	-	-	-	-	-
	-3245	17.7713			0.799709			-	-	-	-			-	-	-	-
	-2003	19.3588			0.871145			-	-	-	-			-	-	-	-
	-3334	25.6937			1.15622			-	-	-	-			-	-	-	-
	-0742	27.6043			1.24219			-	-	-	-			-	-	-	-
	-6847	30.9188			1.39135			-	-	-	-			-	-	-	-
	-8846	13.9147			0.626163			-	-	-	-			-	-	-	-
	-6003	26.7262			1.20268			-	-	-	-			-	-	-	-

## Sheet: WSD-0922
Experiment	Animal ID	Plasma conc. (µM)			Free Plasma (µM)			Brain Conc. (μM)			Free brain conc. (µM)			Brain-to-plasma conc ratio			Unbound brain-to-plasma conc ratio
			Avg	Stdev		Avg	Stdev		Avg	Stdev		Average	Stdev		Avg	Stdev		Avg	Stdev
GBM6 Flank	-0603	6.10552	5.12955	0.999715	0.418075	0.351246	0.0684555	-	-	-	-	-	-	-	-	-	-	-	-
	-6322	6.16722			0.422301			-	-	-	-	-	-	-	-	-	-	-	-
	-0559	5.08715			0.348343			-	-	-	-	-	-	-	-	-	-	-	-
	-0949	4.2528			0.29121			-	-	-	-	-	-	-	-	-	-	-	-
	-1090	4.03504			0.2763			-	-	-	-	-	-	-	-	-	-	-	-
GBM6 Intracranial	3-1074	6.54025	8.06262	2.84457	0.447844	0.552088	0.194782	-	-	-	-	-	-	-	-	-	-	-	-
	3-2983	5.45557			0.37357			-	-	-	-	-	-	-	-	-	-	-	-
	3-4135	7.37759			0.50518			-	-	-	-	-	-	-	-	-	-	-	-
	3-5302	6.9101			0.473169			-	-	-	-	-	-	-	-	-	-	-	-
	3-0507	13.6914			0.937517			-	-	-	-	-	-	-	-	-	-	-	-
	3-8456	8.50864			0.582629			-	-	-	-	-	-	-	-	-	-	-	-
	3-9909	5.37798			0.368257			-	-	-	-	-	-	-	-	-	-	-	-
	3-5856	10.6394			0.728536			-	-	-	-	-	-	-	-	-	-	-	-
GBM12 Flank	-9981	8.59964	8.81632	1.85524	0.58886	0.603698	0.127038	-	-	-	-	-	-	-	-	-	-	-	-
	-7561	10.7261			0.734473			-	-	-	-	-	-	-	-	-	-	-	-
	-6407	10.7164			0.733806			-	-	-	-	-	-	-	-	-	-	-	-
	-4292	7.08041			0.484831			-	-	-	-	-	-	-	-	-	-	-	-
	-4624	6.95901			0.476518			-	-	-	-	-	-	-	-	-	-	-	-
GBM12 Intracranial	-7277	8.4214	7.91852	1.90032	0.576655	0.542221	0.130124	-	-	-	-	-	-	-	-	-	-	-	-
	-9135	10.6081			0.726388			-	-	-	-	-	-	-	-	-	-	-	-
	-3156	7.84372			0.537099			-	-	-	-	-	-	-	-	-	-	-	-
	-5222	7.82398			0.535747			2.37933	2.30542	0.355457	0.0331021	0.0320738	0.00494524	0.304107	0.356354	0.0467294	0.0617868	0.0724019	0.00949421
	-9127	5.20683			0.356538			1.78331			0.02481			0.342494			0.069586
	-1454	10.3845			0.711077			-			-			-			-
	-7571	7.02293			0.480895			2.54606			0.0354217			0.362536			0.0736579
	-5983	6.03676			0.413367			2.51297			0.0349613			0.416278			0.0845769
GBM39 Flank	-7549	4.04502	7.71046	3.44197	0.276983	0.527974	0.235689	-	-	-	-	-	-	-	-	-	-	-	-
	-1558	13.1976			0.903704			-	-	-	-	-	-	-	-	-	-	-	-
	-8316	7.50076			0.513615			-	-	-	-	-	-	-	-	-	-	-	-
	-0404	5.78614			0.396206			-	-	-	-	-	-	-	-	-	-	-	-
	-0667	8.0228			0.549362			-	-	-	-	-	-	-	-	-	-	-	-
GBM39 Intracranial	-5299	8.94999	7.74307	2.57412	0.61285	0.530207	0.176263	-	-	-	-	-	-	-	-	-	-	-	-
	-8562	6.80716			0.46612			-	-	-	-	-	-	-	-	-	-	-	-
	-1881	5.38132			0.368486			-	-	-	-	-	-	-	-	-	-	-	-
	-3009	2.78262			0.19054			-	-	-	-	-	-	-	-	-	-	-	-
	-5391	9.29863			0.636723			-	-	-	-	-	-	-	-	-	-	-	-
	-4454	9.35534			0.640607			-	-	-	-	-	-	-	-	-	-	-	-
	-3055	8.87646			0.607816			-	-	-	-	-	-	-	-	-	-	-	-
	-7234	10.493			0.718511			-	-	-	-	-	-	-	-	-	-	-	-
