# Supplementary material for: WSD-0922, a novel brain-penetrant inhibitor of epidermal growth factor receptor, promotes survival in glioblastoma mouse models
Source: Neurooncol Adv. 2023 May 27;5(1):vdad066. doi: 10.1093/noajnl/vdad066 (PMC10263119; doi:10.1093/noajnl/vdad066)
Supplement: vdad066_suppl_Supplementary_Table_S4 [file vdad066_suppl_supplementary_table_s4.xlsx]

## Sheet: GBM6 Flank pY peptides
Relative Abundance of tyrosine phosphorylated peptides in GBM6 Flank tumors. p-values determined using t test with unequal variance assumption
AnnotatedSequence	Modifications	ProteinDescriptions	GeneName	Vehicle 1	Vehicle 2	Vehicle 3	Erlotinib 1	Erlotinib 2	Erlotinib 3	Erlotinib 4	WSD-0922 1	WSD-0922 2	WSD-0922 3	WSD-0922 4	log2(erl/wsd)	-log10p
AAVPSGASTGIYEALELR	Y12	Beta-enolase OS=Homo sapiens OX=9606 GN=ENO3 PE=1 SV=5; Gamma-enolase OS=Homo sapiens OX=9606 GN=ENO2 PE=1 SV=3; Alpha-enolase OS=Homo sapiens OX=9606 GN=ENO1 PE=1 SV=2	ENO3	0.767492	1.05784	1.17467	0.794208	0.850835	0.742396	0.821328	0.739608	0.870412	0.750099	0.990167	-0.0622652	0.217236
AAVPSGASTGIYEALELRDNDK	Y12	Alpha-enolase OS=Homo sapiens OX=9606 GN=ENO1 PE=1 SV=2	ENO1	0.667185	1.20231	1.1305	0.740777	0.950553	0.77454	0.931278	1.00231	0.763687	0.835529	0.811799	-0.00685348	0.0184188
AAWYTIDSR	Y4	Titin OS=Homo sapiens OX=9606 GN=TTN PE=1 SV=4	TTN	0.621697	0.526629	1.85167	0.359629	1.90959	0.608129	0.408284	0.168441	1.08627	0.432495	0.691502	0.465993	0.214054
AAYFGIYDTAK	Y3	ADP/ATP translocase 2 OS=Homo sapiens OX=9606 GN=SLC25A5 PE=1 SV=7	SLC25A5	0.838473	0.683923	1.4776	1.00703	1.59119	1.28133	0.762551	0.744103	1.25172	0.823872	1.05493	0.260724	0.390822
AAYFGVYDTAK	Y3	ADP/ATP translocase 3 OS=Homo sapiens OX=9606 GN=SLC25A6 PE=1 SV=4; ADP/ATP translocase 1 OS=Homo sapiens OX=9606 GN=SLC25A4 PE=1 SV=4	SLC25A6	0.493325	0.400692	2.10598	0.306975	2.44148	0.988892	0.405268	0.127479	1.13292	0.453947	0.837237	0.699151	0.300953
AAYLTSLNSADLLK	Y3	Myosin-4 OS=Homo sapiens OX=9606 GN=MYH4 PE=2 SV=2	MYH4	0.488801	0.482478	2.02872	0.373087	1.98072	0.797933	0.547919	0.161241	1.08277	0.463713	0.943977	0.480472	0.250615
ADHQPLTEASYVNLPTIALCNTDSPLR	Y11	40S ribosomal protein SA OS=Homo sapiens OX=9606 GN=RPSA PE=1 SV=4	RPSA	0.630834	1.53472	0.834447	0.998726	0.820156	0.890007	0.588709	0.705718	0.7485	0.512017	0.859773	0.222649	0.470617
ADQQYECVAEIGEGAYGK	Y16	Cyclin-dependent kinase 6 OS=Homo sapiens OX=9606 GN=CDK6 PE=1 SV=1	CDK6	0.743277	1.33243	0.924292	0.653677	0.574784	0.502393	0.663426	0.615805	0.415965	0.625923	0.664184	0.0443008	0.0978074
AEDPSQPDSAGYTALHYASR	Y12	Ankyrin repeat domain-containing protein 39 OS=Homo sapiens OX=9606 GN=ANKRD39 PE=1 SV=1	ANKRD39	0.765896	1.16141	1.07269	1.07996	0.662868	0.465372	0.774415	1.16275	0.796488	1.15077	1.39978	-0.596479	1.11547
AEEVEYYYR	Y6	Kinesin light chain 2 OS=Homo sapiens OX=9606 GN=KLC2 PE=1 SV=1	KLC2	1.10316	0.970015	0.926825	0.908994	0.8592	0.657743	1.09388	0.805966	0.967665	0.994161	1.61321	-0.315762	0.475695
AEFAEYASVDR	Y6	Phosphoprotein associated with glycosphingolipid-enriched microdomains 1 OS=Homo sapiens OX=9606 GN=PAG1 PE=1 SV=2	PAG1	0.736437	1.43149	0.832072	1.27774	0.824167	0.940008	0.94658	1.17954	0.833394	0.822568	0.84518	0.115873	0.238617
AEFAEYASVDR	Y6S8	Phosphoprotein associated with glycosphingolipid-enriched microdomains 1 OS=Homo sapiens OX=9606 GN=PAG1 PE=1 SV=2	PAG1	0.913945	1.43262	0.653431	0.542584	0.425599	0.401973	0.612214	0.742135	0.379229	0.470385	0.530158	-0.0981342	0.14344
AFDYPSLFR	Y4	Zinc finger protein 627 OS=Homo sapiens OX=9606 GN=ZNF627 PE=1 SV=1	ZNF627	0.725475	1.48584	0.788683	0.864439	0.468597	0.717596	0.922493	0.875111	0.5131	0.786998	0.913116	-0.0548447	0.0762672
AFGYYGPLR	Y4	Serine/arginine-rich splicing factor 3 OS=Homo sapiens OX=9606 GN=SRSF3 PE=1 SV=1	SRSF3	0.931958	1.18335	0.884693	0.964487	0.810666	0.839032	0.922102	1.20439	0.894936	1.02802	1.13718	-0.270149	1.16611
AGSLPNYATINGK	Y7	Tensin-1 OS=Homo sapiens OX=9606 GN=TNS1 PE=1 SV=2	TNS1	0.950959	0.790952	1.25809	0.862964	1.28115	1.07354	1.09065	0.703181	1.08871	0.830658	1.00174	0.249419	0.680199
AHSGFYQDDSLEEYYGQR	Y14	Immunoglobulin-like domain-containing receptor 2 OS=Homo sapiens OX=9606 GN=ILDR2 PE=2 SV=1	ILDR2	1.14417	0.928638	0.927188	0.53718	0.574243	0.557005	0.75937	0.548336	0.370383	0.598945	0.377722	0.357157	0.856401
AITNNQYEIV	Y7	Tetraspanin-6 OS=Homo sapiens OX=9606 GN=TSPAN6 PE=1 SV=1	TSPAN6	1.26282	1.20794	0.529243	1.49698	0.783723	1.04967	1.11117	1.07892	0.907136	1.22857	0.94712	0.0938721	0.161111
AIYDFEAAEDNELTFK	Y3	Signal transducing adapter molecule 1 OS=Homo sapiens OX=9606 GN=STAM PE=1 SV=3	STAM	0.928751	1.17581	0.895441	0.750874	0.76015	0.589228	1.06376	0.934682	0.621282	0.717746	0.929721	-0.0178641	0.0266609
ALAYDKLEK	Y4	Myosin-10 OS=Homo sapiens OX=9606 GN=MYH10 PE=1 SV=3	MYH10	1.07376	1.17676	0.749484	1.06095	0.830612	0.916657	1.01091	0.971469	0.913675	1.03353	1.07371	-0.0640051	0.288986
ALDYYMLR	Y4	Talin-1 OS=Homo sapiens OX=9606 GN=TLN1 PE=1 SV=3	TLN1	0.81358	1.10245	1.08397	0.96711	1.04412	0.899332	1.15447	0.79381	0.729717	0.835886	1.4577	0.0907829	0.126803
ALELDPNLYR	Y9	Myosin-10 OS=Homo sapiens OX=9606 GN=MYH10 PE=1 SV=3; Myosin-11 OS=Homo sapiens OX=9606 GN=MYH11 PE=1 SV=3	MYH10	0.938624	0.838991	1.22239	1.20298	1.25311	1.11973	0.959279	0.986946	1.24561	1.06149	1.46791	-0.0704188	0.174194
ALELDSNLYR	Y9	Myosin-9 OS=Homo sapiens OX=9606 GN=MYH9 PE=1 SV=4	MYH9	0.879307	0.644279	1.47641	1.60644	1.7775	1.27163	1.33994	0.634197	1.25477	1.01686	1.41942	0.471097	1.01638
ALGYMER	Y4	General transcription factor 3C polypeptide 3 OS=Homo sapiens OX=9606 GN=GTF3C3 PE=1 SV=1	GTF3C3	1.10795	0.835367	1.05668	0.84908	1.21979	1.38568	0.981743	0.806542	0.752901	0.689384	0.803255	0.53956	1.22295
ALLYLCGGDD	Y4	Putative annexin A2-like protein OS=Homo sapiens OX=9606 GN=ANXA2P2 PE=5 SV=2; Annexin A2 OS=Homo sapiens OX=9606 GN=ANXA2 PE=1 SV=2	ANXA2P2	0.828408	1.00018	1.17141	0.64167	1.03838	1.26735	0.725661	0.673731	1.00274	0.930246	0.880431	0.0749338	0.104794
ALPQNDDHYVMQEHR	Y9	Activated CDC42 kinase 1 OS=Homo sapiens OX=9606 GN=TNK2 PE=1 SV=3	TNK2	0.99754	0.546061	1.4564	1.09837	1.72474	1.96936	1.07226	1.002	1.37712	1.02062	1.3193	0.313569	0.51213
ALYDFEAVEDNELTFK	Y3	Signal transducing adapter molecule 2 OS=Homo sapiens OX=9606 GN=STAM2 PE=1 SV=1	STAM2	0.906709	1.18993	0.903366	1.05595	0.537709	0.961285	0.554106	0.588971	0.817524	0.677267	0.759213	0.129071	0.174524
ALYEAGER	Y3	Annexin A1 OS=Homo sapiens OX=9606 GN=ANXA1 PE=1 SV=2	ANXA1	0.949166	1.13936	0.911471	1.03309	0.799624	1.0715	0.93824	0.964213	0.973084	1.2522	1.20442	-0.193479	0.684552
ALYNIGNVYHAK	Y3	G-protein-signaling modulator 1 OS=Homo sapiens OX=9606 GN=GPSM1 PE=1 SV=2	GPSM1	0.76326	1.07637	1.16037	0.670352	0.604031	0.575637	0.648689	0.8163	0.687872	0.859004	0.950919	-0.407432	1.57539
ANDHGYDNFR	Y6	Endothelin receptor type B OS=Homo sapiens OX=9606 GN=EDNRB PE=1 SV=1	EDNRB	1.13078	1.04188	0.827339	0.919738	0.561067	0.685745	0.879668	0.73647	0.553147	0.682686	0.572138	0.25967	0.60348
ANDTQEFNLSAYFER	Y12	Dual specificity protein phosphatase 3 OS=Homo sapiens OX=9606 GN=DUSP3 PE=1 SV=1	DUSP3	0.735019	0.898461	1.36652	1.04049	2.16593	0.628125	0.787312	1.00333	1.16672	1.18815	0.589785	0.22736	0.169981
ANLLANNEYYFR	Y10	Titin OS=Homo sapiens OX=9606 GN=TTN PE=1 SV=4	TTN	0.372163	0.797052	1.83078	0.336163	1.31851	0.507463	0.376406	0.235655	0.869352	0.225505	0.658695	0.351807	0.190941
ANTAQEQQYGSHEENLPADLEALQR	Y9	Gap junction gamma-1 protein OS=Homo sapiens OX=9606 GN=GJC1 PE=1 SV=2	GJC1	0.863453	1.32009	0.816455	1.00809	0.738632	0.823995	1.12594	0.727797	0.698216	0.485115	0.720656	0.490178	1.29696
APGAIGPYSQAVLVDR	Y8	2-iminobutanoate/2-iminopropanoate deaminase OS=Homo sapiens OX=9606 GN=RIDA PE=1 SV=1	RIDA	0.78579	0.944766	1.26944	1.12928	1.62875	0.940075	0.777131	1.09603	1.26364	1.51247	1.36569	-0.227007	0.397662
APVPTGEVYFADSFDR	Y9	Calnexin OS=Homo sapiens OX=9606 GN=CANX PE=1 SV=2	CANX	0.564826	1.36581	1.06936	0.807429	0.594742	1.16075	0.914048	1.11292	0.957106	1.043	1.17667	-0.303047	0.732065
AQGSVAFDYR	Y9	Spectrin beta chain, non-erythrocytic 2 OS=Homo sapiens OX=9606 GN=SPTBN2 PE=1 SV=3	SPTBN2	1.08958	1.2083	0.702115	0.445269	0.482096	0.378974	0.463184	0.56463	0.595121	0.564963	0.93223	-0.586407	1.0646
AQQGLYQVPGPSPQFQSPPAK	Y6	Breast cancer anti-estrogen resistance protein 1 OS=Homo sapiens OX=9606 GN=BCAR1 PE=1 SV=2	BCAR1	0.994586	0.97723	1.02818	0.863132	0.709754	0.925203	0.877449	1.03661	1.03168	0.864789	1.11871	-0.263442	1.26042
AQSNPYYNGPHLNLK	Y6	LIM domain only protein 7 OS=Homo sapiens OX=9606 GN=LMO7 PE=1 SV=3	LMO7	0.895693	0.922201	1.18211	0.829215	0.691841	0.594767	0.770782	0.603148	0.529663	0.482676	0.553364	0.412443	1.52405
AQSNPYYNGPHLNLK	Y7	LIM domain only protein 7 OS=Homo sapiens OX=9606 GN=LMO7 PE=1 SV=3	LMO7	0.946984	1.26335	0.789662	0.579984	0.651825	0.809515	0.52253	0.534274	0.617582	0.512589	0.694007	0.120473	0.283122
ASPSPSLSSYSDPDSGHYCQLQPPVR	Y18	SH2 domain-containing protein 3C OS=Homo sapiens OX=9606 GN=SH2D3C PE=1 SV=1	SH2D3C	1.14666	1.15758	0.695753	1.03485	1.48555	1.65033	1.05317	0.622818	1.12065	1.51225	0.977637	0.303327	0.463384
ASTDVAGQAVTINLVPTEEQAKPYR	Y24	Inactive tyrosine-protein kinase PEAK1 OS=Homo sapiens OX=9606 GN=PEAK1 PE=1 SV=4	PEAK1	0.874365	0.926176	1.19946	0.588084	1.06762	0.527623	0.71752	0.947408	0.776676	1.05936	0.739462	-0.280293	0.489986
ASYAAGPASNYADPYR	Y11	Catenin delta-2 OS=Homo sapiens OX=9606 GN=CTNND2 PE=1 SV=3	CTNND2	0.949829	1.35921	0.690965	0.764745	0.537332	0.808579	0.646165	0.860237	0.597902	0.589259	0.520238	0.102564	0.192079
ASYAAGPASNYADPYR	Y15	Catenin delta-2 OS=Homo sapiens OX=9606 GN=CTNND2 PE=1 SV=3	CTNND2	0.850269	0.897017	1.25271	1.77132	2.85983	1.41333	1.48841	1.08445	1.21982	0.972165	1.36893	0.697412	0.931146
ATYLSVADEHLR	Y3	Protein tweety homolog 2 OS=Homo sapiens OX=9606 GN=TTYH2 PE=1 SV=3	TTYH2	0.768725	1.06187	1.16941	0.739418	0.644579	0.939385	0.652604	0.691011	0.710591	1.01138	0.618485	-0.0266486	0.0435803
AVCSTYLQSR	Y6	Homeodomain-interacting protein kinase 2 OS=Homo sapiens OX=9606 GN=HIPK2 PE=1 SV=2; Homeodomain-interacting protein kinase 1 OS=Homo sapiens OX=9606 GN=HIPK1 PE=1 SV=1	HIPK2	1.1079	1.03175	0.860343	1.03784	0.729942	1.14764	0.919017	0.958043	1.03853	0.983557	0.93859	-0.0313648	0.0798327
AVDGYVKPQIK	Y5	Signal transducer and activator of transcription 5B OS=Homo sapiens OX=9606 GN=STAT5B PE=1 SV=2; Signal transducer and activator of transcription 5A OS=Homo sapiens OX=9606 GN=STAT5A PE=1 SV=1	STAT5B	0.86444	1.18388	0.951677	0.271629	0.256041	0.47856	0.156602	0.336942	0.266004	0.451043	0.339834	-0.261405	0.307778
AVIYNPATQADWTAK	Y4	Myosin-10 OS=Homo sapiens OX=9606 GN=MYH10 PE=1 SV=3	MYH10	0.932619	1.30212	0.765263	0.734641	0.543162	0.700032	0.739732	0.778143	0.793408	0.6681	1.0056	-0.256012	0.753145
AVLYADYR	Y4	Kin of IRRE-like protein 1 OS=Homo sapiens OX=9606 GN=KIRREL1 PE=1 SV=2	KIRREL1	1.07263	0.901857	1.02551	1.08799	0.910616	1.00389	1.01504	0.841471	1.04736	1.12239	0.970004	0.0130994	0.0447274
AVLYADYR	Y7	Kin of IRRE-like protein 1 OS=Homo sapiens OX=9606 GN=KIRREL1 PE=1 SV=2	KIRREL1	1.01099	0.969261	1.01975	1.02654	1.18786	1.00632	1.05702	0.782104	0.934627	0.978199	0.841025	0.274745	1.65711
AYDHLFK	Y2	Ras-related protein Rab-13 OS=Homo sapiens OX=9606 GN=RAB13 PE=1 SV=1	RAB13	1.03477	0.961482	1.00375	0.728391	0.624219	0.592923	0.726797	0.770702	0.557924	0.687159	1.06961	-0.207356	0.37498
AYEFAER	Y2	Clathrin heavy chain 1 OS=Homo sapiens OX=9606 GN=CLTC PE=1 SV=5; Clathrin heavy chain 2 OS=Homo sapiens OX=9606 GN=CLTCL1 PE=1 SV=2	CLTC	1.12145	0.866802	1.01175	1.33897	1.31835	1.33483	1.03451	0.731685	0.907696	0.941114	1.07499	0.459537	1.80808
AYHEQLSVAEITNACFEPANQMVK	Y2	Tubulin alpha-3C chain OS=Homo sapiens OX=9606 GN=TUBA3C PE=1 SV=1; Tubulin alpha-3E chain OS=Homo sapiens OX=9606 GN=TUBA3E PE=1 SV=2; Tubulin alpha-1A chain OS=Homo sapiens OX=9606 GN=TUBA1A PE=1 SV=1; Tubulin alpha-1B chain OS=Homo sapiens OX=9606 GN=TUBA1B PE=1 SV=1; Tubulin alpha-4A chain OS=Homo sapiens OX=9606 GN=TUBA4A PE=1 SV=1	TUBA3C	0.874803	1.18737	0.937826	0.359966	0.295583	0.292646	0.351609	0.392892	0.330285	0.341017	0.38871	-0.160646	0.786731
AYTNFDAER	Y2	Putative annexin A2-like protein OS=Homo sapiens OX=9606 GN=ANXA2P2 PE=5 SV=2; Annexin A2 OS=Homo sapiens OX=9606 GN=ANXA2 PE=1 SV=2	ANXA2P2	0.991102	1.05288	0.956021	0.67641	0.63407	0.668547	0.837056	0.811935	0.863747	1.03991	1.0735	-0.428162	1.60779
CEFQDAYVLLSEK	Y7	60 kDa heat shock protein, mitochondrial OS=Homo sapiens OX=9606 GN=HSPD1 PE=1 SV=2	HSPD1	0.706408	1.22323	1.07036	0.953002	0.899145	0.878172	1.03165	1.03274	1.02791	0.987234	1.0991	-0.140575	1.18961
CEGDEVEDLYELLK	Y10	Diphthine--ammonia ligase OS=Homo sapiens OX=9606 GN=DPH6 PE=1 SV=3	DPH6	0.831095	1.5402	0.628707	0.658056	0.730201	0.797062	1.06152	1.44906	0.895789	0.980182	1.10209	-0.447334	0.992511
CLEEHYGTSPGQAR	Y6	Breast cancer anti-estrogen resistance protein 3 OS=Homo sapiens OX=9606 GN=BCAR3 PE=1 SV=1	BCAR3	0.998702	1.32481	0.676488	0.974683	1.04947	1.01516	1.414	1.0458	0.983735	0.862863	0.816839	0.263757	0.767314
CYEMASHLR	Y2	Profilin-1 OS=Homo sapiens OX=9606 GN=PFN1 PE=1 SV=2	PFN1	0.987601	1.1306	0.881802	0.979225	0.874934	1.00828	0.985955	0.774161	0.627919	0.595771	0.887163	0.41568	1.52727
DAGYEFDICFTSVQK	Y4	Phosphoglycerate mutase 1 OS=Homo sapiens OX=9606 GN=PGAM1 PE=1 SV=2	PGAM1	0.925149	1.23964	0.835208	0.989247	1.21744	1.15451	1.07593	0.961534	0.861426	1.09849	0.866015	0.228394	1.1415
DALEVYDVPPTALR	Y6	Embryonal Fyn-associated substrate OS=Homo sapiens OX=9606 GN=EFS PE=1 SV=1	EFS	0.945015	1.20048	0.854509	1.1378	1.02786	1.32098	1.39916	1.84846	1.13197	1.32906	1.40707	-0.226553	0.54111
DASPTPSTDAEYPANGSGADRIYDLNIPAFVK	S3Y23	Cytoplasmic protein NCK2 OS=Homo sapiens OX=9606 GN=NCK2 PE=1 SV=2	NCK2	0.816373	1.09336	1.09027	0.677259	0.708164	0.576113	0.783292	0.907843	0.828234	0.851154	0.97993	-0.37806	1.98535
DASSQDCYDIPR	Y8	GRB2-associated-binding protein 1 OS=Homo sapiens OX=9606 GN=GAB1 PE=1 SV=2	GAB1	1.28189	1.00207	0.716042	0.392597	0.26475	0.44634	0.312155	0.338001	0.300993	0.363769	0.273511	0.149724	0.319129
DFQYVDR	Y4	Epsin-1 OS=Homo sapiens OX=9606 GN=EPN1 PE=1 SV=2	EPN1	1.13413	0.900333	0.965542	0.837525	0.702598	0.77898	0.982891	0.769486	0.867082	1.04533	1.16421	-0.22006	0.593254
DFYELEPHK	Y3	Glycogen phosphorylase, muscle form OS=Homo sapiens OX=9606 GN=PYGM PE=1 SV=6	PYGM	0.530247	0.608488	1.86127	0.342192	2.82046	0.934773	0.408433	0.202227	1.05269	0.439602	1.69336	0.411421	0.158433
DGNGYISAAELR	Y5	Calmodulin-1 OS=Homo sapiens OX=9606 GN=CALM1 PE=1 SV=1	CALM1	0.833799	1.15371	1.01249	0.723868	0.539605	0.568586	0.751806	0.581588	0.472973	0.674088	0.747225	0.061593	0.126495
DGSLASNPYSGDLTK	Y9	Ubiquitin-associated protein 2-like OS=Homo sapiens OX=9606 GN=UBAP2L PE=1 SV=2	UBAP2L	1.07242	1.18351	0.744068	0.69714	0.680596	0.631039	0.599542	0.64254	0.582014	0.720176	0.736484	-0.0397672	0.164654
DGVYDVPLHNPPDAK	Y4	Enhancer of filamentation 1 OS=Homo sapiens OX=9606 GN=NEDD9 PE=1 SV=1	NEDD9	0.952552	1.11529	0.932161	0.797458	1.04108	0.903586	0.841085	0.756985	0.66961	0.819229	0.776571	0.24556	1.13285
DGYDYDGYR	Y3	Serine/arginine-rich splicing factor 1 OS=Homo sapiens OX=9606 GN=SRSF1 PE=1 SV=2	SRSF1	1.09019	1.24752	0.662283	0.897377	0.74162	0.968064	0.931247	1.11289	1.10038	1.35691	1.21733	-0.436214	2.13408
DGYVWSGK	Y3	Suppressor of cytokine signaling 4 OS=Homo sapiens OX=9606 GN=SOCS4 PE=1 SV=1	SOCS4	0.944664	1.15468	0.900659	0.490611	0.44093	0.499727	0.531742	0.496179	0.457422	0.707138	0.676799	-0.251922	0.627082
DHLEGLYAK	Y7	Partitioning defective 3 homolog B OS=Homo sapiens OX=9606 GN=PARD3B PE=1 SV=2	PARD3B	0.950898	1.09141	0.95769	0.662961	0.525152	0.712134	0.626295	0.492228	0.653441	0.677584	0.856654	-0.0850186	0.173529
DHVVEGEPYAGYDR	Y9	Glycosaminoglycan xylosylkinase OS=Homo sapiens OX=9606 GN=FAM20B PE=1 SV=1	FAM20B	1.09982	1.19873	0.701451	0.782332	0.800032	0.811947	0.702506	0.642291	0.83139	0.686765	1.11322	-0.0801189	0.1488
DIMHDSNYVSK	Y8	Platelet-derived growth factor receptor alpha OS=Homo sapiens OX=9606 GN=PDGFRA PE=1 SV=1	PDGFRA	0.971967	1.06766	0.960369	1.12163	1.25164	1.06789	1.24365	1.20894	0.929285	1.06057	1.22563	0.0824963	0.329495
DIVEAHYR	Y7	Glutamine synthetase OS=Homo sapiens OX=9606 GN=GLUL PE=1 SV=4	GLUL	0.941431	1.16381	0.894755	1.19179	1.03149	0.817504	0.96354	1.36912	1.28788	1.67284	1.0227	-0.418668	1.07869
DIYETDYYR	Y3	Insulin-like growth factor 1 receptor OS=Homo sapiens OX=9606 GN=IGF1R PE=1 SV=1; Insulin receptor OS=Homo sapiens OX=9606 GN=INSR PE=1 SV=4	IGF1R	0.780965	1.22426	0.994779	1.20291	1.48502	1.60026	1.03254	1.2043	1.84172	1.595	1.13691	-0.118929	0.215577
DIYETDYYR	Y7	Insulin-like growth factor 1 receptor OS=Homo sapiens OX=9606 GN=IGF1R PE=1 SV=1; Insulin receptor OS=Homo sapiens OX=9606 GN=INSR PE=1 SV=4	IGF1R	0.666731	1.4311	0.90217	1.09918	0.827155	1.10995	0.802894	1.37514	1.63036	1.98455	0.824656	-0.598907	0.872943
DIYETDYYR	Y8	Insulin-like growth factor 1 receptor OS=Homo sapiens OX=9606 GN=IGF1R PE=1 SV=1; Insulin receptor OS=Homo sapiens OX=9606 GN=INSR PE=1 SV=4	IGF1R	0.895048	0.715147	1.38981	2.30966	3.16588	2.28563	1.80648	0.99414	1.77382	0.782165	1.45619	0.934414	1.67913
DLPIPLITYDAYPK	Y9	N-chimaerin OS=Homo sapiens OX=9606 GN=CHN1 PE=1 SV=3	CHN1	0.767295	0.940109	1.2926	1.17461	0.981174	1.09219	0.904637	1.12494	0.824791	1.12867	1.10217	-0.00968143	0.0251667
DLTDYLMK	Y5	Actin, gamma-enteric smooth muscle OS=Homo sapiens OX=9606 GN=ACTG2 PE=1 SV=1; Actin, cytoplasmic 1 OS=Homo sapiens OX=9606 GN=ACTB PE=1 SV=1; Actin, aortic smooth muscle OS=Homo sapiens OX=9606 GN=ACTA2 PE=1 SV=1; Actin, alpha skeletal muscle OS=Homo sapiens OX=9606 GN=ACTA1 PE=1 SV=1; Beta-actin-like protein 2 OS=Homo sapiens OX=9606 GN=ACTBL2 PE=1 SV=2; Actin, alpha cardiac muscle 1 OS=Homo sa…	ACTG2	0.863112	1.06402	1.07287	0.769002	0.972454	0.808484	0.869169	0.862897	1.13476	1.1011	1.04392	-0.27694	1.2494
DLYANTVLSGGTTMYPGIADR	Y3	Actin, cytoplasmic 1 OS=Homo sapiens OX=9606 GN=ACTB PE=1 SV=1; Actin, cytoplasmic 2 OS=Homo sapiens OX=9606 GN=ACTG1 PE=1 SV=1	ACTB	1.07338	0.91008	1.01654	0.981957	1.19646	0.971209	1.09774	0.829783	1.01612	1.01872	1.13389	0.0871039	0.319049
DNHLHFYQDR	Y7	Actin filament-associated protein 1-like 2 OS=Homo sapiens OX=9606 GN=AFAP1L2 PE=1 SV=1	AFAP1L2	0.913369	0.738991	1.34764	0.836657	1.18334	0.826213	1.21426	0.66814	0.930156	1.01006	1.0782	0.139375	0.278005
DPHLLDPTVEYVK	Y11	Breast cancer anti-estrogen resistance protein 3 OS=Homo sapiens OX=9606 GN=BCAR3 PE=1 SV=1	BCAR3	0.974161	0.876934	1.1489	0.748543	1.08659	1.08234	0.966082	0.619766	0.749126	0.722983	0.85182	0.399749	1.27956
DQYLMWLTQK	Y3	Phosphatidylinositol 3-kinase regulatory subunit alpha OS=Homo sapiens OX=9606 GN=PIK3R1 PE=1 SV=2	PIK3R1	0.859885	0.946282	1.19383	1.0404	1.08896	1.03839	1.15933	0.823323	0.754449	0.860613	1.03905	0.315373	1.50766
DSDYYNMLLK	Y4	AP-2 complex subunit beta OS=Homo sapiens OX=9606 GN=AP2B1 PE=1 SV=1	AP2B1	0.984377	1.03667	0.97895	0.881125	0.826599	0.754147	0.765131	0.651145	0.793504	0.7435	1.14834	-0.0481355	0.08516
DSNPYATLPR	Y5	Girdin OS=Homo sapiens OX=9606 GN=CCDC88A PE=1 SV=2	CCDC88A	0.988901	1.19084	0.820259	0.6522	0.552277	0.760352	0.739525	0.774585	0.654607	0.723011	0.822105	-0.13727	0.518501
DSPYAEINNSTSANR	Y4	Multiple epidermal growth factor-like domains protein 10 OS=Homo sapiens OX=9606 GN=MEGF10 PE=1 SV=1	MEGF10	1.1384	0.921838	0.939764	1.00134	0.749759	0.483685	0.778189	1.09472	0.756204	0.357511	0.435285	0.188614	0.179153
DSSHSDYLLTISVK	Y7	Suppressor of cytokine signaling 2 OS=Homo sapiens OX=9606 GN=SOCS2 PE=1 SV=1	SOCS2	0.941366	1.05249	1.00614	1.19904	1.10441	1.07977	1.09988	0.682078	0.816572	0.654463	0.964196	0.524193	1.92115
DSSSQENMVEDCLYETVK	Y14	Phosphoprotein associated with glycosphingolipid-enriched microdomains 1 OS=Homo sapiens OX=9606 GN=PAG1 PE=1 SV=2	PAG1	0.768755	1.42281	0.808433	0.830839	0.721105	0.788452	0.65388	0.843428	0.824456	0.812962	1.01716	-0.224327	1.04874
DSSSQENMVEDCLYETVKEIK	Y14	Phosphoprotein associated with glycosphingolipid-enriched microdomains 1 OS=Homo sapiens OX=9606 GN=PAG1 PE=1 SV=2	PAG1	0.750644	1.59807	0.651287	0.702798	0.453104	0.508488	0.691808	1.38315	0.556113	0.430156	0.662678	-0.363855	0.304501
DSSTSPGDYVLSVSENSR	Y9	Adapter molecule crk OS=Homo sapiens OX=9606 GN=CRK PE=1 SV=2	CRK	0.804768	1.04022	1.15501	1.1246	0.669505	0.842833	0.729601	1.26108	0.412253	1.68439	0.831071	-0.31527	0.282059
DSTYDLPR	Y4	GRB2-associated-binding protein 2 OS=Homo sapiens OX=9606 GN=GAB2 PE=1 SV=1	GAB2	1.25119	1.04128	0.707524	0.861758	0.814862	1.02566	0.965587	0.888903	0.851877	1.10883	0.891083	-0.0283626	0.0870682
DTDIVDEAIYYFK	Y10	Actin-related protein 2/3 complex subunit 3 OS=Homo sapiens OX=9606 GN=ARPC3 PE=1 SV=3	ARPC3	0.776286	0.684906	1.53881	1.66066	2.4334	2.06594	1.02952	1.30867	1.0717	0.8548	2.23201	0.395098	0.453452
DVAYQYVK	Y4	Single-stranded DNA-binding protein, mitochondrial OS=Homo sapiens OX=9606 GN=SSBP1 PE=1 SV=1	SSBP1	1.09355	1.00175	0.904703	1.04715	0.911672	0.963654	1.05923	0.790654	0.827295	0.977964	0.932262	0.174467	1.03481
DVIEEYFK	Y6	40S ribosomal protein S12 OS=Homo sapiens OX=9606 GN=RPS12 PE=1 SV=3	RPS12	1.01354	1.04335	0.943109	0.684367	0.712164	0.724215	0.908016	1.039	0.724868	0.874462	1.19057	-0.338205	0.841081
DVIINQEGEYIK	Y10	Echinoderm microtubule-associated protein-like 4 OS=Homo sapiens OX=9606 GN=EML4 PE=1 SV=3	EML4	0.813227	1.17506	1.01171	0.944929	0.873402	0.995981	0.830927	1.01896	0.857301	1.00255	1.21681	-0.168072	0.623624
DVPDGPLLREETYDVPPAFAK	Y13	Breast cancer anti-estrogen resistance protein 1 OS=Homo sapiens OX=9606 GN=BCAR1 PE=1 SV=2	BCAR1	0.732504	1.27165	0.99585	0.754789	1.04279	1.04726	1.10871	1.71695	0.933849	1.18473	1.40079	-0.405405	0.819955
DVTNNVHYENYR	Y11	Septin-7 OS=Homo sapiens OX=9606 GN=SEPTIN7 PE=1 SV=2	SEPTIN7	1.1614	1.19677	0.641829	1.1601	1.06568	1.45272	0.599524	1.10813	1.09679	1.14346	1.16019	-0.0757272	0.115433
DYDHLFK	Y2	Ras-related protein Rab-35 OS=Homo sapiens OX=9606 GN=RAB35 PE=1 SV=1	RAB35	0.865176	1.19671	0.93811	0.705912	0.891199	0.644577	0.723678	0.502173	0.560063	0.462272	0.991608	0.237012	0.350308
DYETYQPFQNSTR	Y2	Catenin delta-2 OS=Homo sapiens OX=9606 GN=CTNND2 PE=1 SV=3	CTNND2	1.1488	1.12185	0.729352	0.721414	0.505173	0.872229	0.978467	1.09129	0.765402	1.07136	1.14036	-0.402806	0.942372
DYLIDGSR	Y2	Vinculin OS=Homo sapiens OX=9606 GN=VCL PE=1 SV=4	VCL	0.833747	1.0746	1.09165	0.969095	1.22818	0.962966	1.19098	0.676447	1.04464	0.844368	0.989878	0.291437	0.928667
DYNPYNYSDSISPFNK	Y5	CLIP-associating protein 2 OS=Homo sapiens OX=9606 GN=CLASP2 PE=1 SV=3	CLASP2	0.869265	1.19768	0.93305	0.951821	0.752181	0.819157	0.79106	0.889132	0.820456	0.943926	0.970845	-0.129057	0.680775
EAEYFELPELVR	Y4	BTB/POZ domain-containing protein KCTD12 OS=Homo sapiens OX=9606 GN=KCTD12 PE=1 SV=1	KCTD12	0.825779	1.17074	1.00348	1.06648	0.867908	1.00835	1.02705	0.868703	0.68287	0.791548	0.914702	0.285152	1.42194
EAEYFQLTDLVK	Y4	BTB/POZ domain-containing protein KCTD8 OS=Homo sapiens OX=9606 GN=KCTD8 PE=1 SV=1	KCTD8	0.675457	1.37731	0.947235	1.20348	0.724637	0.93648	1.11194	0.948501	0.616015	0.865452	1.24916	0.112148	0.171324
EAIYSGYIR	Y7	Structural maintenance of chromosomes flexible hinge domain-containing protein 1 OS=Homo sapiens OX=9606 GN=SMCHD1 PE=1 SV=2	SMCHD1	0.884377	1.11307	1.00255	1.02046	1.01567	0.914716	0.942666	0.728546	0.718858	0.776084	0.991679	0.276179	1.15367
EATQPEPIYAESTK	Y9	Inactive tyrosine-protein kinase PRAG1 OS=Homo sapiens OX=9606 GN=PRAG1 PE=1 SV=4	PRAG1	1.01439	1.1922	0.793412	0.928667	0.702088	1.06807	0.89857	1.04681	0.904535	0.959368	0.958401	-0.10505	0.346952
EATQPEPIYAESTKR	Y9	Inactive tyrosine-protein kinase PRAG1 OS=Homo sapiens OX=9606 GN=PRAG1 PE=1 SV=4	PRAG1	0.856065	1.27584	0.868098	0.946636	0.513621	0.950999	0.846305	1.42514	1.12614	1.07839	1.15397	-0.554319	1.55492
ECDYSIDGINR	Y4	Talin-2 OS=Homo sapiens OX=9606 GN=TLN2 PE=1 SV=4	TLN2	0.852865	0.839227	1.30791	1.50044	1.15374	0.981107	1.4413	0.706913	1.24407	1.26249	1.14481	0.220103	0.451539
EDGSLQGPIGNQHIYQPVGKPDPAAPPK	Y15	Focal adhesion kinase 1 OS=Homo sapiens OX=9606 GN=PTK2 PE=1 SV=2	PTK2	1.23785	0.830133	0.932019	0.733258	0.843518	0.922713	1.03891	0.550131	0.857188	0.633104	0.824281	0.304709	0.858967
EEDEHPYELLLTAETK	Y7	Ankyrin repeat and SAM domain-containing protein 1A OS=Homo sapiens OX=9606 GN=ANKS1A PE=1 SV=4	ANKS1A	0.905503	1.07818	1.01632	0.614296	0.682953	0.679229	0.881095	0.74876	0.632709	0.64481	0.824128	0.00362306	0.00816536
EEFEYIAFR	Y5	Endoplasmic reticulum junction formation protein lunapark OS=Homo sapiens OX=9606 GN=LNPK PE=1 SV=2	LNPK	0.992246	1.17961	0.828148	0.913195	0.844394	1.05581	1.24362	1.0559	1.46378	1.45497	2.25291	-0.618244	0.936303
EGDPVAYYR	Y7	SLIT and NTRK-like protein 2 OS=Homo sapiens OX=9606 GN=SLITRK2 PE=1 SV=1	SLITRK2	1.13705	1.17911	0.683843	0.985026	0.65392	0.667948	0.900374	0.812847	0.559322	0.54213	0.654402	0.320305	0.747499
EGDPVAYYR	Y8	SLIT and NTRK-like protein 2 OS=Homo sapiens OX=9606 GN=SLITRK2 PE=1 SV=1	SLITRK2	1.1045	1.24398	0.651514	0.988837	0.578577	0.802323	1.15458	1.04299	0.81256	0.893185	0.799185	-0.00962994	0.0144063
EGPYDVVVLPGGNLGAQNLSESAAVK	Y4	Parkinson disease protein 7 OS=Homo sapiens OX=9606 GN=PARK7 PE=1 SV=2	PARK7	0.99917	1.1723	0.828526	0.794841	0.837242	0.904482	0.791904	1.21785	1.09009	0.862072	0.923798	-0.298584	1.02623
EGTQASEGYFSQSQEEEFAQSEELCAK	Y9	Drebrin OS=Homo sapiens OX=9606 GN=DBN1 PE=1 SV=4	DBN1	0.510384	1.96519	0.524422	0.375421	0.236034	0.288361	0.233284	0.487749	0.273582	0.362685	0.270801	-0.2998	0.481151
EGYSGVGLLSR	Y3	DNA-(apurinic or apyrimidinic site) endonuclease OS=Homo sapiens OX=9606 GN=APEX1 PE=1 SV=2	APEX1	1.16389	0.874731	0.961381	0.972541	1.02141	0.769525	1.18776	1.03898	0.875765	1.09483	1.32716	-0.134305	0.321533
EHALLAYTLGVK	Y7	Elongation factor 1-alpha 2 OS=Homo sapiens OX=9606 GN=EEF1A2 PE=1 SV=1; Elongation factor 1-alpha 1 OS=Homo sapiens OX=9606 GN=EEF1A1 PE=1 SV=1; Putative elongation factor 1-alpha-like 3 OS=Homo sapiens OX=9606 GN=EEF1A1P5 PE=5 SV=1	EEF1A2	0.796187	0.911815	1.292	0.828426	1.16801	0.939204	1.01057	0.996183	1.15344	0.891966	1.3179	-0.143693	0.382975
EIDVSYVK	Y6	Ephrin type-B receptor 4 OS=Homo sapiens OX=9606 GN=EPHB4 PE=1 SV=2	EPHB4	0.904084	0.98552	1.1104	0.839082	1.08226	0.690312	0.958021	0.627231	0.492801	0.739484	0.648857	0.509039	1.36892
EIFTGVEYSSCDTIAK	Y8	Ephrin type-A receptor 3 OS=Homo sapiens OX=9606 GN=EPHA3 PE=1 SV=2	EPHA3	0.831614	1.14687	1.02152	0.80224	0.906421	0.688152	0.698311	1.45277	0.915475	0.888092	1.40079	-0.589442	1.11159
EITQDTNDITYADLNLPK	Y11	Tyrosine-protein phosphatase non-receptor type substrate 1 OS=Homo sapiens OX=9606 GN=SIRPA PE=1 SV=2	SIRPA	0.887717	1.42167	0.690611	1.03544	0.796365	0.780581	1.02925	1.29338	0.881931	0.967444	0.900572	-0.150959	0.362449
ELEAENYHDIKR	Y7	Spectrin beta chain, non-erythrocytic 1 OS=Homo sapiens OX=9606 GN=SPTBN1 PE=1 SV=2	SPTBN1	0.935213	0.689618	1.37517	1.03464	1.62366	1.53475	1.04193	0.745232	1.02866	0.995468	1.13292	0.423867	0.902323
ELFDDPSYVNVQNLDK	Y8	SHC-transforming protein 1 OS=Homo sapiens OX=9606 GN=SHC1 PE=1 SV=4	SHC1	0.75313	1.32976	0.917109	0.23545	0.212573	0.173762	0.174131	0.358725	0.246832	0.296244	0.273726	-0.562621	1.70621
ELNYFAK	Y4	Phosphoglycerate kinase 1 OS=Homo sapiens OX=9606 GN=PGK1 PE=1 SV=3	PGK1	0.65627	0.612403	1.73133	0.43946	1.72227	0.92852	0.577723	0.412609	1.15967	0.602694	0.894497	0.256997	0.173236
ELPTEPPYTAYVGNLPFNTVQGDIDAIFK	Y11	Eukaryotic translation initiation factor 4H OS=Homo sapiens OX=9606 GN=EIF4H PE=1 SV=5	EIF4H	0.854394	1.18603	0.959572	0.415209	0.546011	0.462675	0.636206	0.647263	0.701934	0.681703	0.825493	-0.471479	1.70203
ELTYQTEEDRK	Y4	Myosin-8 OS=Homo sapiens OX=9606 GN=MYH8 PE=2 SV=3; Myosin-1 OS=Homo sapiens OX=9606 GN=MYH1 PE=1 SV=3; Myosin-7 OS=Homo sapiens OX=9606 GN=MYH7 PE=1 SV=5; Myosin-2 OS=Homo sapiens OX=9606 GN=MYH2 PE=1 SV=1; Myosin-4 OS=Homo sapiens OX=9606 GN=MYH4 PE=2 SV=2	MYH8	0.365432	0.498092	2.13648	0.172693	1.89159	0.860283	0.364658	0.0765842	1.04025	0.503048	1.06092	0.295085	0.124982
EMEDDPAGHHNEYEGIPMAEEYDYVHLK	Y13	Embryonal Fyn-associated substrate OS=Homo sapiens OX=9606 GN=EFS PE=1 SV=1	EFS	0.81929	1.31181	0.868899	1.23541	1.26008	2.05429	1.20518	1.76482	1.0066	1.05681	1.15063	0.208992	0.300353
ENDYESISDLQQGR	Y4	Phosphoprotein associated with glycosphingolipid-enriched microdomains 1 OS=Homo sapiens OX=9606 GN=PAG1 PE=1 SV=2	PAG1	0.964484	1.33113	0.704382	0.70357	0.808716	0.926971	0.657226	0.801101	1.06265	0.619545	0.770757	-0.0716091	0.13421
ENPYEDVDLK	Y4	DENN domain-containing protein 2B OS=Homo sapiens OX=9606 GN=DENND2B PE=1 SV=3	DENND2B	0.908582	0.977595	1.11382	1.01064	0.916114	1.12278	1.03415	0.508457	0.791687	0.768149	0.998092	0.413332	1.101
ENSEELQLPENPYAQPSPIR	Y13	Cingulin-like protein 1 OS=Homo sapiens OX=9606 GN=CGNL1 PE=1 SV=2	CGNL1	0.928019	0.967929	1.10405	1.25852	0.958429	0.842702	1.5723	0.91814	0.515705	0.478667	0.913913	0.712643	1.14147
EPELLYQNIAER	Y6	SLIT and NTRK-like protein 2 OS=Homo sapiens OX=9606 GN=SLITRK2 PE=1 SV=1	SLITRK2	0.918776	1.1774	0.903822	0.58298	0.554324	0.503639	0.612016	0.776551	0.664901	0.474923	0.439824	-0.0646399	0.111616
EPPPPYVSA	Y6	Lysosomal-associated transmembrane protein 4B OS=Homo sapiens OX=9606 GN=LAPTM4B PE=1 SV=2	LAPTM4B	1.03883	0.918011	1.04316	0.846153	0.551098	0.638481	1.11842	0.887892	0.665624	0.828944	0.870876	-0.0446694	0.063331
EPSSYDFVYHYG	Y9	Engulfment and cell motility protein 2 OS=Homo sapiens OX=9606 GN=ELMO2 PE=1 SV=2	ELMO2	0.744706	1.29656	0.958736	0.761058	0.730572	0.788168	0.865674	0.895118	0.709576	0.878385	1.15668	-0.210566	0.556087
ETAIELGYLTAEQFDEWVKPK	Y8	Fumarate hydratase, mitochondrial OS=Homo sapiens OX=9606 GN=FH PE=1 SV=3	FH	0.550561	1.08649	1.36295	0.910526	1.08405	1.02549	0.915529	0.676137	0.733228	0.824817	0.912149	0.322911	1.56652
EVCDGWSLPNPEYYTLR	Y13	Engulfment and cell motility protein 2 OS=Homo sapiens OX=9606 GN=ELMO2 PE=1 SV=2	ELMO2	0.75892	1.21204	1.02904	0.959371	0.818289	0.752714	1.06661	0.849299	0.806931	0.860011	1.04917	0.0127211	0.0304998
EVGDYGQLHETEVLLK	Y5	Tyrosine-protein kinase JAK2 OS=Homo sapiens OX=9606 GN=JAK2 PE=1 SV=2	JAK2	0.463939	0.94898	1.58708	1.60128	2.19554	1.28074	0.959303	1.10654	1.27559	0.929183	1.35064	0.372863	0.536326
EVPIYANR	Y5	Disintegrin and metalloproteinase domain-containing protein 9 OS=Homo sapiens OX=9606 GN=ADAM9 PE=1 SV=1	ADAM9	0.871927	1.18661	0.941459	1.19659	0.715999	0.780583	0.95075	0.604034	0.487658	0.592366	0.583249	0.684513	1.34552
EVQYLLNK	Y4	Hypoxia up-regulated protein 1 OS=Homo sapiens OX=9606 GN=HYOU1 PE=1 SV=1	HYOU1	0.926471	1.33858	0.734948	0.958857	1.0139	1.27395	0.774476	1.7717	1.65397	1.52654	1.17465	-0.607528	1.69401
EVSAYIK	Y5	Elongation factor 1-alpha 2 OS=Homo sapiens OX=9606 GN=EEF1A2 PE=1 SV=1	EEF1A2	0.832749	0.493215	1.67404	0.41879	1.31044	0.87744	0.410411	0.242318	1.15459	0.61704	0.813014	0.0938987	0.0584199
EVSTYIK	Y5	Elongation factor 1-alpha 1 OS=Homo sapiens OX=9606 GN=EEF1A1 PE=1 SV=1; Putative elongation factor 1-alpha-like 3 OS=Homo sapiens OX=9606 GN=EEF1A1P5 PE=5 SV=1	EEF1A1	1.17659	1.09852	0.724891	1.1805	0.887016	0.978026	1.08741	1.07316	1.12605	1.21259	1.11331	-0.130779	0.63357
EVYFAER	Y3	Cysteine-rich protein 1 OS=Homo sapiens OX=9606 GN=CRIP1 PE=1 SV=3	CRIP1	0.884133	0.861835	1.25403	0.793037	0.89664	0.900244	0.972981	0.459353	0.636956	0.79143	0.61179	0.511396	1.67945
EYDQLYEEYTR	Y6	Phosphatidylinositol 3-kinase regulatory subunit beta OS=Homo sapiens OX=9606 GN=PIK3R2 PE=1 SV=2	PIK3R2	0.676332	1.01695	1.30672	0.807919	0.936725	0.888075	0.956191	1.21481	0.829119	0.889996	1.16305	-0.191013	0.543537
EYDRLYEEYTR	Y6	Phosphatidylinositol 3-kinase regulatory subunit alpha OS=Homo sapiens OX=9606 GN=PIK3R1 PE=1 SV=2; Phosphatidylinositol 3-kinase regulatory subunit gamma OS=Homo sapiens OX=9606 GN=PIK3R3 PE=1 SV=2	PIK3R1	0.895741	1.03534	1.06892	0.785814	0.899036	0.708427	0.938829	0.829185	0.640549	1.02778	1.01184	-0.0747685	0.160311
EYEVSI	Y2	Seizure 6-like protein OS=Homo sapiens OX=9606 GN=SEZ6L PE=1 SV=1; Seizure 6-like protein 2 OS=Homo sapiens OX=9606 GN=SEZ6L2 PE=1 SV=2	SEZ6L	0.999325	1.23153	0.769147	0.355629	0.464593	0.350824	0.580384	1.11322	0.61911	1.43854	1.17486	-1.31106	1.57071
EYGMIYLGK	Y2	Staphylococcal nuclease domain-containing protein 1 OS=Homo sapiens OX=9606 GN=SND1 PE=1 SV=1	SND1	0.791295	1.25928	0.949429	0.982543	1.03502	0.931889	1.03845	1.03301	0.8068	0.75459	1.15594	0.0886079	0.235116
EYVDICWVDAEEK	Y2	Zinc finger FYVE domain-containing protein 16 OS=Homo sapiens OX=9606 GN=ZFYVE16 PE=1 SV=3	ZFYVE16	0.736436	1.04219	1.22137	0.814978	0.892529	0.796972	0.809821	0.470204	0.444941	0.407989	0.753998	0.674112	1.58913
FANYIDK	Y4	Vimentin OS=Homo sapiens OX=9606 GN=VIM PE=1 SV=4	VIM	1.03229	1.07919	0.888515	1.00559	0.935466	0.906134	1.12589	0.727326	0.650119	0.750463	0.930006	0.377711	1.59001
FEEPAPLSYDSRPR	Y9	Tight junction protein ZO-1 OS=Homo sapiens OX=9606 GN=TJP1 PE=1 SV=3	TJP1	1.02284	1.04231	0.934845	0.747104	0.902433	0.932823	0.951543	1.21438	0.64171	0.876633	0.531239	0.114638	0.158673
FGDDYRPGLR	Y5	Heparan sulfate 2-O-sulfotransferase 1 OS=Homo sapiens OX=9606 GN=HS2ST1 PE=1 SV=1	HS2ST1	0.955063	1.16665	0.878285	1.08387	0.919555	1.02617	1.08283	0.869917	0.832434	0.953627	0.863299	0.224709	1.6436
FGYHIIMVEGR	Y3	Peptidyl-prolyl cis-trans isomerase NIMA-interacting 4 OS=Homo sapiens OX=9606 GN=PIN4 PE=1 SV=1	PIN4	0.863119	1.01919	1.11769	0.673689	0.687435	0.699603	0.966196	0.745306	0.635771	0.73823	0.9322	-0.0116707	0.0224242
FHPEPYGLEDDQR	Y6	Catenin delta-1 OS=Homo sapiens OX=9606 GN=CTNND1 PE=1 SV=1	CTNND1	0.887009	1.26857	0.844419	0.683883	0.798884	0.504874	0.588843	0.728472	0.696058	0.701813	0.567457	-0.0642395	0.152184
FIHQQPQSSSPVYGSSAK	S10Y13	Paxillin OS=Homo sapiens OX=9606 GN=PXN PE=1 SV=3	PXN	0.765609	1.27581	0.958582	0.939188	1.16665	0.856237	1.23635	0.898355	0.992044	1.07261	0.864797	0.13333	0.38795
FIHQQPQSSSPVYGSSAK	Y13	Paxillin OS=Homo sapiens OX=9606 GN=PXN PE=1 SV=3	PXN	0.968068	0.969073	1.06286	0.813424	0.807781	0.952381	0.916928	0.652033	0.988446	0.995899	0.813465	0.0169085	0.0386012
FLEDDTSDPTYTSALGGK	Y11	Ephrin type-B receptor 2 OS=Homo sapiens OX=9606 GN=EPHB2 PE=1 SV=5	EPHB2	0.894596	1.11362	0.991783	0.935559	0.738717	0.959396	0.982715	1.35067	1.32849	1.29845	1.28032	-0.539945	2.44696
FQDGDLTLYQSNTILR	Y9	Glutathione S-transferase P OS=Homo sapiens OX=9606 GN=GSTP1 PE=1 SV=2	GSTP1	0.890002	0.903945	1.20605	0.613969	1.30338	1.1142	0.817826	0.624847	0.95861	0.64264	0.939339	0.282221	0.417394
FSGWYDADLSPAGHEEAK	Y5	Phosphoglycerate mutase 1 OS=Homo sapiens OX=9606 GN=PGAM1 PE=1 SV=2	PGAM1	0.586446	1.40564	1.00791	1.08729	0.949345	0.90541	0.773736	1.05738	0.895978	1.12076	1.17073	-0.192051	0.73532
FSYTSQHSDYGQR	Y10	Kin of IRRE-like protein 1 OS=Homo sapiens OX=9606 GN=KIRREL1 PE=1 SV=2	KIRREL1	1.25083	0.823959	0.925211	1.25868	0.605676	1.12339	0.904155	0.832098	0.780974	0.979172	0.622281	0.275869	0.462646
FTAVEDQYYCVDCYK	Y8	Four and a half LIM domains protein 1 OS=Homo sapiens OX=9606 GN=FHL1 PE=1 SV=4	FHL1	0.930729	1.07434	0.99493	0.488886	0.476714	0.388614	0.484408	0.522192	0.472284	0.483043	0.539989	-0.13395	0.752023
FYEEVHDLER	Y2	Nucleosome assembly protein 1-like 1 OS=Homo sapiens OX=9606 GN=NAP1L1 PE=1 SV=1; Nucleosome assembly protein 1-like 4 OS=Homo sapiens OX=9606 GN=NAP1L4 PE=1 SV=1	NAP1L1	0.984571	1.37439	0.641039	0.871873	0.745419	0.854963	1.01702	0.990073	0.640914	0.95836	0.650276	0.107101	0.224349
GASQAGMTGYGMPR	Y10	Transgelin-3 OS=Homo sapiens OX=9606 GN=TAGLN3 PE=1 SV=2; Transgelin-2 OS=Homo sapiens OX=9606 GN=TAGLN2 PE=1 SV=3	TAGLN3	1.23943	1.15368	0.606883	0.92605	0.731701	0.839918	0.965495	0.793501	0.982706	0.793302	0.65855	0.101424	0.2892
GDDLLPAGTEDYIHIR	Y12	Eukaryotic translation initiation factor 1 OS=Homo sapiens OX=9606 GN=EIF1 PE=1 SV=1; Eukaryotic translation initiation factor 1b OS=Homo sapiens OX=9606 GN=EIF1B PE=1 SV=2	EIF1	0.872926	1.01822	1.10885	0.771911	0.647411	0.472909	0.577623	0.517474	0.577269	0.468838	0.767971	0.0831356	0.144888
GDIIYVTR	Y5	Rho guanine nucleotide exchange factor 6 OS=Homo sapiens OX=9606 GN=ARHGEF6 PE=1 SV=2	ARHGEF6	0.862993	0.878372	1.25863	0.634226	0.676972	0.614836	0.774924	0.467964	0.6709	0.640347	0.76935	0.083788	0.206697
GDKQVEYLDLDLDSGK	Y7	GRB2-associated-binding protein 1 OS=Homo sapiens OX=9606 GN=GAB1 PE=1 SV=2	GAB1	0.876391	1.26776	0.855853	0.132429	0.0891192	0.0356102	0.0469493	0.106094	0.0539728	0.0796651	0.0723039	-0.0371263	0.0272273
GDYPLEAVR	Y3	Pyruvate kinase PKM OS=Homo sapiens OX=9606 GN=PKM PE=1 SV=4	PKM	0.70908	0.619498	1.67142	0.525001	1.31312	0.625748	0.513995	0.372377	0.669381	0.589458	0.966963	0.196775	0.159108
GEDFYCVTCHETK	Y5	Four and a half LIM domains protein 1 OS=Homo sapiens OX=9606 GN=FHL1 PE=1 SV=4	FHL1	0.900777	1.13197	0.967256	0.559369	0.498545	0.398662	0.438021	0.332323	0.398958	0.446463	0.355936	0.304894	1.061
GEGLYADPYGLLHEGR	Y5	SRC kinase signaling inhibitor 1 OS=Homo sapiens OX=9606 GN=SRCIN1 PE=1 SV=4	SRCIN1	0.776257	1.20008	1.02366	0.6673	0.721173	1.54789	0.66433	1.058	0.708942	0.674862	0.675803	0.207836	0.197468
GEGLYADPYGLLHEGR	Y9	SRC kinase signaling inhibitor 1 OS=Homo sapiens OX=9606 GN=SRCIN1 PE=1 SV=4	SRCIN1	0.577671	1.35035	1.07198	0.337834	0.614073	0.637711	0.802831	1.10543	0.691408	0.751085	0.895574	-0.525385	1.01633
GEPNVSYICSR	Y7	Glycogen synthase kinase-3 alpha OS=Homo sapiens OX=9606 GN=GSK3A PE=1 SV=2; Glycogen synthase kinase-3 beta OS=Homo sapiens OX=9606 GN=GSK3B PE=1 SV=2	GSK3A	0.929284	1.17006	0.900651	1.00141	0.822607	0.901659	1.00111	1.14295	1.00951	1.0763	1.08999	-0.212685	1.47265
GEPNVSYICSR	Y7S10	Glycogen synthase kinase-3 alpha OS=Homo sapiens OX=9606 GN=GSK3A PE=1 SV=2; Glycogen synthase kinase-3 beta OS=Homo sapiens OX=9606 GN=GSK3B PE=1 SV=2	GSK3A	0.839855	0.984015	1.17613	0.979059	1.26587	0.947804	0.781819	1.5008	1.03466	1.05445	1.66756	-0.403573	0.826838
GESAGYMEPYEAQR	Y6	SH2 domain-containing adapter protein B OS=Homo sapiens OX=9606 GN=SHB PE=1 SV=2	SHB	0.819693	1.00354	1.17677	1.00795	0.974775	1.21864	0.824833	0.883873	0.71859	0.725852	0.909698	0.31431	1.02625
GGDDLDPNYVLSSR	Y9	Creatine kinase M-type OS=Homo sapiens OX=9606 GN=CKM PE=1 SV=2	CKM	0.453386	0.328726	2.21789	0.246828	2.37144	0.848901	0.473631	0.0548506	1.5124	0.377044	1.12321	0.361419	0.141029
GGPGSAVSPYPTFNPSSDVAALHK	Y10	Annexin A1 OS=Homo sapiens OX=9606 GN=ANXA1 PE=1 SV=2	ANXA1	0.902553	1.15213	0.945315	0.713691	0.469966	0.530426	0.585383	0.722075	0.721794	0.71853	0.842173	-0.385861	1.46912
GHEYTNIK	Y4	Tyrosine-protein phosphatase non-receptor type 11 OS=Homo sapiens OX=9606 GN=PTPN11 PE=1 SV=3	PTPN11	0.99817	1.02752	0.974312	0.535678	0.61	0.689366	0.620152	0.516141	0.679107	0.715025	0.702803	-0.0899112	0.291877
GHYNNVSCAVFHPR	Y3	Coatomer subunit alpha OS=Homo sapiens OX=9606 GN=COPA PE=1 SV=2	COPA	1.06688	1.27598	0.657136	0.713729	0.607387	0.922475	0.927319	1.02051	0.675995	0.774506	0.987969	-0.125448	0.256219
GIQLYDTPYEPEGQSVDSDSESTVSPR	Y5S18	SH2 domain-containing adapter protein B OS=Homo sapiens OX=9606 GN=SHB PE=1 SV=2	SHB	1.22652	0.998792	0.774686	2.72032	1.54562	0.656725	0.704446	0.673555	0.704963	0.584004	0.954944	0.947678	0.591643
GIVVYTGDR	Y5	Sodium/potassium-transporting ATPase subunit alpha-1 OS=Homo sapiens OX=9606 GN=ATP1A1 PE=1 SV=1	ATP1A1	0.844061	1.24775	0.908185	1.24303	0.968361	0.86497	1.0021	0.956106	1.03797	1.07983	0.869174	0.0487038	0.136621
GLCTSPAEHQYFMTEYVATR	Y16	Mitogen-activated protein kinase 7 OS=Homo sapiens OX=9606 GN=MAPK7 PE=1 SV=2	MAPK7	0.92506	1.01346	1.06148	0.918877	1.07418	1.00409	0.884986	0.473586	0.868707	0.700529	0.779655	0.459887	1.35962
GLEVTAYSPLGSSDR	Y7	Aldo-keto reductase family 1 member A1 OS=Homo sapiens OX=9606 GN=AKR1A1 PE=1 SV=3	AKR1A1	1.50496	0.670271	0.824769	0.636909	0.481585	0.730963	0.72692	0.457332	0.783269	0.600466	1.083	-0.182633	0.232412
GMSVYGLGR	Y5	Calponin-3 OS=Homo sapiens OX=9606 GN=CNN3 PE=1 SV=1	CNN3	1.10858	1.26038	0.631041	0.544624	0.584026	0.579581	0.683872	0.832751	0.492704	0.470787	0.687537	-0.0542568	0.0892951
GPLDGSPYAQVQRPPR	Y8	Tensin-2 OS=Homo sapiens OX=9606 GN=TNS2 PE=1 SV=2	TNS2	0.962441	1.07533	0.962225	1.09676	1.02669	0.85493	1.04563	0.89759	0.980283	1.07266	0.996595	0.0278302	0.11128
GPNGRDPLLEVYDVPPSVEK	Y12	Breast cancer anti-estrogen resistance protein 1 OS=Homo sapiens OX=9606 GN=BCAR1 PE=1 SV=2	BCAR1	0.881818	1.10428	1.0139	0.694511	0.652682	0.681133	0.863915	1.00168	0.73649	0.739	0.765511	-0.165001	0.497681
GPVFSVPVGEIKPQGVYDIPPTK	Y17	Enhancer of filamentation 1 OS=Homo sapiens OX=9606 GN=NEDD9 PE=1 SV=1	NEDD9	1.07718	1.0171	0.905728	0.730239	0.791108	1.04363	0.991605	0.872401	0.779043	0.690515	1.01104	0.0850413	0.196067
GQENQLVALIPYSDQR	Y12	Transmembrane protein 106B OS=Homo sapiens OX=9606 GN=TMEM106B PE=1 SV=2	TMEM106B	0.902638	1.17228	0.925077	0.875481	0.544003	0.634625	1.00809	0.583561	0.740956	0.619909	0.984625	0.0641334	0.086003
GSHQISLDNPDYQQDFFPK	S6Y12	Epidermal growth factor receptor OS=Homo sapiens OX=9606 GN=EGFR PE=1 SV=2	EGFR	0.470182	1.90727	0.622543	0.354053	0.209583	0.128311	0.218166	0.413855	0.254866	0.388865	0.269938	-0.544619	0.842034
GSHQISLDNPDYQQDFFPK	Y12	Epidermal growth factor receptor OS=Homo sapiens OX=9606 GN=EGFR PE=1 SV=2	EGFR	0.747953	1.68987	0.562178	0.195542	0.106136	0.084014	0.127124	0.421673	0.172281	0.336485	0.292908	-1.25432	1.47563
GSIDREDGSLQGPIGNQHIYQPVGKPDPAAPPK	Y20	Focal adhesion kinase 1 OS=Homo sapiens OX=9606 GN=PTK2 PE=1 SV=2	PTK2	1.00941	0.934828	1.05576	0.733969	0.919406	0.799902	1.0173	0.765295	0.747142	0.669171	0.747578	0.244674	0.930206
GSLVDYLR	Y6	Tyrosine-protein kinase CSK OS=Homo sapiens OX=9606 GN=CSK PE=1 SV=1	CSK	0.869677	1.09609	1.03424	1.33554	1.31266	0.973011	0.965204	1.10799	1.18776	0.829816	1.15941	0.0980811	0.230488
GSTAENAEYLR	Y9	Epidermal growth factor receptor OS=Homo sapiens OX=9606 GN=EGFR PE=1 SV=2	EGFR	1.07771	1.4139	0.508393	0.141187	0.0871548	0.12654	0.144642	0.354194	0.226251	0.286986	0.271289	-1.18879	2.36349
GSYMEVEDNR	Y3	Aquaporin-4 OS=Homo sapiens OX=9606 GN=AQP4 PE=1 SV=2	AQP4	0.905127	1.45639	0.63848	1.64347	0.984087	1.42309	1.47493	1.68704	1.34025	1.21608	1.68282	-0.100983	0.216107
GTDEYFIR	Y5	Acetylcholine receptor subunit beta OS=Homo sapiens OX=9606 GN=CHRNB1 PE=1 SV=3	CHRNB1	0.544558	0.684994	1.77045	0.448867	1.99562	0.55602	0.422915	0.113199	1.62444	1.09662	1.70993	-0.408586	0.210867
GVYAIPPSACR	Y3	Enhancer of filamentation 1 OS=Homo sapiens OX=9606 GN=NEDD9 PE=1 SV=1	NEDD9	1.09818	1.00069	0.90113	0.552442	0.835381	0.770137	0.994027	0.728769	0.700611	0.60602	0.72437	0.191714	0.43116
GYAQQDTQEFLR	Y2	Ubiquitin carboxyl-terminal hydrolase 20 OS=Homo sapiens OX=9606 GN=USP20 PE=1 SV=2	USP20	0.656947	1.72802	0.615034	0.481495	0.71817	0.751558	0.370435	0.487459	0.658468	0.430237	0.512103	0.152848	0.220244
GYFFLDER	Y2	PDZ and LIM domain protein 4 OS=Homo sapiens OX=9606 GN=PDLIM4 PE=1 SV=2	PDLIM4	0.947944	1.08976	0.962296	0.617537	0.486033	0.398418	0.66723	0.922327	0.638314	0.82839	1.15981	-0.710171	1.37976
GYLGPEQLPDCLK	Y2	Malate dehydrogenase, mitochondrial OS=Homo sapiens OX=9606 GN=MDH2 PE=1 SV=3	MDH2	1.01214	0.98425	1.00361	0.836988	0.905411	0.641107	0.887438	1.01665	0.842531	1.0003	1.13581	-0.288593	1.10579
GYNAQEYYDRIPELR	Y7	Glycogen phosphorylase, muscle form OS=Homo sapiens OX=9606 GN=PYGM PE=1 SV=6	PYGM	0.429552	0.53802	2.03243	0.251738	2.18834	0.871383	0.556375	0.212895	1.07601	0.358943	1.04591	0.521903	0.24266
GYSFTTTAER	Y2	Actin, cytoplasmic 1 OS=Homo sapiens OX=9606 GN=ACTB PE=1 SV=1; Actin, cytoplasmic 2 OS=Homo sapiens OX=9606 GN=ACTG1 PE=1 SV=1	ACTB	0.997768	1.15808	0.844156	0.64133	0.425544	0.557912	0.600224	0.67209	0.576371	0.811191	0.637764	-0.277766	0.871116
GYSFVTTAER	Y2	Actin, gamma-enteric smooth muscle OS=Homo sapiens OX=9606 GN=ACTG2 PE=1 SV=1; Actin, aortic smooth muscle OS=Homo sapiens OX=9606 GN=ACTA2 PE=1 SV=1; Actin, alpha skeletal muscle OS=Homo sapiens OX=9606 GN=ACTA1 PE=1 SV=1; Actin, alpha cardiac muscle 1 OS=Homo sapiens OX=9606 GN=ACTC1 PE=1 SV=1	ACTG2	0.584747	0.502159	1.91309	0.267876	2.17143	0.768146	0.345341	0.0518654	1.31039	0.420657	0.993772	0.355591	0.138974
HDCDLLREQYEEEQEAK	Y10	Myosin-13 OS=Homo sapiens OX=9606 GN=MYH13 PE=2 SV=2; Myosin-1 OS=Homo sapiens OX=9606 GN=MYH1 PE=1 SV=3; Myosin-4 OS=Homo sapiens OX=9606 GN=MYH4 PE=2 SV=2	MYH13	0.411253	0.466973	2.12177	0.316091	1.56038	0.571811	0.40083	0.0801105	0.999193	0.564933	1.03587	0.0882198	0.0401377
HELQANCYEEVKDR	Y8	Cofilin-1 OS=Homo sapiens OX=9606 GN=CFL1 PE=1 SV=3	CFL1	0.715692	1.12956	1.15475	0.636181	0.772863	0.750548	0.92685	0.828799	0.83814	1.02813	1.64053	-0.490286	0.694473
HIGLVYSGMGPDYR	Y6	Proteasome subunit alpha type-2 OS=Homo sapiens OX=9606 GN=PSMA2 PE=1 SV=2	PSMA2	0.667217	0.910129	1.42265	1.09302	1.03381	1.00363	0.920872	0.991176	0.968105	1.09879	0.860824	0.0479524	0.2176
HLLAPGPQDIYDVPPVR	Y11	Breast cancer anti-estrogen resistance protein 1 OS=Homo sapiens OX=9606 GN=BCAR1 PE=1 SV=2	BCAR1	0.613951	1.2803	1.10574	0.739438	0.895774	0.946248	0.941121	1.20795	0.793392	0.96446	1.0313	-0.182321	0.545279
HLVYESDQNKDGK	Y4	Calumenin OS=Homo sapiens OX=9606 GN=CALU PE=1 SV=2	CALU	0.813492	1.09981	1.08669	0.891216	1.12839	0.927005	0.92525	1.00325	1.33298	0.955379	1.19162	-0.211513	0.706892
HPAGVYQVSGLHNK	Y6	Tensin-1 OS=Homo sapiens OX=9606 GN=TNS1 PE=1 SV=2	TNS1	1.2364	1.01899	0.744609	0.809011	0.905177	0.785779	0.842357	0.544656	0.944421	1.34207	0.864919	-0.145138	0.200995
HTDDEMTGYVATR	Y9	Mitogen-activated protein kinase 14 OS=Homo sapiens OX=9606 GN=MAPK14 PE=1 SV=3	MAPK14	1.04197	0.975699	0.982336	1.42719	1.35387	1.62032	1.53002	0.969642	1.11151	0.777126	1.14398	0.56756	2.36458
HVAYGGYSTPEDR	Y4	Tensin-1 OS=Homo sapiens OX=9606 GN=TNS1 PE=1 SV=2	TNS1	1.21108	0.739737	1.04918	0.740655	0.768086	1.13254	1.06145	0.763207	1.11067	1.0612	0.813079	-0.0175876	0.0293413
HVAYGGYSTPEDR	Y7	Tensin-1 OS=Homo sapiens OX=9606 GN=TNS1 PE=1 SV=2	TNS1	1.12451	0.910994	0.964497	0.877535	0.760516	1.08886	0.889725	0.769995	0.787565	0.979609	0.8941	0.0759077	0.219979
HYEDGYPGGSDNYGSLSR	Y13	Catenin delta-1 OS=Homo sapiens OX=9606 GN=CTNND1 PE=1 SV=1	CTNND1	0.847924	1.30205	0.850026	0.725442	0.658214	0.786424	0.705917	0.906626	0.671176	0.915437	0.863792	-0.223124	0.90313
HYEDGYPGGSDNYGSLSR	Y13S15	Catenin delta-1 OS=Homo sapiens OX=9606 GN=CTNND1 PE=1 SV=1	CTNND1	0.694332	1.12401	1.18165	0.984044	0.564859	0.731065	0.653839	0.937417	1.02903	0.913876	0.994954	-0.401524	1.12426
HYEDGYPGGSDNYGSLSR	Y2	Catenin delta-1 OS=Homo sapiens OX=9606 GN=CTNND1 PE=1 SV=1	CTNND1	1.07231	1.15006	0.777629	0.672493	0.441717	0.53192	0.486004	0.652625	0.573556	0.773637	0.705574	-0.34354	1.14001
HYGALIGLNR	Y2	Bisphosphoglycerate mutase OS=Homo sapiens OX=9606 GN=BPGM PE=1 SV=2	BPGM	0.998982	0.575298	1.42572	0.930761	0.769258	1.14389	1.27339	1.35481	1.27349	1.29258	1.12016	-0.292021	0.886816
HYGGLTGLNK	Y2	Probable phosphoglycerate mutase 4 OS=Homo sapiens OX=9606 GN=PGAM4 PE=3 SV=1; Phosphoglycerate mutase 1 OS=Homo sapiens OX=9606 GN=PGAM1 PE=1 SV=2; Phosphoglycerate mutase 2 OS=Homo sapiens OX=9606 GN=PGAM2 PE=1 SV=3	PGAM4	0.632517	0.5905	1.77698	0.514176	1.59298	0.857055	0.505458	0.178383	1.43379	0.571575	0.941937	0.150625	0.0841369
HYGNQFPA	Y2	Protein tweety homolog 2 OS=Homo sapiens OX=9606 GN=TTYH2 PE=1 SV=3	TTYH2	0.947993	1.22005	0.831957	0.885628	0.904953	0.684255	0.366351	0.953787	0.770879	0.848943	0.644789	-0.179849	0.270665
IAAYLFK	Y4	Clathrin heavy chain 1 OS=Homo sapiens OX=9606 GN=CLTC PE=1 SV=5	CLTC	0.85217	0.974304	1.17353	1.15427	1.16488	1.14283	1.02453	0.988568	1.05428	1.05183	1.2492	0.0466095	0.215227
IADPEHDHTGFLTEYVATR	T13Y15	Mitogen-activated protein kinase 3 OS=Homo sapiens OX=9606 GN=MAPK3 PE=1 SV=4	MAPK3	0.697236	1.09838	1.20438	0.280331	0.497957	0.4121	0.460415	0.409537	0.359939	0.338325	0.732702	-0.156931	0.17496
IADPEHDHTGFLTEYVATR	Y15	Mitogen-activated protein kinase 3 OS=Homo sapiens OX=9606 GN=MAPK3 PE=1 SV=4	MAPK3	0.830114	1.03726	1.13263	0.356505	0.460683	0.38893	0.531675	0.327748	0.425843	0.418273	0.380627	0.162672	0.452654
IAEYSQLYDQIVFR	Y8	Pleckstrin homology domain-containing family G member 1 OS=Homo sapiens OX=9606 GN=PLEKHG1 PE=1 SV=2	PLEKHG1	0.842021	0.976178	1.1818	0.754733	0.95845	0.835416	1.22835	0.882848	0.880332	1.03004	1.0252	-0.0157555	0.031233
IAILGYR	Y6	GTP-binding protein Rheb OS=Homo sapiens OX=9606 GN=RHEB PE=1 SV=1	RHEB	0.877095	0.757146	1.36576	1.0957	1.24918	0.705077	0.983953	0.760804	0.97906	0.787329	1.26155	0.0904619	0.142894
IALYETPTGWK	Y4	Phosphoglucomutase-1 OS=Homo sapiens OX=9606 GN=PGM1 PE=1 SV=3	PGM1	0.733205	0.69817	1.56863	0.544568	1.4515	0.790053	0.623193	0.394069	1.05912	0.589024	1.03324	0.148685	0.117372
IDDPIYGTYYVDHINR	Y6	Membrane-associated guanylate kinase, WW and PDZ domain-containing protein 2 OS=Homo sapiens OX=9606 GN=MAGI2 PE=1 SV=3	MAGI2	0.940795	1.16134	0.897861	0.972933	0.600868	0.521292	0.728164	1.23165	0.553529	0.903284	0.813161	-0.310663	0.438352
IDFYFDENPYFENK	Y10	Protein SET OS=Homo sapiens OX=9606 GN=SET PE=1 SV=3; Protein SETSIP OS=Homo sapiens OX=9606 GN=SETSIP PE=1 SV=1	SET	0.519829	1.48567	0.994501	0.787558	0.913969	0.861477	0.847355	0.939311	0.704568	0.721867	1.32501	-0.113993	0.178151
IDQLQEGCSYYFR	Y11	Titin OS=Homo sapiens OX=9606 GN=TTN PE=1 SV=4	TTN	0.439191	0.516654	2.04416	0.268534	2.29388	0.6864	0.447597	0.0816758	1.22318	0.436726	0.972648	0.445583	0.177426
IEDPVYGIYYVDHINR	Y6	Membrane-associated guanylate kinase, WW and PDZ domain-containing protein 1 OS=Homo sapiens OX=9606 GN=MAGI1 PE=1 SV=3	MAGI1	0.83556	1.20293	0.961505	0.667313	0.685598	0.511662	0.645156	0.726125	0.52317	0.677103	0.67671	-0.0527031	0.150578
IEYIEAR	Y3	Protein BRICK1 OS=Homo sapiens OX=9606 GN=BRK1 PE=1 SV=1	BRK1	1.06989	1.04161	0.888499	1.0193	0.688784	0.840649	0.894406	0.775844	0.596666	0.715759	0.804648	0.2512	0.813693
IGEGTYGIVYR	Y6	Cyclin-dependent kinase 10 OS=Homo sapiens OX=9606 GN=CDK10 PE=1 SV=1	CDK10	0.70307	1.12084	1.17609	0.724895	0.766508	0.798671	0.60595	0.477224	0.55271	0.638698	0.393141	0.490187	1.6497
IGEGTYGTVFK	Y6	Cyclin-dependent-like kinase 5 OS=Homo sapiens OX=9606 GN=CDK5 PE=1 SV=3	CDK5	0.795848	1.22525	0.978904	0.821613	0.820484	0.756924	0.823623	1.23886	0.818467	1.00506	1.63526	-0.543694	0.896971
IGEGTYGVVYK	Y6	Cyclin-dependent kinase 2 OS=Homo sapiens OX=9606 GN=CDK2 PE=1 SV=2; Cyclin-dependent kinase 1 OS=Homo sapiens OX=9606 GN=CDK1 PE=1 SV=3; Cyclin-dependent kinase 3 OS=Homo sapiens OX=9606 GN=CDK3 PE=1 SV=1	CDK2	0.767224	1.29562	0.93716	0.892124	0.824364	0.899575	0.977209	0.63341	0.365147	0.555817	0.703043	0.670625	1.88255
IGTAEPDYGALYEGR	Y8	1-phosphatidylinositol 4,5-bisphosphate phosphodiesterase gamma-1 OS=Homo sapiens OX=9606 GN=PLCG1 PE=1 SV=1	PLCG1	0.810667	1.42405	0.765287	0.377598	0.35732	0.246895	0.428617	0.738808	0.39152	0.46013	0.749952	-0.730626	1.08527
IGVVGGCQEYTGAPYFAAISALK	Y10	ATP-dependent (S)-NAD(P)H-hydrate dehydratase OS=Homo sapiens OX=9606 GN=NAXD PE=1 SV=1	NAXD	0.747358	1.06626	1.18638	0.942368	1.58974	0.946569	1.26971	1.57807	1.37382	1.56385	1.68036	-0.383925	1.01536
IHYLDTTTLIEPAPR	Y3	Crk-like protein OS=Homo sapiens OX=9606 GN=CRKL PE=1 SV=1	CRKL	0.640516	1.02494	1.33454	0.717554	0.613653	0.624843	0.492929	0.347511	0.988211	0.8319	0.75341	-0.254298	0.334645
IHYLDTTTLIEPVSR	Y3	Adapter molecule crk OS=Homo sapiens OX=9606 GN=CRK PE=1 SV=2	CRK	0.885466	0.905015	1.20952	0.696303	0.768775	0.735341	0.587579	0.703272	0.582202	0.911131	0.61691	-0.0131442	0.0257596
IIQLLDDYPK	Y8	60S acidic ribosomal protein P0 OS=Homo sapiens OX=9606 GN=RPLP0 PE=1 SV=1; 60S acidic ribosomal protein P0-like OS=Homo sapiens OX=9606 GN=RPLP0P6 PE=5 SV=1	RPLP0	0.895638	0.802785	1.30158	1.14712	1.20245	0.709915	1.50651	0.970248	0.916172	0.772294	1.11555	0.27473	0.482532
ILGIPVIVTEQYPK	Y12	Isochorismatase domain-containing protein 1 OS=Homo sapiens OX=9606 GN=ISOC1 PE=1 SV=3	ISOC1	0.912451	1.14451	0.943039	1.04658	0.698525	1.27305	1.20425	1.26921	1.20463	1.12967	0.844484	-0.0750934	0.133414
IMEYYEK	Y4	V-type proton ATPase subunit E 1 OS=Homo sapiens OX=9606 GN=ATP6V1E1 PE=1 SV=1; V-type proton ATPase subunit E 2 OS=Homo sapiens OX=9606 GN=ATP6V1E2 PE=1 SV=1	ATP6V1E1	1.02893	1.11548	0.855595	0.946196	0.807956	0.957068	0.974158	0.553991	0.700479	0.690316	1.26472	0.19946	0.291248
IQEIIEQLDVTTSEYEKEK	Y15	60 kDa heat shock protein, mitochondrial OS=Homo sapiens OX=9606 GN=HSPD1 PE=1 SV=2	HSPD1	0.644584	1.13696	1.21845	0.474639	0.836298	0.8261	0.500857	1.17376	1.18785	0.806998	0.972333	-0.650573	1.49967
IQNTGDYYDLYGGEK	Y11	Tyrosine-protein phosphatase non-receptor type 11 OS=Homo sapiens OX=9606 GN=PTPN11 PE=1 SV=3	PTPN11	0.669065	1.21715	1.11378	1.10099	1.40636	1.21049	1.36577	1.71086	1.4711	1.11102	1.11432	-0.0890564	0.191767
IQNTGDYYDLYGGEK	Y7	Tyrosine-protein phosphatase non-receptor type 11 OS=Homo sapiens OX=9606 GN=PTPN11 PE=1 SV=3	PTPN11	0.794935	1.29297	0.912098	0.977036	0.815517	0.918015	1.22701	1.06594	0.66674	0.920184	1.15899	0.0468168	0.0818395
ISLNSLCYGDMDK	Y8	Copine-3 OS=Homo sapiens OX=9606 GN=CPNE3 PE=1 SV=1	CPNE3	0.886076	1.32599	0.787931	0.631769	0.560661	0.747471	0.599473	0.850488	0.673293	0.579379	1.10483	-0.337199	0.604386
ITLDNAYMEK	Y7	Pyruvate kinase PKM OS=Homo sapiens OX=9606 GN=PKM PE=1 SV=4	PKM	0.58602	0.842718	1.57126	0.55098	1.88431	1.04069	0.840456	0.507211	0.859269	0.675011	1.23075	0.399563	0.335027
ITLDNAYMEKCDENILWLDYK	Y7	Pyruvate kinase PKM OS=Homo sapiens OX=9606 GN=PKM PE=1 SV=4	PKM	0.375127	1.04214	1.58273	0.564939	1.57891	0.682597	0.701246	0.599236	1.08627	0.696028	1.00394	0.0593668	0.0466891
ITNQVIYLNPPIEECR	Y7	Cytoplasmic dynein 1 heavy chain 1 OS=Homo sapiens OX=9606 GN=DYNC1H1 PE=1 SV=5	DYNC1H1	0.96439	1.129	0.90661	0.486851	1.06736	0.907254	1.33176	0.746093	0.796809	1.09595	0.871979	0.111609	0.135063
IVNDDQSFYADIYMEDGLIK	Y9	Dihydropyrimidinase-related protein 2 OS=Homo sapiens OX=9606 GN=DPYSL2 PE=1 SV=1; Dihydropyrimidinase-related protein 3 OS=Homo sapiens OX=9606 GN=DPYSL3 PE=1 SV=1	DPYSL2	0.543291	1.47022	0.986488	0.847452	0.933491	0.820399	0.774876	1.92572	0.750945	1.1738	1.18236	-0.575963	0.725309
IYDLNIPAFVK	Y2	Cytoplasmic protein NCK2 OS=Homo sapiens OX=9606 GN=NCK2 PE=1 SV=2	NCK2	0.884756	1.04686	1.06838	0.810278	0.761599	0.639362	0.993683	0.793844	0.705162	0.650848	0.955072	0.0457306	0.0918232
IYEYVESR	Y2	U4/U6 small nuclear ribonucleoprotein Prp31 OS=Homo sapiens OX=9606 GN=PRPF31 PE=1 SV=2	PRPF31	1.0731	1.04785	0.879046	1.04439	1.00246	1.19753	1.05399	0.730522	0.777416	0.825204	0.976056	0.377309	1.9246
IYGISFPDPK	Y2	Threonine--tRNA ligase 1, cytoplasmic OS=Homo sapiens OX=9606 GN=TARS1 PE=1 SV=3	TARS1	0.791002	1.12759	1.08141	1.1396	1.15751	0.753791	1.00323	0.918652	0.919407	0.934832	1.08959	0.069866	0.179009
IYIDPFTYEDPNEAVR	Y2	Ephrin type-B receptor 1 OS=Homo sapiens OX=9606 GN=EPHB1 PE=1 SV=1; Ephrin type-B receptor 2 OS=Homo sapiens OX=9606 GN=EPHB2 PE=1 SV=5	EPHB1	1.33186	0.83154	0.836598	1.1409	0.816346	1.07684	0.951596	0.825634	1.03203	0.921305	0.854417	0.133515	0.459077
IYIDPFTYEDPNEAVR	Y2T7	Ephrin type-B receptor 1 OS=Homo sapiens OX=9606 GN=EPHB1 PE=1 SV=1; Ephrin type-B receptor 2 OS=Homo sapiens OX=9606 GN=EPHB2 PE=1 SV=5	EPHB1	0.757489	1.62308	0.619429	1.42529	1.38396	1.48349	1.3388	1.28478	0.661709	0.722519	1.17517	0.550853	1.20009
IYIDPFTYEDPNEAVR	Y8	Ephrin type-B receptor 1 OS=Homo sapiens OX=9606 GN=EPHB1 PE=1 SV=1; Ephrin type-B receptor 2 OS=Homo sapiens OX=9606 GN=EPHB2 PE=1 SV=5	EPHB1	1.04633	0.844841	1.10883	0.958504	0.586383	1.10616	0.562315	1.10994	1.08126	1.08475	0.985861	-0.407382	0.830725
IYQYIQSR	Y4	Dual specificity tyrosine-phosphorylation-regulated kinase 1B OS=Homo sapiens OX=9606 GN=DYRK1B PE=1 SV=1; Dual specificity tyrosine-phosphorylation-regulated kinase 1A OS=Homo sapiens OX=9606 GN=DYRK1A PE=1 SV=2	DYRK1B	0.972633	1.14229	0.885078	1.10818	0.844268	0.892135	1.08562	0.971867	1.13718	1.07983	1.14141	-0.139861	0.59221
IYSGDYYR	Y6	Tyrosine-protein kinase receptor TYRO3 OS=Homo sapiens OX=9606 GN=TYRO3 PE=1 SV=1; Tyrosine-protein kinase Mer OS=Homo sapiens OX=9606 GN=MERTK PE=1 SV=2	TYRO3	1.08553	1.16383	0.750635	1.11417	0.708345	1.21459	0.921127	0.523836	0.618574	0.612156	0.622186	0.735866	1.44886
IYVDDGLISLQVK	Y2	Pyruvate kinase PKM OS=Homo sapiens OX=9606 GN=PKM PE=1 SV=4	PKM	0.818002	0.884457	1.29754	0.761827	1.54466	1.03166	0.81898	0.527769	1.00026	0.606348	1.11089	0.357248	0.444398
IYVEIER	Y2	26S proteasome non-ATPase regulatory subunit 12 OS=Homo sapiens OX=9606 GN=PSMD12 PE=1 SV=3	PSMD12	0.762031	0.999928	1.23804	1.14851	1.09945	1.16688	0.96267	0.913077	0.681371	0.837172	1.17347	0.280076	0.799132
IYVLLR	Y2	Enhancer of rudimentary homolog OS=Homo sapiens OX=9606 GN=ERH PE=1 SV=1	ERH	1.01482	1.3795	0.605681	0.7776	0.541352	0.696934	0.732239	1.12921	0.92651	1.18264	1.30667	-0.725841	2.32794
KDLYANTVLSGGTTMYPGIADR	Y4	Actin, cytoplasmic 1 OS=Homo sapiens OX=9606 GN=ACTB PE=1 SV=1; Actin, cytoplasmic 2 OS=Homo sapiens OX=9606 GN=ACTG1 PE=1 SV=1	ACTB	0.936773	1.03544	1.02778	0.964886	0.901954	0.891592	0.813198	0.837322	0.896881	0.70673	1.03378	0.0396876	0.118597
KDYETYQPFQNSTR	Y3	Catenin delta-2 OS=Homo sapiens OX=9606 GN=CTNND2 PE=1 SV=3	CTNND2	0.851792	1.21891	0.929297	0.835814	0.675474	1.05046	0.861035	0.879881	0.884474	1.29795	0.976022	-0.238589	0.573365
KEYAMVDPEDISITELYR	Y3	Dedicator of cytokinesis protein 4 OS=Homo sapiens OX=9606 GN=DOCK4 PE=1 SV=3	DOCK4	0.918184	1.0632	1.01861	0.915572	0.847013	0.830506	0.815841	0.927042	0.922932	1.01203	1.12513	-0.226031	1.32257
KLDNGGYYITTR	Y7	Tyrosine-protein kinase Yes OS=Homo sapiens OX=9606 GN=YES1 PE=1 SV=3; Tyrosine-protein kinase Fyn OS=Homo sapiens OX=9606 GN=FYN PE=1 SV=3	YES1	0.892911	1.20654	0.900551	0.959603	0.887284	0.797696	0.920886	0.998968	1.0001	0.99295	1.20651	-0.235789	1.29188
KLEAAEDIAYQLSR	Y10	Prohibitin OS=Homo sapiens OX=9606 GN=PHB PE=1 SV=1	PHB	0.587346	1.00174	1.41092	0.502732	1.32624	0.833355	0.741163	0.743662	0.827181	0.942065	1.23981	-0.14092	0.163224
KLHEYNTQFQEK	Y5	Phosphatidylinositol 3-kinase regulatory subunit alpha OS=Homo sapiens OX=9606 GN=PIK3R1 PE=1 SV=2	PIK3R1	0.978796	1.06066	0.960542	0.974409	0.685423	0.896108	0.818777	0.705286	0.580182	0.723373	0.884013	0.222273	0.660862
KLYGDADYLEER	Y8	CTP synthase 1 OS=Homo sapiens OX=9606 GN=CTPS1 PE=1 SV=2	CTPS1	0.764173	1.36967	0.866154	0.954477	0.842153	1.0247	0.969325	1.09912	0.679435	1.02679	1.20692	-0.0819678	0.173208
KPTYDPVSEDQDPLSSDFKR	Y4	Activated CDC42 kinase 1 OS=Homo sapiens OX=9606 GN=TNK2 PE=1 SV=3	TNK2	0.951885	0.746634	1.30148	0.766251	0.935842	0.948732	1.31938	2.09915	1.21702	0.965652	1.36623	-0.508539	0.720813
KVYNDGYDDDNYDYIVK	Y12	Dual specificity tyrosine-phosphorylation-regulated kinase 1A OS=Homo sapiens OX=9606 GN=DYRK1A PE=1 SV=2	DYRK1A	0.967222	1.09781	0.934966	0.961665	0.839347	0.794747	0.821236	0.563961	0.519565	0.598422	0.822431	0.448276	1.46693
LAELSDYR	Y7	RNA-binding protein 14 OS=Homo sapiens OX=9606 GN=RBM14 PE=1 SV=2	RBM14	0.704594	1.23932	1.05609	0.591223	0.671522	0.601599	0.594439	0.378955	0.437114	0.538765	0.800028	0.190349	0.320109
LAELSDYRR	Y7	RNA-binding protein 14 OS=Homo sapiens OX=9606 GN=RBM14 PE=1 SV=2	RBM14	1.15426	0.947708	0.898034	0.999289	0.393467	0.848855	0.810346	0.835018	0.724487	0.602438	0.773736	0.0560415	0.0732872
LCDFGSASHVADNDITPYLVSR	Y18	Serine/threonine-protein kinase PRP4 homolog OS=Homo sapiens OX=9606 GN=PRPF4B PE=1 SV=3	PRPF4B	1.03123	1.0815	0.887271	1.30819	1.05791	0.78921	1.01479	1.38804	1.07724	1.36411	1.05359	-0.227682	0.603429
LCVVLGPYGPEWQENPYPFQCTIDDPTK	Y17	Sorting nexin-18 OS=Homo sapiens OX=9606 GN=SNX18 PE=1 SV=2	SNX18	0.886086	1.07402	1.03989	0.698636	0.778003	0.548045	0.915125	0.743318	0.698283	0.814506	1.05357	-0.170967	0.363056
LCYVALDFEQEMATAASSSSLEK	Y3	Actin, cytoplasmic 1 OS=Homo sapiens OX=9606 GN=ACTB PE=1 SV=1; POTE ankyrin domain family member E OS=Homo sapiens OX=9606 GN=POTEE PE=2 SV=3; Actin, cytoplasmic 2 OS=Homo sapiens OX=9606 GN=ACTG1 PE=1 SV=1	ACTB	1.02642	1.01726	0.956321	1.20104	1.14954	1.13039	0.804222	1.0117	1.14257	1.04208	1.21088	-0.0405148	0.109741
LDEDLAAYCR	Y8	2',3'-cyclic-nucleotide 3'-phosphodiesterase OS=Homo sapiens OX=9606 GN=CNP PE=1 SV=2	CNP	0.840608	1.12751	1.03188	0.92346	1.0562	0.697971	1.15241	1.45017	0.814997	1.25065	1.95699	-0.514924	0.734024
LDTASSNGYQRPGSVVAAK	Y9	Rho GTPase-activating protein 42 OS=Homo sapiens OX=9606 GN=ARHGAP42 PE=1 SV=3	ARHGAP42	0.942508	0.90197	1.15552	1.14222	1.34488	0.928611	1.29754	0.855085	1.10789	1.01129	1.27369	0.149955	0.397816
LDVYTQWHQQSQSTKPK	Y4	Palladin OS=Homo sapiens OX=9606 GN=PALLD PE=1 SV=3	PALLD	0.849564	0.904522	1.24591	0.649766	0.728056	0.476013	0.853261	1.06755	0.968746	1.07975	1.11734	-0.645068	1.94615
LDYCGGSGEPGGVQR	Y3	SH2 domain-containing adapter protein B OS=Homo sapiens OX=9606 GN=SHB PE=1 SV=2	SHB	0.713609	0.659917	1.62647	0.481916	1.37139	1.04263	0.864519	0.218217	0.907017	0.52101	0.817524	0.610037	0.636768
LGAAPEEESAYVAGEKR	Y11	NSFL1 cofactor p47 OS=Homo sapiens OX=9606 GN=NSFL1C PE=1 SV=2	NSFL1C	0.938761	1.31353	0.747708	0.302859	0.39177	0.305129	0.43585	0.559988	0.318612	0.47646	0.459386	-0.337867	0.762234
LGEYEDVSR	Y4	Tubulin-folding cofactor B OS=Homo sapiens OX=9606 GN=TBCB PE=1 SV=2	TBCB	0.924055	1.50014	0.575805	0.250541	0.161133	0.293169	0.348304	0.566084	0.283472	0.438555	0.381338	-0.664666	1.09862
LGGGQYGEVYEGVWK	Y10	Tyrosine-protein kinase ABL1 OS=Homo sapiens OX=9606 GN=ABL1 PE=1 SV=4	ABL1	0.883723	0.964464	1.15181	1.52248	1.13097	1.24814	1.24671	1.50337	1.51221	1.58812	2.23061	-0.408699	1.04246
LGGGQYGEVYEGVWKK	Y10	Tyrosine-protein kinase ABL1 OS=Homo sapiens OX=9606 GN=ABL1 PE=1 SV=4	ABL1	0.648902	1.0874	1.26369	0.920006	0.892465	0.901082	0.920361	1.27922	1.34431	1.04783	1.96297	-0.63272	1.07987
LGIYTVLFER	Y4	Mitochondrial 2-oxoglutarate/malate carrier protein OS=Homo sapiens OX=9606 GN=SLC25A11 PE=1 SV=3	SLC25A11	0.41685	0.657193	1.92596	0.28408	2.36756	0.53902	0.407676	0.274995	0.890566	0.538094	0.732431	0.562765	0.219112
LHEEGIIYR	Y8	Valine--tRNA ligase OS=Homo sapiens OX=9606 GN=VARS1 PE=1 SV=4	VARS1	0.952419	0.970646	1.07694	1.35238	0.880967	1.14547	1.09073	1.23075	1.32527	1.1158	1.05334	-0.0802356	0.222051
LHEYNTQFQEK	Y4	Phosphatidylinositol 3-kinase regulatory subunit alpha OS=Homo sapiens OX=9606 GN=PIK3R1 PE=1 SV=2	PIK3R1	0.86432	1.0308	1.10488	1.03224	0.910533	0.927702	0.877835	0.718298	0.793203	0.817072	0.938243	0.198356	1.08849
LHYGLPVVVK	Y3	Catenin beta-1 OS=Homo sapiens OX=9606 GN=CTNNB1 PE=1 SV=1	CTNNB1	0.862892	1.22252	0.91459	0.752204	0.916357	0.569231	0.73923	0.651463	0.605286	0.685587	1.10918	-0.0356588	0.0472946
LIDAYAFR	Y5	Phosphorylase b kinase gamma catalytic chain, skeletal muscle/heart isoform OS=Homo sapiens OX=9606 GN=PHKG1 PE=2 SV=3	PHKG1	0.504313	0.553311	1.94238	0.280425	1.70461	0.773602	0.433621	0.211754	0.931802	0.263081	0.736099	0.575122	0.295365
LIEDNEYTAR	Y7	Tyrosine-protein kinase Lck OS=Homo sapiens OX=9606 GN=LCK PE=1 SV=6; Tyrosine-protein kinase Yes OS=Homo sapiens OX=9606 GN=YES1 PE=1 SV=3; Tyrosine-protein kinase Fyn OS=Homo sapiens OX=9606 GN=FYN PE=1 SV=3; Proto-oncogene tyrosine-protein kinase Src OS=Homo sapiens OX=9606 GN=SRC PE=1 SV=3	LCK	1.1744	1.17476	0.650841	1.10757	0.684575	0.953505	0.938622	0.834823	0.802062	0.940184	0.751518	0.146471	0.391926
LIIQDFILEATQDDYVLEVR	Y15	Receptor-type tyrosine-protein phosphatase zeta OS=Homo sapiens OX=9606 GN=PTPRZ1 PE=1 SV=4	PTPRZ1	0.59695	1.69299	0.710056	1.23597	0.787187	0.455711	1.15388	2.22366	0.625967	1.27946	1.23993	-0.563596	0.517553
LISEIEYR	Y7	Palladin OS=Homo sapiens OX=9606 GN=PALLD PE=1 SV=3	PALLD	0.944523	1.04068	1.01479	0.59281	0.755014	0.528915	0.802938	0.3947	0.59864	0.516948	0.634288	0.321367	0.784307
LIYDFIEDQGGLEAVR	Y3	Wiskott-Aldrich syndrome protein OS=Homo sapiens OX=9606 GN=WAS PE=1 SV=4	WAS	0.994405	1.02369	0.981902	0.65176	0.972416	0.60456	0.871008	0.826906	0.983391	0.568251	0.974639	-0.113384	0.190245
LLDLVQQSCNYK	Y11	NHP2-like protein 1 OS=Homo sapiens OX=9606 GN=SNU13 PE=1 SV=3	SNU13	0.828196	1.25785	0.913957	1.09951	0.911189	1.1246	1.21255	1.10371	0.867606	1.14176	1.27501	-0.0132902	0.0326099
LLGAEEKEYHAEGGK	Y9	Epidermal growth factor receptor OS=Homo sapiens OX=9606 GN=EGFR PE=1 SV=2	EGFR	1.09777	1.06319	0.839047	1.03537	0.924069	0.922568	1.01031	1.10728	1.00823	1.18683	1.45676	-0.290058	0.974278
LLLEYTDSSYEEK	Y5	Glutathione S-transferase Mu 4 OS=Homo sapiens OX=9606 GN=GSTM4 PE=1 SV=3; Glutathione S-transferase Mu 1 OS=Homo sapiens OX=9606 GN=GSTM1 PE=1 SV=3; Glutathione S-transferase Mu 2 OS=Homo sapiens OX=9606 GN=GSTM2 PE=1 SV=2	GSTM4	0.656587	1.43544	0.907969	0.889361	1.28557	0.879037	1.12669	1.67099	0.794077	1.05624	1.21737	-0.180754	0.270749
LMTGDTYTAHAGAK	Y7	Tyrosine-protein kinase ABL1 OS=Homo sapiens OX=9606 GN=ABL1 PE=1 SV=4; Tyrosine-protein kinase ABL2 OS=Homo sapiens OX=9606 GN=ABL2 PE=1 SV=1	ABL1	1.29911	0.937796	0.763098	0.724688	0.561624	0.863051	0.753818	0.684858	0.604153	0.524182	0.575079	0.281668	0.874224
LNGPQDHSHLLYSTIPR	Y12	Catenin delta-1 OS=Homo sapiens OX=9606 GN=CTNND1 PE=1 SV=1	CTNND1	1.20338	1.15728	0.639344	0.68623	0.778281	0.677615	0.723774	0.80009	1.02801	0.808178	1.04172	-0.359929	1.30571
LPACVVDCGTGYTK	Y12	Actin-related protein 3 OS=Homo sapiens OX=9606 GN=ACTR3 PE=1 SV=3	ACTR3	0.967338	0.97386	1.0588	1.0008	0.956875	1.16134	0.826343	0.930409	0.880653	0.703638	0.828283	0.239019	0.88359
LPQDDDRPADEYDQPWEWNR	Y12	SH2 domain-containing adapter protein B OS=Homo sapiens OX=9606 GN=SHB PE=1 SV=2	SHB	0.771029	1.22952	0.999451	1.36328	0.928199	1.15068	1.26944	0.787836	0.820113	0.543411	0.529219	0.813673	2.19655
LQDLDTDYGSGYPNDPK	Y12	Ribonuclease H2 subunit A OS=Homo sapiens OX=9606 GN=RNASEH2A PE=1 SV=2	RNASEH2A	1.00476	1.10468	0.890562	1.10898	0.766516	0.870676	0.929038	0.974802	0.923803	0.923935	1.20123	-0.130723	0.390795
LQELGGTLEYR	Y10	Thiamine-triphosphatase OS=Homo sapiens OX=9606 GN=THTPA PE=1 SV=3	THTPA	0.906613	1.12299	0.970396	0.773498	0.61343	0.515315	0.785455	1.1873	0.877528	1.1885	1.22806	-0.737576	2.24415
LQQYIAPGMK	Y4	Ephrin type-B receptor 3 OS=Homo sapiens OX=9606 GN=EPHB3 PE=1 SV=2	EPHB3	1.13476	0.98587	0.879366	1.43669	1.13624	1.2666	1.29547	1.0076	1.16984	1.45344	1.08771	0.122003	0.391228
LSADSGYIIPLPDIDPVPEEEDLGKR	Y7	Platelet-derived growth factor receptor alpha OS=Homo sapiens OX=9606 GN=PDGFRA PE=1 SV=1	PDGFRA	0.856157	1.38859	0.755258	1.05419	0.864271	0.754973	0.954335	0.96932	0.697524	0.774154	0.72143	0.198049	0.623663
LSLEGDHSTPPSAYGSVK	Y14	Putative annexin A2-like protein OS=Homo sapiens OX=9606 GN=ANXA2P2 PE=5 SV=2; Annexin A2 OS=Homo sapiens OX=9606 GN=ANXA2 PE=1 SV=2	ANXA2P2	0.718357	1.05586	1.22578	1.19874	0.8369	0.789636	1.08604	0.923422	1.37541	1.546	1.01724	-0.313919	0.630389
LTVLEGDPYFTGK	Y9	Titin OS=Homo sapiens OX=9606 GN=TTN PE=1 SV=4	TTN	0.348087	0.708901	1.94301	0.217634	1.78236	0.690152	0.335656	0.0665818	0.95011	0.553001	0.732104	0.394559	0.171413
LVEYDIDEVVYDEDSPYQNIK	Y17	Spermine synthase OS=Homo sapiens OX=9606 GN=SMS PE=1 SV=2	SMS	1.03471	1.08822	0.877078	0.706815	0.570957	0.665718	0.860236	1.03812	0.899913	0.968416	0.717605	-0.370257	1.17417
LVYDGIR	Y3	Catenin alpha-1 OS=Homo sapiens OX=9606 GN=CTNNA1 PE=1 SV=1	CTNNA1	0.742223	1.22505	1.03272	1.01375	0.852449	0.747612	1.08337	1.17228	0.935908	1.00829	1.02579	-0.163993	0.562385
LYDAYELK	Y5	Annexin A5 OS=Homo sapiens OX=9606 GN=ANXA5 PE=1 SV=2	ANXA5	1.02745	0.987283	0.985266	0.98022	1.0007	0.954148	1.07439	0.948294	1.05418	1.09275	1.16698	-0.0881927	0.546271
LYDFVK	Y2	Phosphatidylinositol 3,4,5-trisphosphate 5-phosphatase 1 OS=Homo sapiens OX=9606 GN=INPP5D PE=1 SV=2	INPP5D	0.80635	1.24744	0.946213	1.21701	1.0152	1.13731	0.860195	0.619929	1.003	1.26488	0.817781	0.190855	0.350655
LYDLNMPAYVK	Y2	Cytoplasmic protein NCK1 OS=Homo sapiens OX=9606 GN=NCK1 PE=1 SV=1	NCK1	0.673911	1.19027	1.13581	0.669248	0.728967	0.546409	0.931322	0.821486	0.713729	0.815754	1.15801	-0.287014	0.590692
LYEEYTR	Y2	Phosphatidylinositol 3-kinase regulatory subunit alpha OS=Homo sapiens OX=9606 GN=PIK3R1 PE=1 SV=2; Phosphatidylinositol 3-kinase regulatory subunit gamma OS=Homo sapiens OX=9606 GN=PIK3R3 PE=1 SV=2	PIK3R1	0.988111	1.08829	0.923599	1.08257	0.908424	1.12411	1.01804	0.855589	0.792929	1.05966	0.930614	0.183777	0.828077
LYETSYR	Y2	General transcription factor 3C polypeptide 4 OS=Homo sapiens OX=9606 GN=GTF3C4 PE=1 SV=2	GTF3C4	1.0677	1.13052	0.801779	1.28776	0.713398	1.0494	0.936325	1.1868	0.791703	1.25204	0.905442	-0.0529707	0.0828069
LYPELSQYMGLSLNEEEIR	Y2	Syntenin-1 OS=Homo sapiens OX=9606 GN=SDCBP PE=1 SV=1	SDCBP	0.895517	1.23177	0.87271	0.661743	0.693698	1.07735	1.25442	1.25139	0.950121	1.35735	0.788193	-0.237507	0.363177
LYPELSQYMGLSLNEEEIR	Y8	Syntenin-1 OS=Homo sapiens OX=9606 GN=SDCBP PE=1 SV=1	SDCBP	1.09026	1.08236	0.827387	1.3213	0.969842	0.936868	1.21421	1.03783	1.1859	1.05452	1.08866	0.0246693	0.0657871
LYQVPNPQAAPR	Y2	Enhancer of filamentation 1 OS=Homo sapiens OX=9606 GN=NEDD9 PE=1 SV=1	NEDD9	1.01218	1.16133	0.826483	0.637945	0.93292	0.747854	0.861776	0.908229	0.59286	0.734116	0.870473	0.0343432	0.0690605
LYTYIQSR	Y4	Dual specificity tyrosine-phosphorylation-regulated kinase 3 OS=Homo sapiens OX=9606 GN=DYRK3 PE=1 SV=3	DYRK3	0.915535	1.13167	0.952793	0.686418	0.836643	0.740216	0.84447	0.669293	0.625446	0.489905	0.678151	0.335573	1.48801
LYVSSESR	Y2	Tyrosine-protein kinase ABL1 OS=Homo sapiens OX=9606 GN=ABL1 PE=1 SV=4	ABL1	1.01292	0.990121	0.99696	1.13832	1.04414	1.0696	1.02366	0.814903	0.928678	1.08331	0.942807	0.181717	0.994716
MHGDYTLTLR	Y5	Phosphatidylinositol 3-kinase regulatory subunit alpha OS=Homo sapiens OX=9606 GN=PIK3R1 PE=1 SV=2	PIK3R1	0.735424	1.36987	0.894704	1.31669	0.979228	1.33537	0.944129	0.528429	0.492788	0.941299	0.951149	0.651067	1.33746
MHLPSPTDSNFYR	Y12	Epidermal growth factor receptor OS=Homo sapiens OX=9606 GN=EGFR PE=1 SV=2	EGFR	0.664191	1.25951	1.0763	0.853267	0.505197	0.485827	0.510839	0.735883	0.984284	1.22001	0.919281	-0.71259	1.51002
MLLYTEVTR	Y4	Rab GDP dissociation inhibitor alpha OS=Homo sapiens OX=9606 GN=GDI1 PE=1 SV=2; Rab GDP dissociation inhibitor beta OS=Homo sapiens OX=9606 GN=GDI2 PE=1 SV=2	GDI1	0.842983	1.16616	0.990861	0.86278	0.830581	0.982924	0.982033	1.34532	0.876202	0.981214	1.28649	-0.295287	0.777133
MLQHIDYR	Y7	Small nuclear ribonucleoprotein-associated proteins B and B' OS=Homo sapiens OX=9606 GN=SNRPB PE=1 SV=2; Small nuclear ribonucleoprotein-associated protein N OS=Homo sapiens OX=9606 GN=SNRPN PE=1 SV=1	SNRPB	0.808891	1.10378	1.08733	1.12639	1.36554	0.755596	1.0446	0.993188	0.790847	0.800288	1.0241	0.250319	0.545908
MVVESAYEVIK	Y7	L-lactate dehydrogenase B chain OS=Homo sapiens OX=9606 GN=LDHB PE=1 SV=2	LDHB	0.918906	1.09702	0.984071	1.06886	0.962195	1.03419	1.13379	0.953989	0.776919	0.701971	1.06744	0.262574	0.905421
MYEENSQPR	Y2	E3 ubiquitin-protein ligase CBL OS=Homo sapiens OX=9606 GN=CBL PE=1 SV=2	CBL	1.1171	1.04829	0.834609	0.302898	0.265435	0.390219	0.472156	0.592088	0.427192	0.693782	0.607056	-0.697468	1.64172
NAGNEQDLGIQYK	Y12	Catenin alpha-1 OS=Homo sapiens OX=9606 GN=CTNNA1 PE=1 SV=1	CTNNA1	0.961521	1.05136	0.987119	0.941995	0.91023	0.878646	1.04602	0.851586	0.970026	0.652197	0.901629	0.162124	0.591227
NAIKVPIVINPNAYDNLAIYK	Y14	Inactive tyrosine-protein kinase PEAK1 OS=Homo sapiens OX=9606 GN=PEAK1 PE=1 SV=4	PEAK1	0.882144	0.871047	1.24681	0.952622	1.31317	0.884787	0.978623	0.898897	0.977797	1.00542	1.05545	0.0685591	0.17893
NASTFEDVTQVSSAYQK	Y15	Src substrate cortactin OS=Homo sapiens OX=9606 GN=CTTN PE=1 SV=2	CTTN	0.995141	1.2559	0.748962	0.785363	0.6588	0.729382	0.824269	0.683413	0.663039	0.815999	0.820439	0.00720083	0.0229703
NAYEESLDQLETLK	Y3	Myosin-1 OS=Homo sapiens OX=9606 GN=MYH1 PE=1 SV=3; Myosin-2 OS=Homo sapiens OX=9606 GN=MYH2 PE=1 SV=1	MYH1	0.509571	0.426065	2.06436	0.286461	2.22862	0.76707	0.58268	0.111929	1.19736	0.577494	1.00569	0.418103	0.190108
NAYEESLDQLETLKR	Y3	Myosin-1 OS=Homo sapiens OX=9606 GN=MYH1 PE=1 SV=3; Myosin-2 OS=Homo sapiens OX=9606 GN=MYH2 PE=1 SV=1	MYH1	0.527287	0.442453	2.03026	0.31399	2.03352	0.595721	0.417339	0.0939677	1.05722	0.437996	0.923553	0.41945	0.17707
NDSDPTYGQQGHPNTWK	Y7	Lipoma-preferred partner OS=Homo sapiens OX=9606 GN=LPP PE=1 SV=1	LPP	0.917407	1.05981	1.02278	0.869435	0.73752	1.13099	0.929201	0.845552	0.883436	0.921321	1.02751	-0.00419455	0.0097277
NEEENIYSVPHDSTQGK	Y7	Rho GTPase-activating protein 35 OS=Homo sapiens OX=9606 GN=ARHGAP35 PE=1 SV=3	ARHGAP35	0.537996	1.50008	0.961924	0.822534	0.769302	0.585179	0.738549	1.29996	0.653091	1.19714	1.40658	-0.644236	1.05821
NETEDQYALMEDEDDLPHHEER	Y7	Phosphatidylinositol 3-kinase regulatory subunit beta OS=Homo sapiens OX=9606 GN=PIK3R2 PE=1 SV=2	PIK3R2	0.96123	1.10227	0.936498	0.56484	0.834427	0.951857	1.03612	0.831129	0.659671	1.07555	0.906387	-0.0359606	0.0561275
NGDVSQFPYVEFTGR	Y9	Transmembrane protein 106B OS=Homo sapiens OX=9606 GN=TMEM106B PE=1 SV=2	TMEM106B	0.700536	1.40941	0.890053	0.978238	0.877406	0.670172	1.00114	0.991923	1.06134	1.25071	1.31986	-0.390665	1.35455
NGLTSTYAGIR	Y7	Roundabout homolog 1 OS=Homo sapiens OX=9606 GN=ROBO1 PE=1 SV=1	ROBO1	0.963392	1.18155	0.85506	0.888949	0.766013	0.808355	1.04466	0.911219	0.842986	0.85101	1.04786	-0.058474	0.182043
NHQLYCNDCYLR	Y10	LIM domain only protein 7 OS=Homo sapiens OX=9606 GN=LMO7 PE=1 SV=3	LMO7	1.2978	0.838458	0.863744	0.485735	0.717067	1.0981	0.899851	0.66944	0.717636	0.532072	0.481813	0.414799	0.636934
NKDQGTYEDYVEGLR	Y10	Myosin light polypeptide 6 OS=Homo sapiens OX=9606 GN=MYL6 PE=1 SV=2	MYL6	0.635276	1.47835	0.886372	0.680297	0.710859	0.737206	0.76022	0.670331	0.447154	0.69124	0.884724	0.100906	0.202511
NLEEEENLGKGEYQESLR	Y13	Nestin OS=Homo sapiens OX=9606 GN=NES PE=1 SV=2	NES	0.509476	1.83772	0.652799	0.56434	0.491948	0.537345	0.745486	0.923389	0.587151	0.476238	0.617335	-0.154827	0.239153
NLEGYVGFANLPNQVYR	Y5	Septin-7 OS=Homo sapiens OX=9606 GN=SEPTIN7 PE=1 SV=2	SEPTIN7	0.936695	1.26961	0.793698	1.08615	1.18901	1.01853	1.2436	1.02526	1.3389	0.853126	0.892189	0.142879	0.37147
NLIPMDPNGLSDPYVK	Y14	Protein kinase C alpha type OS=Homo sapiens OX=9606 GN=PRKCA PE=1 SV=4; Protein kinase C gamma type OS=Homo sapiens OX=9606 GN=PRKCG PE=1 SV=3	PRKCA	0.851975	1.12055	1.02748	1.02051	0.912078	0.911586	1.23716	1.01794	0.863374	0.820275	1.06697	0.115026	0.344058
NLQEAEEWYK	Y9	Vimentin OS=Homo sapiens OX=9606 GN=VIM PE=1 SV=4; Peripherin OS=Homo sapiens OX=9606 GN=PRPH PE=1 SV=2	VIM	0.89396	1.01533	1.09071	0.660405	1.65432	1.1519	0.89382	0.594951	1.02317	1.07109	1.47295	0.0671442	0.0630624
NLQEAEEWYKSK	Y9	Vimentin OS=Homo sapiens OX=9606 GN=VIM PE=1 SV=4; Peripherin OS=Homo sapiens OX=9606 GN=PRPH PE=1 SV=2	VIM	0.790816	1.18053	1.02865	0.658385	0.518296	0.758881	0.701608	0.929775	0.722366	0.745498	0.96713	-0.351516	1.17187
NLSALENYNFELVDGVK	Y8	Neuropilin-1 OS=Homo sapiens OX=9606 GN=NRP1 PE=1 SV=3	NRP1	1.36364	0.831826	0.804531	1.18367	1.79176	0.994704	1.74036	1.09586	1.01576	1.16334	1.08132	0.390521	0.726167
NLSEGNNANYTEYVATR	Y13	Cyclin-dependent kinase-like 5 OS=Homo sapiens OX=9606 GN=CDKL5 PE=1 SV=2	CDKL5	0.82377	1.23654	0.93969	0.907013	0.942711	0.914034	1.02112	1.48025	0.950314	1.23325	1.25838	-0.379052	1.12057
NLYAGDYYR	Y3	Epithelial discoidin domain-containing receptor 1 OS=Homo sapiens OX=9606 GN=DDR1 PE=1 SV=1	DDR1	1.0851	0.869949	1.04495	1.52952	1.61975	1.33259	1.68669	1.1984	1.47926	1.14836	1.00816	0.351658	1.4034
NLYAGDYYR	Y3Y7	Epithelial discoidin domain-containing receptor 1 OS=Homo sapiens OX=9606 GN=DDR1 PE=1 SV=1	DDR1	1.14076	0.895487	0.963752	1.44722	1.23656	1.14016	1.47207	1.1507	1.2403	1.09059	0.882919	0.279088	1.09275
NLYAGDYYR	Y7	Epithelial discoidin domain-containing receptor 1 OS=Homo sapiens OX=9606 GN=DDR1 PE=1 SV=1	DDR1	1.24179	0.798585	0.959622	1.132	1.28837	1.10287	1.39367	1.15499	1.16737	1.12904	0.881365	0.182466	0.745281
NLYAGDYYR	Y8	Epithelial discoidin domain-containing receptor 1 OS=Homo sapiens OX=9606 GN=DDR1 PE=1 SV=1	DDR1	1.15017	0.775497	1.07433	0.938882	1.07123	0.960167	1.25035	0.968376	1.01948	0.929525	0.728377	0.211239	0.735146
NLYSGDYYR	Y7	Discoidin domain-containing receptor 2 OS=Homo sapiens OX=9606 GN=DDR2 PE=1 SV=2	DDR2	1.16546	0.77998	1.05456	1.222	1.2688	1.07161	1.18684	0.53509	1.14477	0.630489	0.835327	0.594327	1.27157
NLYTNEYVAIK	Y7	Casein kinase I isoform gamma-3 OS=Homo sapiens OX=9606 GN=CSNK1G3 PE=1 SV=2; Casein kinase I isoform gamma-1 OS=Homo sapiens OX=9606 GN=CSNK1G1 PE=1 SV=1; Casein kinase I isoform gamma-2 OS=Homo sapiens OX=9606 GN=CSNK1G2 PE=1 SV=1	CSNK1G3	0.820688	1.0918	1.08751	0.951176	0.709989	0.61565	0.84156	0.504506	0.695089	0.500432	1.08979	0.160622	0.204293
NMAQYFK	Y5	1-phosphatidylinositol 4,5-bisphosphate phosphodiesterase gamma-1 OS=Homo sapiens OX=9606 GN=PLCG1 PE=1 SV=1	PLCG1	1.09194	0.879799	1.02826	0.98516	1.04191	0.865658	1.00765	0.61166	0.550806	0.656515	0.689419	0.636846	3.31668
NMGGPYGGGNYGPGGSGGSGGYGGR	Y22	Heterogeneous nuclear ribonucleoproteins A2/B1 OS=Homo sapiens OX=9606 GN=HNRNPA2B1 PE=1 SV=2	HNRNPA2B1	1.44657	0.77138	0.782046	1.45735	0.596918	0.651869	0.462875	1.02821	1.02251	1.12941	1.69838	-0.622409	0.747181
NMGGPYGGGNYGPGGSGGSGGYGGR	Y6	Heterogeneous nuclear ribonucleoproteins A2/B1 OS=Homo sapiens OX=9606 GN=HNRNPA2B1 PE=1 SV=2	HNRNPA2B1	0.916601	0.958641	1.12476	0.852189	1.15849	1.47505	1.1619	0.768039	0.998256	0.873016	1.63116	0.122099	0.154735
NPGFYVEANPMPTFK	Y5	1-phosphatidylinositol 4,5-bisphosphate phosphodiesterase gamma-1 OS=Homo sapiens OX=9606 GN=PLCG1 PE=1 SV=1	PLCG1	0.85501	1.19944	0.945552	0.398868	0.337762	0.372307	0.361229	0.531971	0.283079	0.403477	0.50902	-0.232748	0.463429
NPGNQAAYEHFETMK	Y8	Vinculin OS=Homo sapiens OX=9606 GN=VCL PE=1 SV=4	VCL	1.07609	0.595889	1.32802	1.2857	1.53345	1.07272	1.34536	0.694686	1.17023	0.905873	1.25511	0.379493	0.959166
NQALNTDNYGHDLASVQALQR	Y9	Spectrin alpha chain, non-erythrocytic 1 OS=Homo sapiens OX=9606 GN=SPTAN1 PE=1 SV=3	SPTAN1	1.01488	1.12401	0.861108	0.558	0.555882	0.684144	0.835533	0.690585	1.04022	0.726711	0.773929	-0.295164	0.699693
NSFLYAR	Y5	Actin filament-associated protein 1-like 1 OS=Homo sapiens OX=9606 GN=AFAP1L1 PE=1 SV=2	AFAP1L1	0.839683	1.25392	0.906402	0.58246	0.583908	0.711	0.710267	0.985466	0.701027	0.783099	1.03928	-0.439373	1.24271
NSFNNPAYYVLEGVPHQLLPPEPPSPAR	Y8	Phosphatidylinositol 3,4,5-trisphosphate 5-phosphatase 2 OS=Homo sapiens OX=9606 GN=INPPL1 PE=1 SV=2	INPPL1	0.796311	1.14414	1.05955	0.284993	0.33615	0.290475	0.36952	0.542338	0.492521	0.689636	0.567172	-0.838972	2.34908
NSSYFVEWIPNNVK	Y4	Tubulin beta-2A chain OS=Homo sapiens OX=9606 GN=TUBB2A PE=1 SV=1; Tubulin beta-3 chain OS=Homo sapiens OX=9606 GN=TUBB3 PE=1 SV=2; Tubulin beta-4A chain OS=Homo sapiens OX=9606 GN=TUBB4A PE=1 SV=2; Tubulin beta-6 chain OS=Homo sapiens OX=9606 GN=TUBB6 PE=1 SV=1; Tubulin beta chain OS=Homo sapiens OX=9606 GN=TUBB PE=1 SV=2; Tubulin beta-4B chain OS=Homo sapiens OX=9606 GN=TUBB4B PE=1 SV=1; Tubuli…	TUBB2A	0.88025	1.16321	0.956544	0.905368	0.677984	0.874355	0.934818	1.16701	1.02367	1.12836	1.1899	-0.41043	2.02603
NTYNQTALDIVNQFTTSQASR	Y3	Caskin-2 OS=Homo sapiens OX=9606 GN=CASKIN2 PE=1 SV=2	CASKIN2	0.875369	0.963249	1.16138	1.39117	1.54643	1.0695	1.04362	0.892847	1.00471	0.994081	1.34659	0.253032	0.605134
NVEGQDMLYQSLK	Y9	AP-2 complex subunit beta OS=Homo sapiens OX=9606 GN=AP2B1 PE=1 SV=1; AP-1 complex subunit beta-1 OS=Homo sapiens OX=9606 GN=AP1B1 PE=1 SV=2	AP2B1	0.840623	0.793078	1.3663	0.95161	1.78399	0.899273	0.858809	0.70152	1.04083	0.802718	1.10421	0.300289	0.367319
NVHVEVYDRPSPPR	Y7	Titin OS=Homo sapiens OX=9606 GN=TTN PE=1 SV=4	TTN	0.610176	0.529728	1.8601	0.377237	1.93411	0.758018	0.354732	0.161701	1.12808	0.330844	0.885411	0.450314	0.207114
NVYYELNDVR	Y3	Sickle tail protein homolog OS=Homo sapiens OX=9606 GN=KIAA1217 PE=1 SV=2	KIAA1217	0.773091	0.959089	1.26782	1.03122	1.27581	1.1537	0.967108	0.487046	0.731996	0.625187	0.830053	0.727449	2.31922
NYMSNPSYNYEIVNR	Y10	Cytoplasmic dynein 1 heavy chain 1 OS=Homo sapiens OX=9606 GN=DYNC1H1 PE=1 SV=5	DYNC1H1	0.980856	0.955146	1.064	0.964354	1.36212	0.896806	1.24478	1.26565	1.04605	1.07791	1.10172	-0.00749449	0.0159136
PYQYPALTPEQK	Y2	Fructose-bisphosphate aldolase A OS=Homo sapiens OX=9606 GN=ALDOA PE=1 SV=2	ALDOA	1.01795	1.15738	0.82467	0.781095	0.662262	0.722858	0.854165	0.664446	0.754179	0.795205	1.57095	-0.325481	0.363121
QADEEMTGYVATR	Y9	Mitogen-activated protein kinase 11 OS=Homo sapiens OX=9606 GN=MAPK11 PE=1 SV=2	MAPK11	1.09051	1.13027	0.779229	1.3121	0.905153	1.35259	1.1549	1.01189	1.07981	1.01927	1.15728	0.146592	0.45476
QADSEMTGYVVTR	Y9	Mitogen-activated protein kinase 12 OS=Homo sapiens OX=9606 GN=MAPK12 PE=1 SV=3	MAPK12	0.571583	0.847061	1.58136	1.06087	2.57055	1.32939	1.31304	1.09723	1.29022	1.12304	1.73628	0.257916	0.279434
QADTTQYVPMLER	Y7	Platelet-derived growth factor receptor alpha OS=Homo sapiens OX=9606 GN=PDGFRA PE=1 SV=1	PDGFRA	0.844277	1.09474	1.06098	0.968373	1.02169	0.805223	1.00179	0.866115	0.743266	0.792824	0.95015	0.179713	0.831687
QASEQNWANYSAEQNR	Y10	Gap junction alpha-1 protein OS=Homo sapiens OX=9606 GN=GJA1 PE=1 SV=2	GJA1	0.958542	1.00401	1.03744	0.992614	1.07132	1.13541	1.06622	1.32712	0.932441	1.28196	0.862013	-0.045924	0.0999082
QAWFIENEEQEYVQTVK	Y12	Annexin A1 OS=Homo sapiens OX=9606 GN=ANXA1 PE=1 SV=2	ANXA1	0.736663	1.46011	0.803227	0.226047	0.145952	0.161164	0.135102	0.245838	0.218227	0.253476	0.172754	-0.413863	1.04907
QDFDVDCYAQR	Y8	Rap guanine nucleotide exchange factor 1 OS=Homo sapiens OX=9606 GN=RAPGEF1 PE=1 SV=3	RAPGEF1	0.719749	1.17465	1.1056	0.834923	1.41213	1.81083	0.968354	1.45009	0.982804	1.15868	1.38547	0.0141908	0.0166202
QEDAPVVYLGSFR	Y8	Inactive tyrosine-protein kinase PRAG1 OS=Homo sapiens OX=9606 GN=PRAG1 PE=1 SV=4	PRAG1	1.12317	1.22162	0.655217	0.632994	0.410144	0.834183	0.839078	0.685393	0.857304	0.688905	0.453983	0.0164591	0.0199295
QEEAEYVR	Y6	Adapter molecule crk OS=Homo sapiens OX=9606 GN=CRK PE=1 SV=2	CRK	0.735547	1.40391	0.860547	0.178137	0.177997	0.212337	0.251907	0.313808	0.252562	0.371052	0.322324	-0.618774	1.90416
QEYDESGPSIVHR	Y3	POTE ankyrin domain family member F OS=Homo sapiens OX=9606 GN=POTEF PE=1 SV=2; Putative beta-actin-like protein 3 OS=Homo sapiens OX=9606 GN=POTEKP PE=5 SV=1; POTE ankyrin domain family member J OS=Homo sapiens OX=9606 GN=POTEJ PE=3 SV=1; Actin, cytoplasmic 1 OS=Homo sapiens OX=9606 GN=ACTB PE=1 SV=1; POTE ankyrin domain family member E OS=Homo sapiens OX=9606 GN=POTEE PE=2 SV=3; POTE ankyrin do…	POTEF	0.750652	1.0514	1.19795	1.08573	0.706335	0.787133	0.640952	0.284628	0.854365	1.56616	0.508464	0.00293075	0.00178933
QGTYGGYFR	Y4	Eukaryotic translation initiation factor 3 subunit C-like protein OS=Homo sapiens OX=9606 GN=EIF3CL PE=1 SV=1; Eukaryotic translation initiation factor 3 subunit C OS=Homo sapiens OX=9606 GN=EIF3C PE=1 SV=1	EIF3CL	0.825603	1.23044	0.943957	0.859834	0.709742	0.971824	0.843042	1.20284	0.777164	1.00706	1.13019	-0.282767	0.818338
QHYIDLK	Y3	Putative nucleoside diphosphate kinase OS=Homo sapiens OX=9606 GN=NME2P1 PE=5 SV=1; Nucleoside diphosphate kinase B OS=Homo sapiens OX=9606 GN=NME2 PE=1 SV=1	NME2P1	1.04644	1.27287	0.680683	0.683713	0.460927	0.998452	1.24522	1.76718	0.736861	1.0403	1.87141	-0.676594	0.743912
QKYEETQAELEASQK	Y3	Myosin-8 OS=Homo sapiens OX=9606 GN=MYH8 PE=2 SV=3; Myosin-4 OS=Homo sapiens OX=9606 GN=MYH4 PE=2 SV=2	MYH8	0.615456	0.530869	1.85367	0.336368	1.87744	0.809776	0.438909	0.0944953	1.24648	0.546654	1.01056	0.256659	0.120445
QLIIEDPYYGNDSDFETVYQQCVR	Y8	Low molecular weight phosphotyrosine protein phosphatase OS=Homo sapiens OX=9606 GN=ACP1 PE=1 SV=3	ACP1	1.01216	1.10173	0.886109	0.566241	0.522582	0.650118	0.613005	0.757384	0.676549	0.746554	0.836155	-0.359089	2.06401
QLQYCPSVESPYSK	Y12	Catenin delta-2 OS=Homo sapiens OX=9606 GN=CTNND2 PE=1 SV=3	CTNND2	1.0045	1.23187	0.763624	0.64251	0.559029	0.452012	0.604526	0.937336	0.526888	0.64172	0.723433	-0.325389	0.686186
QNLLSQSHAYQQFLR	Y10	Spectrin beta chain, non-erythrocytic 1 OS=Homo sapiens OX=9606 GN=SPTBN1 PE=1 SV=2	SPTBN1	0.795026	1.0223	1.18268	0.929405	0.87452	0.82078	1.0275	0.626056	0.629633	0.759047	0.669958	0.444009	2.26496
QPAPKPEPSFSEYASVQVPR	Y13	Tyrosine-protein phosphatase non-receptor type substrate 1 OS=Homo sapiens OX=9606 GN=SIRPA PE=1 SV=2	SIRPA	1.09853	1.05301	0.848455	0.84508	0.589024	0.738935	0.89856	1.30151	0.878948	0.740661	0.754072	-0.258828	0.444398
QQPTQFINPETPGYVGFANLPNQVHR	Y14	Septin-2 OS=Homo sapiens OX=9606 GN=SEPTIN2 PE=1 SV=1	SEPTIN2	1.00032	1.32615	0.673529	0.481158	0.812422	0.690757	0.764165	0.847907	0.410461	0.603786	0.649665	0.129913	0.201878
QTNEDELSVCKGDIIYVTR	Y16	Rho guanine nucleotide exchange factor 6 OS=Homo sapiens OX=9606 GN=ARHGEF6 PE=1 SV=2	ARHGEF6	0.613333	0.968231	1.41844	0.641902	0.743379	0.534922	0.791998	0.659008	0.748678	0.699946	0.557307	0.0253615	0.0593946
QVAYIYK	Y6	Adenylyl cyclase-associated protein 1 OS=Homo sapiens OX=9606 GN=CAP1 PE=1 SV=5	CAP1	0.982847	1.06328	0.953875	1.11651	1.15651	1.14702	1.10906	0.812132	0.945847	0.824216	1.10836	0.295388	1.26981
QVEYLDLDLDSGK	Y4	GRB2-associated-binding protein 1 OS=Homo sapiens OX=9606 GN=GAB1 PE=1 SV=2	GAB1	0.923234	1.19635	0.880417	0.164761	0.222573	0.0792073	0.122008	0.112554	0.141994	0.116954	0.149393	0.176169	0.202051
QVVESAYEVIK	Y7	L-lactate dehydrogenase A chain OS=Homo sapiens OX=9606 GN=LDHA PE=1 SV=2	LDHA	0.796594	1.0327	1.17071	0.915462	0.766844	0.972668	0.807239	0.920001	0.689983	0.736797	0.960266	0.066151	0.184367
QYATLDVYNPFETR	Y2	Secretory carrier-associated membrane protein 3 OS=Homo sapiens OX=9606 GN=SCAMP3 PE=1 SV=3	SCAMP3	0.924402	1.32138	0.754216	0.720151	0.636527	1.00063	0.791406	0.484826	0.680776	0.935645	0.634611	0.202771	0.365981
RAEDGSVIDYELIDQDAR	Y10	Annexin A2 OS=Homo sapiens OX=9606 GN=ANXA2 PE=1 SV=2	ANXA2	0.918504	1.08774	0.993753	0.753646	0.91792	0.853467	0.935203	0.576898	0.815599	0.707118	1.07195	0.125673	0.253396
RAPEPLYPR	Y7	DnaJ homolog subfamily B member 5 OS=Homo sapiens OX=9606 GN=DNAJB5 PE=1 SV=1	DNAJB5	0.745717	0.953257	1.30103	0.45898	0.712932	0.648027	0.932371	0.799308	0.594456	1.07413	1.22541	-0.424266	0.649078
RDNEVDGQDYHFVVSR	Y10	Disks large homolog 3 OS=Homo sapiens OX=9606 GN=DLG3 PE=1 SV=2	DLG3	0.68341	1.2826	1.03399	0.41205	0.51716	0.329346	0.418947	0.420727	0.342623	0.34435	0.300609	0.252352	0.698093
RDYEVDGRDYHFVTSR	Y10	Disks large homolog 1 OS=Homo sapiens OX=9606 GN=DLG1 PE=1 SV=2	DLG1	0.727901	1.22317	1.04893	0.765601	0.631961	0.599123	0.95196	0.714535	0.665029	0.850751	1.68403	-0.40872	0.402309
RGDYDNLEGLSWVDYGER	Y4	Solute carrier family 12 member 4 OS=Homo sapiens OX=9606 GN=SLC12A4 PE=1 SV=2	SLC12A4	0.850946	0.817142	1.33191	1.12924	1.12827	0.714302	1.37492	0.604321	1.05658	0.729677	1.06392	0.331456	0.581447
RIEYIEAR	Y4	Protein BRICK1 OS=Homo sapiens OX=9606 GN=BRK1 PE=1 SV=1	BRK1	1.00731	1.08815	0.904546	0.835733	0.687587	0.745553	0.866691	0.69658	0.504133	0.705075	0.843903	0.189456	0.539593
RPAGSVQNPVYHNQPLNPAPSR	Y11	Epidermal growth factor receptor OS=Homo sapiens OX=9606 GN=EGFR PE=1 SV=2	EGFR	0.937915	1.1176	0.944489	0.308171	0.227458	0.390247	0.246496	0.304439	0.190484	0.509998	0.36574	-0.225442	0.26366
RPGPGTLYDVPR	Y8	Breast cancer anti-estrogen resistance protein 1 OS=Homo sapiens OX=9606 GN=BCAR1 PE=1 SV=2	BCAR1	1.06429	1.00098	0.934726	0.62537	0.971528	1.15292	0.735739	0.971826	0.918395	0.751589	0.860737	-0.0070137	0.0109764
RSDSASSEPVGIYQGFEK	Y13	Protein kinase C delta type OS=Homo sapiens OX=9606 GN=PRKCD PE=1 SV=2	PRKCD	0.456269	1.12427	1.41947	1.01952	0.980338	0.78977	1.21772	1.16292	1.10893	1.42486	1.70938	-0.431937	1.07425
RVPCAYDK	Y6	Crk-like protein OS=Homo sapiens OX=9606 GN=CRKL PE=1 SV=1	CRKL	1.15696	1.15089	0.692151	0.796676	0.650681	0.795104	0.68115	0.56727	0.532926	0.724346	0.716445	0.202363	0.743514
SCDPVFYR	Y7	Protocadherin gamma-C3 OS=Homo sapiens OX=9606 GN=PCDHGC3 PE=1 SV=1	PCDHGC3	1.00886	1.17477	0.816361	0.793067	0.60596	0.6842	0.821183	0.59006	0.456588	0.643863	0.56863	0.362471	1.33725
SDYLELR	Y3	SLIT and NTRK-like protein 3 OS=Homo sapiens OX=9606 GN=SLITRK3 PE=1 SV=2	SLITRK3	1.0435	1.3079	0.6486	0.296552	0.57774	0.364691	0.50247	0.503885	0.459208	0.393988	0.489208	-0.0843378	0.141564
SESVVYADIR	Y6	Myelin protein zero-like protein 1 OS=Homo sapiens OX=9606 GN=MPZL1 PE=1 SV=1	MPZL1	0.978441	1.02057	1.00099	1.38117	1.13232	0.871585	1.27464	0.774277	0.803411	0.676221	0.690404	0.66231	1.58897
SFLDSGYR	Y7	Vinculin OS=Homo sapiens OX=9606 GN=VCL PE=1 SV=4	VCL	0.992136	0.902206	1.10566	1.2519	1.15594	0.887982	1.1947	0.782675	1.09237	1.0429	0.943291	0.217817	0.724571
SGQSLTVPESTYTSIQGDPQR	Y12	Phosphoprotein associated with glycosphingolipid-enriched microdomains 1 OS=Homo sapiens OX=9606 GN=PAG1 PE=1 SV=2	PAG1	0.964661	1.37942	0.655923	0.640528	0.644957	0.515768	0.824083	0.520946	0.692915	0.711839	1.07459	-0.192603	0.289578
SGYITIGYR	Y8	BTB/POZ domain-containing protein KCTD12 OS=Homo sapiens OX=9606 GN=KCTD12 PE=1 SV=1	KCTD12	1.10242	0.962897	0.93468	0.884065	0.910357	0.88847	0.979819	0.564501	0.730596	0.725649	0.985704	0.284851	0.810711
SHYADVDPENQNFLLESNLGK	Y3	Sodium-coupled neutral amino acid transporter 2 OS=Homo sapiens OX=9606 GN=SLC38A2 PE=1 SV=2	SLC38A2	0.917357	1.11029	0.972349	1.66262	1.45176	1.24393	1.73631	0.945798	0.932967	0.810127	1.1581	0.663804	2.11768
SIDDLEDELYAQK	Y10	Tropomyosin alpha-1 chain OS=Homo sapiens OX=9606 GN=TPM1 PE=1 SV=2	TPM1	0.30377	0.58178	2.11445	0.233749	1.85559	0.68707	0.298917	0.0747233	1.05386	0.453951	0.953905	0.277936	0.11254
SIDDLEDELYAQKLK	Y10	Tropomyosin alpha-1 chain OS=Homo sapiens OX=9606 GN=TPM1 PE=1 SV=2	TPM1	0.335613	0.570312	2.09408	0.281739	1.49891	0.558246	0.401948	0.129537	0.985054	0.511959	1.00301	0.0597958	0.0273541
SIEPGSDYYELSDTR	Y8	Microtubule-associated protein 2 OS=Homo sapiens OX=9606 GN=MAP2 PE=1 SV=4	MAP2	0.227505	2.44072	0.331772	0.102668	0.112282	0.107352	0.103154	0.710572	0.130185	0.234705	0.180465	-1.56167	0.65992
SILYDER	Y4	Proteasome subunit alpha type-2 OS=Homo sapiens OX=9606 GN=PSMA2 PE=1 SV=2	PSMA2	1.05526	0.879333	1.06541	1.15443	1.22994	1.23237	1.20762	0.714885	1.17626	1.05206	1.25871	0.199287	0.544873
SIYYITGESK	Y3	Heat shock protein HSP 90-beta OS=Homo sapiens OX=9606 GN=HSP90AB1 PE=1 SV=4; Putative heat shock protein HSP 90-beta 2 OS=Homo sapiens OX=9606 GN=HSP90AB2P PE=1 SV=2	HSP90AB1	1.39609	0.82446	0.779448	1.05165	1.67376	1.22562	1.15095	1.05358	0.798915	0.850614	0.752069	0.562295	1.30177
SKPPYTDYVSTR	T6Y8	Serine/threonine-protein kinase ICK OS=Homo sapiens OX=9606 GN=CILK1 PE=1 SV=1	CILK1	0.737585	1.27635	0.986062	0.898647	0.84434	1.07986	1.2057	1.57152	0.929703	1.38252	1.26811	-0.354835	0.864877
SKPPYTDYVSTR	Y8	Serine/threonine-protein kinase ICK OS=Homo sapiens OX=9606 GN=CILK1 PE=1 SV=1	CILK1	1.15907	1.11094	0.729982	1.10482	0.713188	0.883901	1.01735	1.23205	1.08829	1.0859	0.892363	-0.20885	0.622612
SLCPFYGEDFYCEIPR	Y11	Ras GTPase-activating protein 3 OS=Homo sapiens OX=9606 GN=RASA3 PE=1 SV=3	RASA3	0.747268	1.18117	1.07156	0.766387	0.975907	0.587864	0.660847	1.11096	1.07389	0.543453	1.27412	-0.420243	0.65124
SLDNGGYYISPR	Y8	Tyrosine-protein kinase Lyn OS=Homo sapiens OX=9606 GN=LYN PE=1 SV=3	LYN	1.13067	0.657752	1.21157	0.961538	1.25183	0.773252	1.19204	0.899501	1.06416	1.06732	1.32701	-0.0606217	0.118094
SLDNNYSTPNER	Y6	Catenin delta-1 OS=Homo sapiens OX=9606 GN=CTNND1 PE=1 SV=1	CTNND1	0.915689	1.72899	0.35532	0.422721	0.190195	0.37647	0.369446	0.916295	0.46415	0.656721	0.612847	-0.963631	1.486
SLEATDSAFDNPDYWHSR	Y14	Receptor tyrosine-protein kinase erbB-3 OS=Homo sapiens OX=9606 GN=ERBB3 PE=1 SV=1	ERBB3	1.11798	0.91087	0.971153	1.10248	1.33384	1.78066	1.16622	0.939403	0.851576	0.526365	1.44099	0.518372	0.828923
SLETSSYLNVLVNSQWK	Y7	Actin filament-associated protein 1-like 2 OS=Homo sapiens OX=9606 GN=AFAP1L2 PE=1 SV=1	AFAP1L2	0.574724	0.926602	1.49867	1.07145	1.97177	0.851538	1.48328	0.962437	1.20373	1.16502	1.23773	0.235228	0.320087
SLTTGETGYIPSNYVAPVDSIQAEEWYFGK	Y27	Tyrosine-protein kinase Fyn OS=Homo sapiens OX=9606 GN=FYN PE=1 SV=3	FYN	1.01455	1.25005	0.735397	0.696082	0.736173	0.372068	0.893477	0.835686	0.617372	0.731843	0.978474	-0.229681	0.375605
SLTTGETGYIPSNYVAPVDSIQAEEWYFGK	Y9	Tyrosine-protein kinase Fyn OS=Homo sapiens OX=9606 GN=FYN PE=1 SV=3	FYN	0.802441	1.25552	0.942042	0.757507	0.466593	0.737338	0.98705	0.543439	0.333929	0.934112	1.15024	-0.00645958	0.0051344
SLVLGGTYR	Y8	F-box/LRR-repeat protein 12 OS=Homo sapiens OX=9606 GN=FBXL12 PE=1 SV=1	FBXL12	0.950281	0.904821	1.1449	1.26198	1.23477	1.10263	0.838552	0.954463	1.05761	1.23002	1.63144	-0.135083	0.247262
SLYASSPGGVYATR	Y11	Vimentin OS=Homo sapiens OX=9606 GN=VIM PE=1 SV=4	VIM	0.870459	0.706013	1.42353	0.873225	1.23023	0.893797	1.07914	0.782602	1.34564	0.997304	1.16413	-0.0735807	0.136741
SLYASSPGGVYATR	Y3	Vimentin OS=Homo sapiens OX=9606 GN=VIM PE=1 SV=4	VIM	0.778561	1.11025	1.11119	0.836273	0.990235	0.877636	0.888825	0.777429	0.902615	0.742673	1.05305	0.0478428	0.14042
SLYSMIK	Y3	Annexin A6 OS=Homo sapiens OX=9606 GN=ANXA6 PE=1 SV=3	ANXA6	0.823608	0.656381	1.52001	0.585314	1.60309	0.618503	0.792074	0.425296	0.910501	0.651407	0.953582	0.291386	0.244255
SLYVAEYHSEPVEDEKP	Y7	Probable ATP-dependent RNA helicase DDX6 OS=Homo sapiens OX=9606 GN=DDX6 PE=1 SV=2	DDX6	0.651925	1.29009	1.05799	0.187144	0.227532	0.10858	0.162364	0.310042	0.188902	0.176776	0.267448	-0.460105	0.781601
SLYYYIQQDTK	Y3	Putative annexin A2-like protein OS=Homo sapiens OX=9606 GN=ANXA2P2 PE=5 SV=2; Annexin A2 OS=Homo sapiens OX=9606 GN=ANXA2 PE=1 SV=2	ANXA2P2	0.732848	0.684645	1.58251	0.932197	1.63868	1.27851	0.864713	0.550042	1.11746	0.918502	1.04311	0.377364	0.576661
SLYYYIQQDTK	Y4	Putative annexin A2-like protein OS=Homo sapiens OX=9606 GN=ANXA2P2 PE=5 SV=2; Annexin A2 OS=Homo sapiens OX=9606 GN=ANXA2 PE=1 SV=2	ANXA2P2	0.82241	0.786318	1.39127	1.12654	1.91119	1.1776	1.19008	1.08332	1.49969	1.02143	1.32057	0.134277	0.218411
SNDKVYENVTGLVK	Y6	Focal adhesion kinase 1 OS=Homo sapiens OX=9606 GN=PTK2 PE=1 SV=2	PTK2	0.91263	0.902497	1.18487	0.861582	1.05013	0.90825	0.81515	0.808144	1.1302	1.01628	0.960307	-0.10699	0.357254
SNTSPEELGPLANQLTSDYGR	Y19	Talin-1 OS=Homo sapiens OX=9606 GN=TLN1 PE=1 SV=3	TLN1	0.867843	1.14314	0.989017	1.02817	1.55949	0.587146	1.12769	1.46234	0.952725	1.14994	0.879912	-0.0469862	0.0521481
SPSSCNDLYATVK	Y9	Phosphoprotein associated with glycosphingolipid-enriched microdomains 1 OS=Homo sapiens OX=9606 GN=PAG1 PE=1 SV=2	PAG1	0.939596	1.41882	0.64158	0.850314	0.532004	0.549818	0.754162	0.952127	0.602301	0.75381	0.901953	-0.25704	0.548805
SPSSCNDLYATVKDFEK	Y9	Phosphoprotein associated with glycosphingolipid-enriched microdomains 1 OS=Homo sapiens OX=9606 GN=PAG1 PE=1 SV=2	PAG1	0.920085	1.39079	0.689121	0.74151	0.454686	0.514924	0.785301	0.996981	0.459433	0.696627	0.91433	-0.297141	0.432058
SQSDLDDQHDYDSVASDEDTDQEPLR	Y11S16	ARF GTPase-activating protein GIT1 OS=Homo sapiens OX=9606 GN=GIT1 PE=1 SV=2	GIT1	0.994925	0.922171	1.0829	0.838648	0.751759	0.842658	0.51883	0.793716	1.17787	1.04324	0.684286	-0.325536	0.646457
SREEDPTLTEEEISAMYSSVNKPGQLVNK	Y17	Phosphoprotein associated with glycosphingolipid-enriched microdomains 1 OS=Homo sapiens OX=9606 GN=PAG1 PE=1 SV=2	PAG1	0.892169	1.31759	0.790244	0.858621	0.557048	0.699368	0.894349	1.46092	0.688272	0.932646	0.951478	-0.422499	0.651435
SREYDQLYEEYTR	Y11	Phosphatidylinositol 3-kinase regulatory subunit beta OS=Homo sapiens OX=9606 GN=PIK3R2 PE=1 SV=2	PIK3R2	0.649428	1.05916	1.29141	0.799638	0.978969	0.564961	0.636707	0.693792	0.83516	0.7793	1.17177	-0.223652	0.392119
SREYDQLYEEYTR	Y4	Phosphatidylinositol 3-kinase regulatory subunit beta OS=Homo sapiens OX=9606 GN=PIK3R2 PE=1 SV=2	PIK3R2	0.731228	1.13194	1.13683	0.666986	0.614201	0.557703	0.558908	0.619447	0.642502	0.673828	0.857145	-0.220065	0.769028
SREYDQLYEEYTR	Y8	Phosphatidylinositol 3-kinase regulatory subunit beta OS=Homo sapiens OX=9606 GN=PIK3R2 PE=1 SV=2	PIK3R2	0.489173	1.50458	1.00625	0.663425	0.7807	0.881243	0.952042	1.18507	0.815635	1.21932	1.21114	-0.435131	1.26436
SREYDRLYEEYTR	Y8	Phosphatidylinositol 3-kinase regulatory subunit alpha OS=Homo sapiens OX=9606 GN=PIK3R1 PE=1 SV=2	PIK3R1	0.812445	1.08029	1.10727	0.944931	0.805717	0.812486	0.921402	0.946963	0.657193	0.853363	0.872615	0.0653863	0.211953
SSGSGSSVADERVDYVVVDQQK	Y15	GRB2-associated-binding protein 1 OS=Homo sapiens OX=9606 GN=GAB1 PE=1 SV=2	GAB1	0.874759	1.25538	0.86986	0.102177	0.0752109	0.022849	0.0206672	0.100599	0.0449571	0.0658374	0.0460527	-0.220849	0.1439
SSSSDEEYIYMNK	Y10	Actin filament-associated protein 1-like 2 OS=Homo sapiens OX=9606 GN=AFAP1L2 PE=1 SV=1	AFAP1L2	0.907491	0.954252	1.13826	0.93717	1.03594	0.966054	0.919302	0.727151	0.930207	0.834027	0.917646	0.178664	1.02912
STLEENAYEDIVGDLPKENPYEDVDLK	Y21	DENN domain-containing protein 2B OS=Homo sapiens OX=9606 GN=DENND2B PE=1 SV=3	DENND2B	0.829207	1.18999	0.980806	0.565171	0.489171	0.641619	0.851246	0.727376	0.441769	0.599239	0.638837	0.0815481	0.133993
STLNEIYFGK	Y7	F-actin-capping protein subunit beta OS=Homo sapiens OX=9606 GN=CAPZB PE=1 SV=4	CAPZB	1.10353	0.863665	1.03281	0.95166	0.814592	0.669577	1.1878	0.869348	0.689301	0.707628	0.838856	0.222782	0.47085
STTNYVDFYSTK	Y5	Plakophilin-4 OS=Homo sapiens OX=9606 GN=PKP4 PE=1 SV=2	PKP4	0.905471	0.86563	1.2289	0.985088	1.27982	1.47228	0.993275	1.21304	1.16155	0.847875	1.12098	0.123142	0.276516
SVDGDQGLGMEGPYEVLK	Y14	Phosphoprotein associated with glycosphingolipid-enriched microdomains 1 OS=Homo sapiens OX=9606 GN=PAG1 PE=1 SV=2	PAG1	0.98289	1.21762	0.799487	0.746728	0.588921	0.536165	0.855954	0.992227	0.650536	0.772725	1.006	-0.326904	0.7478
SVVCPICASMPWGDPNYR	Y17	E3 ubiquitin-protein ligase RNF114 OS=Homo sapiens OX=9606 GN=RNF114 PE=1 SV=1	RNF114	0.868556	1.39372	0.737728	1.19291	0.945385	0.825638	0.485122	0.906997	0.529643	0.972123	0.864708	0.0753788	0.089502
SVYDGPEQEEYSTFVIDDPQETYK	Y23	Ras GTPase-activating protein 3 OS=Homo sapiens OX=9606 GN=RASA3 PE=1 SV=3	RASA3	0.693831	1.13397	1.1722	1.1365	0.751093	1.09786	0.761064	0.94309	0.831227	1.16429	0.773314	0.0133854	0.0216961
SWMDDYDYVHLQGK	Y6	Enhancer of filamentation 1 OS=Homo sapiens OX=9606 GN=NEDD9 PE=1 SV=1	NEDD9	0.910044	1.07701	1.01295	1.06586	1.12831	1.06305	1.31905	1.14076	1.14204	0.993657	1.364	-0.0200919	0.0581509
SWMDDYDYVHLQGK	Y8	Enhancer of filamentation 1 OS=Homo sapiens OX=9606 GN=NEDD9 PE=1 SV=1	NEDD9	0.676737	1.10338	1.21988	0.682339	1.18758	0.931337	1.12419	1.011	0.751582	0.816623	0.956067	0.151034	0.31402
SYDYDLIIIGGGSGGLAAAK	Y4	Thioredoxin reductase 1, cytoplasmic OS=Homo sapiens OX=9606 GN=TXNRD1 PE=1 SV=3	TXNRD1	0.857442	1.05328	1.08928	1.44697	0.549666	0.910364	0.826289	1.34475	1.17226	1.03367	1.08911	-0.313609	0.490427
SYELPDGQVITIGNER	Y2	POTE ankyrin domain family member F OS=Homo sapiens OX=9606 GN=POTEF PE=1 SV=2; Actin, gamma-enteric smooth muscle OS=Homo sapiens OX=9606 GN=ACTG2 PE=1 SV=1; Putative beta-actin-like protein 3 OS=Homo sapiens OX=9606 GN=POTEKP PE=5 SV=1; Actin, cytoplasmic 1 OS=Homo sapiens OX=9606 GN=ACTB PE=1 SV=1; POTE ankyrin domain family member E OS=Homo sapiens OX=9606 GN=POTEE PE=2 SV=3; Actin, aortic sm…	POTEF	0.54242	0.619352	1.83823	0.430407	1.90466	0.759566	0.606926	0.308876	1.11757	0.698299	1.08559	0.205408	0.117769
SYGEEDFEYHR	Y9	Anion exchange protein 2 OS=Homo sapiens OX=9606 GN=SLC4A2 PE=1 SV=4	SLC4A2	1.12256	1.06036	0.817084	0.766844	0.6699	0.610933	0.940853	0.568981	0.505777	0.519626	0.522026	0.497818	1.26662
SYSPYDMLESIR	Y5	Putative annexin A2-like protein OS=Homo sapiens OX=9606 GN=ANXA2P2 PE=5 SV=2; Annexin A2 OS=Homo sapiens OX=9606 GN=ANXA2 PE=1 SV=2	ANXA2P2	0.865384	1.06218	1.07244	0.687491	0.649295	0.652517	0.796629	0.769137	0.833157	0.782583	1.16195	-0.348369	0.884479
SYSPYDYQPCLAGPNQDFHSK	Y5	Tensin-1 OS=Homo sapiens OX=9606 GN=TNS1 PE=1 SV=2	TNS1	0.81715	1.03365	1.1492	0.625253	0.854945	0.744402	0.867586	0.634021	0.949291	0.950198	1.21682	-0.278388	0.559018
SYSPYDYQPCLAGPNQDFHSK	Y7	Tensin-1 OS=Homo sapiens OX=9606 GN=TNS1 PE=1 SV=2	TNS1	0.860354	0.855876	1.28377	0.523467	0.703492	0.688271	0.982612	0.682802	0.866767	0.896851	1.01675	-0.257116	0.554483
SYVILSFENNGDYMDMK	Y2	Platelet-derived growth factor receptor alpha OS=Homo sapiens OX=9606 GN=PDGFRA PE=1 SV=1	PDGFRA	0.979126	1.12166	0.899218	0.834029	0.877084	0.833941	0.929893	0.705731	0.735221	0.655637	0.775963	0.274658	2.33876
TACTNFMMTPYVVTR	T9Y11	Mitogen-activated protein kinase 9 OS=Homo sapiens OX=9606 GN=MAPK9 PE=1 SV=2	MAPK9	0.829257	1.0914	1.07934	0.851267	0.833074	0.675816	0.896148	0.841414	0.989113	1.01186	0.955828	-0.222087	1.14991
TACTNFMMTPYVVTR	Y11	Mitogen-activated protein kinase 9 OS=Homo sapiens OX=9606 GN=MAPK9 PE=1 SV=2	MAPK9	0.880536	1.08828	1.03118	0.932187	0.848988	0.776736	0.888153	0.78554	0.770801	0.645474	1.00426	0.104144	0.29997
TAGLSDLY	Y8	Tumor susceptibility gene 101 protein OS=Homo sapiens OX=9606 GN=TSG101 PE=1 SV=2	TSG101	0.977893	1.22581	0.796297	1.10922	0.895985	0.496631	0.991137	1.26985	1.1051	0.825405	1.1963	-0.331951	0.650771
TAGTSFMMTPYVVTR	T9Y11	Mitogen-activated protein kinase 10 OS=Homo sapiens OX=9606 GN=MAPK10 PE=1 SV=2; Mitogen-activated protein kinase 8 OS=Homo sapiens OX=9606 GN=MAPK8 PE=1 SV=2	MAPK10	0.90933	1.16999	0.920676	0.739857	0.700249	0.613593	0.670348	1.06179	0.999002	0.865593	1.01944	-0.534576	2.78279
TAGTSFMMTPYVVTR	Y11	Mitogen-activated protein kinase 10 OS=Homo sapiens OX=9606 GN=MAPK10 PE=1 SV=2; Mitogen-activated protein kinase 8 OS=Homo sapiens OX=9606 GN=MAPK8 PE=1 SV=2	MAPK10	0.844589	0.827926	1.32748	0.737772	1.0699	0.932812	0.733535	0.730861	1.11872	0.657576	1.11733	-0.0611693	0.0921009
TATESFASDPILYRPVAVALDTK	Y13	Pyruvate kinase PKM OS=Homo sapiens OX=9606 GN=PKM PE=1 SV=4	PKM	0.915473	1.04051	1.04401	0.894029	0.944874	0.92051	0.876818	0.923356	0.736386	0.827111	0.780955	0.15412	0.9979
TDDYLDQPCYETINR	Y10	Rab GDP dissociation inhibitor beta OS=Homo sapiens OX=9606 GN=GDI2 PE=1 SV=2	GDI2	0.743251	1.49433	0.762415	1.01913	0.839075	1.46163	0.991199	1.32241	0.72851	1.01521	1.1719	0.024638	0.0341199
TDEFQLHTNVNDGTEFGGSIYQK	Y21	Voltage-dependent anion-selective channel protein 1 OS=Homo sapiens OX=9606 GN=VDAC1 PE=1 SV=2	VDAC1	1.05929	0.608901	1.33181	0.773951	1.3776	0.815058	0.683628	0.451486	0.657131	0.75807	0.938741	0.379771	0.509158
TDLDLDGYVSGQEVK	Y8	Epidermal growth factor receptor substrate 15-like 1 OS=Homo sapiens OX=9606 GN=EPS15L1 PE=1 SV=1	EPS15L1	0.920014	0.890833	1.18915	1.15769	1.16536	0.819317	1.0821	0.618481	0.824618	0.666263	1.03989	0.423762	1.1187
TDLNPDNLQGGDDLDPNYVLSSR	Y18	Creatine kinase B-type OS=Homo sapiens OX=9606 GN=CKB PE=1 SV=1	CKB	0.820661	1.03716	1.14218	0.471251	1.10939	0.992046	1.4114	1.12291	0.619684	0.86387	1.03093	0.131347	0.144661
TFGENYVQELLEK	Y6	Pyridoxal phosphate homeostasis protein OS=Homo sapiens OX=9606 GN=PLPBP PE=1 SV=1	PLPBP	0.822144	1.17842	0.999439	0.813766	1.28518	1.35845	1.37106	1.09745	1.30132	1.20202	2.0827	-0.235211	0.34629
TGHGYVYEYPSR	Y7	Enhancer of filamentation 1 OS=Homo sapiens OX=9606 GN=NEDD9 PE=1 SV=1	NEDD9	1.09066	0.822989	1.08636	1.00247	0.985695	0.984759	0.961652	0.820375	0.842747	0.977776	0.866769	0.165697	1.28839
TGLEDPERYLFVDR	Y9	Myosin-10 OS=Homo sapiens OX=9606 GN=MYH10 PE=1 SV=3	MYH10	0.648575	1.35242	0.999005	0.571376	0.576213	0.406684	0.488237	0.330881	0.309828	0.478106	0.429008	0.400103	1.14488
THAVSVSETDDYAEIIDEEDTYTMPSTR	Y12	Focal adhesion kinase 1 OS=Homo sapiens OX=9606 GN=PTK2 PE=1 SV=2	PTK2	0.898349	0.876457	1.22519	1.32166	1.18138	1.2063	1.10456	0.99139	0.838459	1.01475	0.921402	0.354175	2.31044
THEAEIVEGENHTYCIR	Y14	Filamin-A OS=Homo sapiens OX=9606 GN=FLNA PE=1 SV=4	FLNA	1.00377	0.914852	1.08138	1.11226	1.24386	1.50458	1.264	0.752476	1.07441	1.08773	1.35961	0.261808	0.677847
THIQDNHDGTYTVAYVPDVTGR	Y11	Filamin-A OS=Homo sapiens OX=9606 GN=FLNA PE=1 SV=4	FLNA	0.82428	1.32508	0.850643	0.685208	0.906816	1.01132	1.00345	1.13186	1.08019	0.820346	1.01893	-0.167678	0.496808
TKPSDEEMLFIYGHYK	Y12	Acyl-CoA-binding protein OS=Homo sapiens OX=9606 GN=DBI PE=1 SV=2	DBI	0.873034	1.23717	0.889798	0.837925	0.842856	0.924667	0.941823	1.2118	0.891819	0.935675	1.13889	-0.236166	0.878307
TLEPVKPPTVPNDYMTSPAR	Y14	Abl interactor 1 OS=Homo sapiens OX=9606 GN=ABI1 PE=1 SV=4	ABI1	0.897074	1.34439	0.758535	0.741575	0.722187	0.996168	0.844215	1.07592	1.04591	0.871927	0.861224	-0.222446	0.811368
TLEPVRPPVVPNDYVPSPTR	Y14	Abl interactor 2 OS=Homo sapiens OX=9606 GN=ABI2 PE=1 SV=1	ABI2	1.17027	1.07728	0.752452	0.515488	0.323039	0.629147	0.538459	0.773719	0.536554	0.557433	0.474731	-0.223593	0.404649
TLSEVDYAPAGPAR	Y7	Phosphatidylinositol 3,4,5-trisphosphate 5-phosphatase 2 OS=Homo sapiens OX=9606 GN=INPPL1 PE=1 SV=2	INPPL1	0.706561	1.56573	0.727712	0.190483	0.170828	0.213207	0.2284	0.434167	0.250854	0.313497	0.35273	-0.750967	1.49913
TLYDFPGNDAEDLPFK	Y3	Crk-like protein OS=Homo sapiens OX=9606 GN=CRKL PE=1 SV=1	CRKL	0.769608	1.17396	1.05644	0.542797	0.45378	0.517007	0.51028	0.343689	0.39047	0.421619	0.526942	0.266318	0.943041
TLYDFPGNDAEDLPFKK	Y3	Crk-like protein OS=Homo sapiens OX=9606 GN=CRKL PE=1 SV=1	CRKL	0.758765	1.25725	0.983983	0.443901	0.415646	0.486333	0.484455	0.453968	0.349683	0.420212	0.540504	0.052957	0.141849
TLYGFGG	Y3	Histone H4 OS=Homo sapiens OX=9606 GN=H4C1 PE=1 SV=2	H4C1	0.790567	1.07864	1.13079	1.23988	1.03989	1.17381	0.961148	1.52019	1.30892	1.59206	1.6307	-0.455058	2.26837
TLYLQGEGR	Y3	Arf-GAP with Rho-GAP domain, ANK repeat and PH domain-containing protein 3 OS=Homo sapiens OX=9606 GN=ARAP3 PE=1 SV=1	ARAP3	0.877156	1.26051	0.862337	0.594912	0.536813	0.394057	0.547935	0.459827	0.503299	0.621801	0.632185	-0.0964628	0.237867
TMQFEPSTMVYDACR	Y11	Talin-1 OS=Homo sapiens OX=9606 GN=TLN1 PE=1 SV=3	TLN1	0.967697	1.11412	0.918186	0.847818	1.33077	0.72633	1.05149	0.820735	0.826784	0.761535	0.675602	0.359083	0.703183
TPPPYSVYER	Y8	Dedicator of cytokinesis protein 4 OS=Homo sapiens OX=9606 GN=DOCK4 PE=1 SV=3	DOCK4	0.950222	1.20953	0.840247	0.836229	0.792848	0.915306	0.997054	1.04118	0.82974	1.01448	1.185	-0.200836	0.735922
TPYEAYDPIGK	Y3	Kin of IRRE-like protein 1 OS=Homo sapiens OX=9606 GN=KIRREL1 PE=1 SV=2	KIRREL1	1.10521	0.911276	0.983518	0.868456	0.879002	0.917281	0.97159	0.682826	0.927938	0.759009	1.06999	0.0801729	0.209052
TPYEAYDPIGK	Y6	Kin of IRRE-like protein 1 OS=Homo sapiens OX=9606 GN=KIRREL1 PE=1 SV=2	KIRREL1	1.01745	0.921355	1.0612	1.05393	0.940904	1.00739	1.3511	0.95432	0.989917	1.0317	0.937342	0.15374	0.502309
TRDQYLMWLTQK	Y5	Phosphatidylinositol 3-kinase regulatory subunit alpha OS=Homo sapiens OX=9606 GN=PIK3R1 PE=1 SV=2	PIK3R1	1.07312	0.796661	1.13022	0.909356	0.945315	0.960464	1.18085	0.790008	1.07852	0.75007	1.1026	0.102784	0.248796
TRYTVTDLQAGEEYK	Y3	Titin OS=Homo sapiens OX=9606 GN=TTN PE=1 SV=4	TTN	0.498471	0.63614	1.86539	0.409134	1.94934	0.785518	0.456557	0.131307	1.2395	0.369293	0.987127	0.400786	0.192835
TSHVENDYIDNPSLALTTGPK	Y8	Protein sprouty homolog 4 OS=Homo sapiens OX=9606 GN=SPRY4 PE=1 SV=2	SPRY4	0.927729	1.21879	0.85348	0.18572	0.149148	0.126695	0.145438	0.219499	0.0963159	0.118376	0.118664	0.134799	0.169619
TSYGWIEIVGCADR	Y3	Glycine--tRNA ligase OS=Homo sapiens OX=9606 GN=GARS1 PE=1 SV=3	GARS1	0.78206	1.21034	1.0076	0.989189	1.4603	1.02932	1.47491	1.65817	0.798343	0.800317	1.39699	0.0900993	0.107926
TTAVEIDYDSLK	Y8	FYN-binding protein 1 OS=Homo sapiens OX=9606 GN=FYB1 PE=1 SV=2	FYB1	0.896849	0.904176	1.19898	1.00532	1.07714	0.853786	1.1583	0.490942	0.607598	0.598833	0.794737	0.716333	2.35571
TTENNYCPHYEK	Y10	Ephrin-B1 OS=Homo sapiens OX=9606 GN=EFNB1 PE=1 SV=1	EFNB1	1.22034	0.978892	0.80077	1.05625	0.826981	1.28905	0.926024	0.869031	1.16371	1.30421	0.863615	-0.0355566	0.0609539
TTILYK	Y5	ADP-ribosylation factor 3 OS=Homo sapiens OX=9606 GN=ARF3 PE=1 SV=2; ADP-ribosylation factor 4 OS=Homo sapiens OX=9606 GN=ARF4 PE=1 SV=3; ADP-ribosylation factor 1 OS=Homo sapiens OX=9606 GN=ARF1 PE=1 SV=2; ADP-ribosylation factor 6 OS=Homo sapiens OX=9606 GN=ARF6 PE=1 SV=2; ADP-ribosylation factor-like protein 17 OS=Homo sapiens OX=9606 GN=ARL17A PE=2 SV=2; ADP-ribosylation factor 5 OS=Homo sapi…	ARF3	0.905127	1.14418	0.95069	0.934346	0.979372	1.23691	0.77655	1.22416	0.792739	1.16643	1.10077	-0.125498	0.271921
TTPSYVAFTDTER	Y5	Putative heat shock 70 kDa protein 7 OS=Homo sapiens OX=9606 GN=HSPA7 PE=5 SV=2; Heat shock 70 kDa protein 6 OS=Homo sapiens OX=9606 GN=HSPA6 PE=1 SV=2; Heat shock-related 70 kDa protein 2 OS=Homo sapiens OX=9606 GN=HSPA2 PE=1 SV=1; Heat shock cognate 71 kDa protein OS=Homo sapiens OX=9606 GN=HSPA8 PE=1 SV=1; Heat shock 70 kDa protein 1A OS=Homo sapiens OX=9606 GN=HSPA1A PE=1 SV=1; Heat shock 70 …	HSPA7	1.26768	0.592412	1.13991	1.09473	0.702644	0.784101	1.07262	1.31012	1.69286	1.13082	0.67643	-0.396593	0.554288
TTSVISHTYEEIETESK	Y9	Inactive tyrosine-protein kinase PEAK1 OS=Homo sapiens OX=9606 GN=PEAK1 PE=1 SV=4	PEAK1	1.11	0.898128	0.991871	0.874541	0.756945	0.620129	0.653244	0.409131	0.66027	0.389144	0.499053	0.569384	1.50882
TVCSTYLQSR	Y6	Homeodomain-interacting protein kinase 3 OS=Homo sapiens OX=9606 GN=HIPK3 PE=1 SV=1	HIPK3	1.01409	0.882285	1.10363	1.0416	1.14968	1.57888	1.03302	0.725381	1.08507	1.05605	1.01391	0.307782	0.719
TVPLYESPR	Y5	DNA damage-binding protein 1 OS=Homo sapiens OX=9606 GN=DDB1 PE=1 SV=1	DDB1	0.888927	0.961626	1.14945	0.682136	0.884747	1.1158	0.612319	0.919303	0.816297	1.03565	0.837988	-0.131414	0.252789
TVTAMDVVYALKR	Y9	Histone H4 OS=Homo sapiens OX=9606 GN=H4C1 PE=1 SV=2	H4C1	0.933349	0.931117	1.13553	1.29387	1.03338	0.975551	0.945551	1.27471	1.5753	1.03408	1.43375	-0.323938	0.949717
TVYPMER	Y3	LIM domain and actin-binding protein 1 OS=Homo sapiens OX=9606 GN=LIMA1 PE=1 SV=1; LIM domain-containing protein 2 OS=Homo sapiens OX=9606 GN=LIMD2 PE=1 SV=1	LIMA1	1.16954	0.985663	0.844794	0.876209	0.603617	1.12094	0.89087	0.886388	1.04821	0.919126	0.893375	-0.101869	0.220356
TYAYLFK	Y2	Ras-related protein Rab-2B OS=Homo sapiens OX=9606 GN=RAB2B PE=1 SV=1	RAB2B	0.971883	1.00746	1.02066	0.720501	0.551217	0.607004	0.628035	0.603183	0.729785	0.77612	0.947362	-0.286035	0.81736
TYDYLFK	Y2	Ras-related protein Rab-8A OS=Homo sapiens OX=9606 GN=RAB8A PE=1 SV=1; Ras-related protein Rab-8B OS=Homo sapiens OX=9606 GN=RAB8B PE=1 SV=2	RAB8A	0.874281	0.878706	1.24701	0.749074	0.858021	0.910547	0.915789	0.567639	0.657757	0.8967	1.21284	0.0419934	0.0563896
TYEVSLR	Y2	DNA damage-binding protein 1 OS=Homo sapiens OX=9606 GN=DDB1 PE=1 SV=1	DDB1	1.03314	0.917087	1.04977	1.0073	1.00484	1.08448	1.32795	1.05576	0.907102	1.16348	1.13494	0.054252	0.164398
TYVDPFTYEDPNQAVR	T1Y8	Ephrin type-A receptor 4 OS=Homo sapiens OX=9606 GN=EPHA4 PE=1 SV=1	EPHA4	0.927729	1.1808	0.891468	0.509264	1.19459	1.60189	0.935365	1.07167	0.857555	1.0076	0.908689	0.141266	0.155424
TYVDPFTYEDPNQAVR	Y8	Ephrin type-A receptor 4 OS=Homo sapiens OX=9606 GN=EPHA4 PE=1 SV=1	EPHA4	0.779149	1.29366	0.927195	0.782526	0.801078	1.27575	1.31064	1.16582	1.00061	0.840302	1.11495	0.0168107	0.0251113
TYVDPHTYEDPNQAVLK	Y2	Ephrin type-A receptor 2 OS=Homo sapiens OX=9606 GN=EPHA2 PE=1 SV=2	EPHA2	1.19982	0.848369	0.951813	0.944591	1.87731	2.75168	1.41136	1.04202	1.24916	1.29098	1.07383	0.585159	0.64144
TYVDPHTYEDPNQAVLK	Y8	Ephrin type-A receptor 2 OS=Homo sapiens OX=9606 GN=EPHA2 PE=1 SV=2	EPHA2	1.05462	0.997042	0.948335	1.04419	1.58492	2.72309	1.6261	0.832529	0.93582	0.998125	0.935824	0.914455	0.991812
TYVDPHTYEDPTQAVHEFAK	Y2Y8	Ephrin type-A receptor 3 OS=Homo sapiens OX=9606 GN=EPHA3 PE=1 SV=2	EPHA3	0.848262	0.88393	1.26781	1.41465	0.61488	1.39582	1.67785	1.30311	1.34253	0.869462	1.31218	0.080193	0.0971147
VADPDHDHTGFLTEYVATR	T13Y15	Mitogen-activated protein kinase 1 OS=Homo sapiens OX=9606 GN=MAPK1 PE=1 SV=3	MAPK1	0.43239	1.44449	1.12312	0.163295	0.192954	0.131451	0.151544	0.300428	0.151593	0.195192	0.364872	-0.662894	0.824918
VADPDHDHTGFLTEYVATR	Y15	Mitogen-activated protein kinase 1 OS=Homo sapiens OX=9606 GN=MAPK1 PE=1 SV=3	MAPK1	0.852267	1.16804	0.979697	0.154647	0.136594	0.0663047	0.120918	0.133428	0.126014	0.137832	0.155008	-0.206997	0.382957
VANPSGNLTETYVQDR	Y12	Filamin-A OS=Homo sapiens OX=9606 GN=FLNA PE=1 SV=4	FLNA	0.525755	1.14154	1.33271	1.30218	1.19174	1.12313	1.37747	1.30922	1.32809	1.17309	1.28918	-0.0300342	0.149303
VAQQPLSLVGCEVVPDPSPDHLYSFR	Y23	Actin filament-associated protein 1-like 2 OS=Homo sapiens OX=9606 GN=AFAP1L2 PE=1 SV=1	AFAP1L2	1.08501	0.917908	0.997083	0.952074	1.13975	1.02139	1.13357	0.954164	0.966102	1.3758	1.06294	-0.037628	0.0926065
VDQLQEGCSYYFR	Y11	Titin OS=Homo sapiens OX=9606 GN=TTN PE=1 SV=4	TTN	0.507571	0.519767	1.97266	0.277146	2.08879	0.766743	0.481227	0.160465	1.25735	0.534838	0.961223	0.310621	0.138394
VDSDNAYIGVTYK	Y7	Platelet-derived growth factor receptor alpha OS=Homo sapiens OX=9606 GN=PDGFRA PE=1 SV=1	PDGFRA	0.837467	1.26032	0.902216	1.2416	1.1613	0.865712	1.15204	0.828828	0.608421	0.687731	0.91454	0.540417	1.72173
VDYVVVDQQK	Y3	GRB2-associated-binding protein 1 OS=Homo sapiens OX=9606 GN=GAB1 PE=1 SV=2	GAB1	1.0053	1.31249	0.68221	0.069879	0.0618416	0.0493277	0.0704543	0.117381	0.0695142	0.0968548	0.0989838	-0.60577	1.44099
VEEGDGDIRDPYLK	Y12	Adenylate cyclase type 2 OS=Homo sapiens OX=9606 GN=ADCY2 PE=1 SV=5	ADCY2	0.978766	1.07738	0.943856	0.983823	0.855009	0.718117	1.01018	0.918679	0.876243	0.992129	0.916503	-0.0541468	0.18123
VFCEEDFLYSGFQQSADR	Y9	LIM domain-containing protein 1 OS=Homo sapiens OX=9606 GN=LIMD1 PE=1 SV=1	LIMD1	0.793645	0.935086	1.27127	1.24969	0.971171	1.0221	0.839249	0.793919	0.682355	1.33911	0.984242	0.103491	0.160524
VFLLGEEVAQYDGAYK	Y15	Pyruvate dehydrogenase E1 component subunit beta, mitochondrial OS=Homo sapiens OX=9606 GN=PDHB PE=1 SV=3	PDHB	0.869027	0.707522	1.42345	0.543	0.862643	0.864219	0.7739	0.859569	0.611326	1.16508	1.32511	-0.380039	0.587949
VGAHAGEYGAEALER	Y8	Hemoglobin subunit alpha OS=Homo sapiens OX=9606 GN=HBA1 PE=1 SV=2	HBA1	0.653034	0.829553	1.51741	0.814685	0.955429	1.07907	1.57921	1.94475	1.34063	0.920439	0.950865	-0.219658	0.254151
VGEEEHVYSFPNK	Y8	Paxillin OS=Homo sapiens OX=9606 GN=PXN PE=1 SV=3	PXN	0.994227	0.958191	1.04758	0.832569	0.897738	1.04506	0.969103	0.660268	0.914559	0.865989	0.756961	0.227692	0.948058
VGINYQPPTVVPGGDLAK	Y5	Tubulin alpha-3C chain OS=Homo sapiens OX=9606 GN=TUBA3C PE=1 SV=1; Tubulin alpha-3E chain OS=Homo sapiens OX=9606 GN=TUBA3E PE=1 SV=2; Tubulin alpha-1A chain OS=Homo sapiens OX=9606 GN=TUBA1A PE=1 SV=1; Tubulin alpha-8 chain OS=Homo sapiens OX=9606 GN=TUBA8 PE=1 SV=1; Tubulin alpha-1B chain OS=Homo sapiens OX=9606 GN=TUBA1B PE=1 SV=1; Tubulin alpha-1C chain OS=Homo sapiens OX=9606 GN=TUBA1C PE=1…	TUBA3C	0.818575	1.32296	0.858468	0.917512	0.846318	0.809017	1.22967	1.34712	1.24636	1.26049	1.34017	-0.449935	1.50192
VGNEYVTK	Y5	Myosin-7B OS=Homo sapiens OX=9606 GN=MYH7B PE=1 SV=4; Myosin-8 OS=Homo sapiens OX=9606 GN=MYH8 PE=2 SV=3; Myosin-13 OS=Homo sapiens OX=9606 GN=MYH13 PE=2 SV=2; Myosin-3 OS=Homo sapiens OX=9606 GN=MYH3 PE=2 SV=3; Myosin-1 OS=Homo sapiens OX=9606 GN=MYH1 PE=1 SV=3; Myosin-7 OS=Homo sapiens OX=9606 GN=MYH7 PE=1 SV=5; Myosin-2 OS=Homo sapiens OX=9606 GN=MYH2 PE=1 SV=1; Myosin-6 OS=Homo sapiens OX=960…	MYH7B	0.580858	0.465547	1.9536	0.27952	1.97738	0.767354	0.306597	0.0403787	1.09569	0.47936	0.824509	0.449047	0.188121
VGQGYVYEAAQPEQDEYDIPR	Y17	Breast cancer anti-estrogen resistance protein 1 OS=Homo sapiens OX=9606 GN=BCAR1 PE=1 SV=2	BCAR1	0.931572	1.26163	0.806794	0.678197	0.535849	0.501217	0.809399	1.03689	0.684019	0.738026	0.879357	-0.403022	0.982709
VGWFPSTYVEEDE	Y8	Guanine nucleotide exchange factor VAV3 OS=Homo sapiens OX=9606 GN=VAV3 PE=1 SV=1	VAV3	0.564763	1.22729	1.20795	0.749487	0.798794	0.417361	0.742726	0.386201	0.997961	0.835881	0.495001	-0.00355128	0.00329095
VHSPSGALEECYVTEIDQDKYAVR	Y12	Filamin-A OS=Homo sapiens OX=9606 GN=FLNA PE=1 SV=4	FLNA	0.89687	1.09296	1.01017	1.2084	0.725545	0.673924	0.936431	0.981338	0.866336	1.02265	0.720174	-0.0186825	0.0281373
VHSPSGALEECYVTEIDQDKYAVR	Y21	Filamin-A OS=Homo sapiens OX=9606 GN=FLNA PE=1 SV=4	FLNA	0.925381	0.838644	1.23597	1.26294	1.09881	1.04601	1.24845	0.718606	1.1485	1.08738	1.13464	0.187362	0.554027
VHTDFTPSPYDTDSLK	Y10	SAM and SH3 domain-containing protein 1 OS=Homo sapiens OX=9606 GN=SASH1 PE=1 SV=3; SAM domain-containing protein SAMSN-1 OS=Homo sapiens OX=9606 GN=SAMSN1 PE=1 SV=1	SASH1	0.872177	1.11655	1.01127	0.962333	0.958409	0.823651	1.13159	0.598712	0.72553	0.722501	0.902403	0.394266	1.39689
VIEDNEYTAR	Y7	Tyrosine-protein kinase Lyn OS=Homo sapiens OX=9606 GN=LYN PE=1 SV=3; Tyrosine-protein kinase HCK OS=Homo sapiens OX=9606 GN=HCK PE=1 SV=5	LYN	1.20607	0.999575	0.794356	2.1723	0.882619	2.11911	0.87301	0.734383	1.37021	1.27875	0.90787	0.494843	0.481532
VIESISPDGHEYIYVDPMQLPYDSR	Y12	Platelet-derived growth factor receptor alpha OS=Homo sapiens OX=9606 GN=PDGFRA PE=1 SV=1	PDGFRA	1.09984	0.923164	0.976997	1.00141	0.991803	0.845267	1.10673	0.829851	0.770378	0.671777	0.677315	0.419718	1.95219
VIESISPDGHEYIYVDPMQLPYDSR	Y22	Platelet-derived growth factor receptor alpha OS=Homo sapiens OX=9606 GN=PDGFRA PE=1 SV=1	PDGFRA	0.583959	1.05897	1.35708	1.00274	0.764068	0.863701	0.488865	0.592133	0.868339	0.452294	0.68183	0.265746	0.415469
VKIEPGVDPDDTYNETPYEK	Y18	Aminopeptidase B OS=Homo sapiens OX=9606 GN=RNPEP PE=1 SV=2	RNPEP	1.0722	0.837538	1.09026	1.1356	1.41617	1.19159	0.999776	0.803278	1.07612	0.925044	0.858612	0.372798	1.32596
VKVGNEYVTK	Y7	Myosin-8 OS=Homo sapiens OX=9606 GN=MYH8 PE=2 SV=3; Myosin-13 OS=Homo sapiens OX=9606 GN=MYH13 PE=2 SV=2; Myosin-3 OS=Homo sapiens OX=9606 GN=MYH3 PE=2 SV=3; Myosin-1 OS=Homo sapiens OX=9606 GN=MYH1 PE=1 SV=3; Myosin-7 OS=Homo sapiens OX=9606 GN=MYH7 PE=1 SV=5; Myosin-2 OS=Homo sapiens OX=9606 GN=MYH2 PE=1 SV=1; Myosin-6 OS=Homo sapiens OX=9606 GN=MYH6 PE=2 SV=5	MYH8	0.52358	0.468739	2.00768	0.344697	1.63954	0.768283	0.336022	0.132104	1.1632	0.517496	0.800775	0.240901	0.116912
VLEADPYFTVK	Y7	Titin OS=Homo sapiens OX=9606 GN=TTN PE=1 SV=4	TTN	0.497474	0.52268	1.97985	0.18579	1.88197	0.494544	0.474991	0.0947194	1.28004	0.463075	0.721342	0.24711	0.0953072
VLEDDPEATYTTSGGK	Y10	Ephrin type-A receptor 2 OS=Homo sapiens OX=9606 GN=EPHA2 PE=1 SV=2	EPHA2	1.26519	0.716269	1.01854	1.31232	1.48353	2.4748	1.20323	1.05347	1.31778	0.808101	0.96893	0.642117	0.860021
VLYYVEK	Y3	Immunoglobulin-like domain-containing receptor 2 OS=Homo sapiens OX=9606 GN=ILDR2 PE=2 SV=1	ILDR2	0.900423	1.28922	0.81036	0.98264	0.803531	0.707685	1.11769	1.27795	0.900069	0.907685	0.741893	-0.0838229	0.139962
VMEGTVAAQDEFYR	Y13	Tyrosine-protein kinase CSK OS=Homo sapiens OX=9606 GN=CSK PE=1 SV=1	CSK	0.605625	1.232	1.16238	0.574577	1.06229	1.42596	1.1111	1.3548	0.755031	1.47955	1.0721	-0.159383	0.202221
VPCAYDKTALALEVGDIVK	Y5	Crk-like protein OS=Homo sapiens OX=9606 GN=CRKL PE=1 SV=1	CRKL	0.814122	1.10073	1.08515	0.645353	0.612638	0.749038	0.922444	0.731371	0.68084	0.791543	1.05379	-0.153142	0.320077
VPIVINPNAYDNLAIYK	Y10	Inactive tyrosine-protein kinase PEAK1 OS=Homo sapiens OX=9606 GN=PEAK1 PE=1 SV=4	PEAK1	0.995029	0.7309	1.27407	1.10045	1.35925	0.971886	1.2721	0.627024	1.00976	0.898369	1.04255	0.39476	1.1507
VPIVINPNAYDNLAIYK	Y16	Inactive tyrosine-protein kinase PEAK1 OS=Homo sapiens OX=9606 GN=PEAK1 PE=1 SV=4	PEAK1	1.19099	0.730126	1.07888	0.807972	0.821706	0.877662	0.911793	0.609788	0.823229	0.556364	0.671871	0.361525	1.41441
VPSSGPYDCPASFSHPLTR	Y7	Embryonal Fyn-associated substrate OS=Homo sapiens OX=9606 GN=EFS PE=1 SV=1	EFS	0.953224	1.13946	0.907317	1.4865	1.15613	1.40252	1.33407	1.26961	1.27743	1.24245	1.38359	0.0563759	0.269565
VPVYETPAGWR	Y4	Phosphoglucomutase-like protein 5 OS=Homo sapiens OX=9606 GN=PGM5 PE=1 SV=2	PGM5	0.904391	1.08761	1.008	0.863277	0.900179	0.865739	0.917259	0.830438	0.95419	0.854541	0.992439	-0.0342312	0.198078
VQENDGKEPPPVVNYEEDAR	Y15	Tyrosine-protein kinase Fer OS=Homo sapiens OX=9606 GN=FER PE=1 SV=2	FER	0.719687	1.15209	1.12822	0.695831	1.1319	0.9508	1.20507	1.6206	1.12239	1.24234	2.04224	-0.5975	1.05843
VQIYHNPTANSFR	Y4	Vasodilator-stimulated phosphoprotein OS=Homo sapiens OX=9606 GN=VASP PE=1 SV=3	VASP	0.982848	1.07522	0.941935	1.11681	1.61953	0.966404	1.36662	0.993801	1.30987	1.15698	1.509	0.0286578	0.048129
VSAENAAGLSEPSPPSAYQK	Y18	Titin OS=Homo sapiens OX=9606 GN=TTN PE=1 SV=4	TTN	0.753132	0.899849	1.34702	0.533546	1.57127	0.595295	0.769872	0.303506	1.01309	0.518443	0.85732	0.366059	0.276288
VSAENAAGVGEPSPATVYYK	Y18	Titin OS=Homo sapiens OX=9606 GN=TTN PE=1 SV=4	TTN	0.685657	0.694742	1.6196	0.359281	1.6915	0.671755	0.502446	0.142255	0.879338	0.393585	0.74247	0.57983	0.32179
VSAQYLSEIEMAK	Y5	Flotillin-1 OS=Homo sapiens OX=9606 GN=FLOT1 PE=1 SV=3	FLOT1	0.675035	1.47925	0.845717	0.400141	0.743565	0.749704	0.777359	0.609034	0.65038	0.60622	0.572706	0.131355	0.247499
VTGYYIER	Y5	Titin OS=Homo sapiens OX=9606 GN=TTN PE=1 SV=4	TTN	0.466799	0.530393	2.00281	0.308592	1.87522	0.890342	0.399292	0.133917	1.18603	0.438121	0.907072	0.382154	0.182432
VTPPEGYEVVTVFPK	Y7	PDZ and LIM domain protein 1 OS=Homo sapiens OX=9606 GN=PDLIM1 PE=1 SV=4	PDLIM1	0.76623	1.47974	0.754029	0.681241	0.610101	0.492237	0.341734	0.907673	0.610897	0.522009	0.897804	-0.467347	0.809957
VVEGTAYGLSR	Y7	Platelet-derived growth factor receptor alpha OS=Homo sapiens OX=9606 GN=PDGFRA PE=1 SV=1	PDGFRA	1.08015	1.16225	0.757594	0.839542	0.727286	0.629432	0.887618	0.818967	0.691305	0.776798	0.797388	-0.000271335	0.000738458
VVQDTYQIMK	Y6	Hepatocyte growth factor-regulated tyrosine kinase substrate OS=Homo sapiens OX=9606 GN=HGS PE=1 SV=1	HGS	0.894813	1.11466	0.990532	0.806685	0.692036	0.615214	0.798568	0.662498	0.643516	0.746512	1.16886	-0.145421	0.22919
VVQEYIDAFSDYANFK	Y12	Receptor-type tyrosine-protein phosphatase alpha OS=Homo sapiens OX=9606 GN=PTPRA PE=1 SV=3	PTPRA	0.731222	1.03549	1.23329	1.42882	1.38503	1.3396	1.29414	2.01988	1.7646	1.77866	1.62508	-0.400014	2.05132
VVYENAYGQFIGPHR	Y7	Thioredoxin reductase 1, cytoplasmic OS=Homo sapiens OX=9606 GN=TXNRD1 PE=1 SV=3	TXNRD1	0.728693	1.02863	1.24268	1.08605	1.02666	1.02039	0.895701	0.900025	0.58509	0.689685	0.938921	0.371709	1.17609
VYALPEDLVEVNPK	Y2	Plastin-2 OS=Homo sapiens OX=9606 GN=LCP1 PE=1 SV=6	LCP1	1.3498	0.641394	1.0088	1.27423	1.12995	0.990274	1.01879	0.612217	0.825597	0.828847	0.761767	0.543273	2.20349
VYDDVPYEK	Y2	Actin filament-associated protein 1-like 1 OS=Homo sapiens OX=9606 GN=AFAP1L1 PE=1 SV=2	AFAP1L1	0.923332	1.20223	0.874436	0.655567	0.624787	1.03008	0.930254	1.5766	1.08683	1.80064	1.48697	-0.876837	1.926
VYEIQDIYENSWTK	Y2	Eukaryotic translation initiation factor 3 subunit L OS=Homo sapiens OX=9606 GN=EIF3L PE=1 SV=1	EIF3L	1.05768	0.837337	1.10499	1.18609	1.207	0.962669	0.758141	1.06555	0.50973	0.68108	0.992793	0.340447	0.605341
VYENVGLMQQQK	Y2	Tyrosine-protein phosphatase non-receptor type 11 OS=Homo sapiens OX=9606 GN=PTPN11 PE=1 SV=3	PTPN11	0.868527	1.39954	0.731928	0.427223	0.385136	0.414836	0.378525	0.524425	0.364401	0.372702	0.631605	-0.237556	0.459011
VYESIGQYGGETVK	Y2	Protein PALS1 OS=Homo sapiens OX=9606 GN=PALS1 PE=1 SV=3	PALS1	0.775976	1.38508	0.838941	0.789014	0.713469	0.604933	0.809887	1.32838	0.72242	0.755534	0.963051	-0.369692	0.644562
VYFDLR	Y2	Peptidyl-prolyl cis-trans isomerase B OS=Homo sapiens OX=9606 GN=PPIB PE=1 SV=2	PPIB	0.861631	1.2406	0.897764	0.988792	0.776341	0.943329	0.975134	0.918082	0.891572	1.38013	1.31885	-0.291573	0.673038
VYIDPFTYEDPNEAVR	Y2	Ephrin type-B receptor 4 OS=Homo sapiens OX=9606 GN=EPHB4 PE=1 SV=2; Ephrin type-B receptor 3 OS=Homo sapiens OX=9606 GN=EPHB3 PE=1 SV=2	EPHB4	1.0588	0.899475	1.04172	1.40555	1.17366	1.51327	1.30827	0.895675	0.904171	0.747597	0.725999	0.722352	2.83871
VYIDPFTYEDPNEAVR	Y2Y8	Ephrin type-B receptor 4 OS=Homo sapiens OX=9606 GN=EPHB4 PE=1 SV=2; Ephrin type-B receptor 3 OS=Homo sapiens OX=9606 GN=EPHB3 PE=1 SV=2	EPHB4	0.945799	1.04888	1.00533	1.18157	0.948234	1.3095	1.097	0.952495	0.680433	0.711079	0.775305	0.540287	1.93276
VYIDPFTYEDPNEAVR	Y8	Ephrin type-B receptor 4 OS=Homo sapiens OX=9606 GN=EPHB4 PE=1 SV=2; Ephrin type-B receptor 3 OS=Homo sapiens OX=9606 GN=EPHB3 PE=1 SV=2	EPHB4	0.682658	1.19799	1.11935	1.14005	1.05388	1.50122	1.18638	0.969089	0.987946	0.563532	1.10589	0.428773	1.05359
VYNDGYDDDNYDYIVK	Y11	Dual specificity tyrosine-phosphorylation-regulated kinase 1A OS=Homo sapiens OX=9606 GN=DYRK1A PE=1 SV=2	DYRK1A	0.917808	1.05728	1.02491	1.07301	0.779649	0.742227	0.894374	0.598726	0.518542	0.595615	0.909846	0.411853	0.967419
VYTYIQSR	Y4	Dual specificity tyrosine-phosphorylation-regulated kinase 2 OS=Homo sapiens OX=9606 GN=DYRK2 PE=1 SV=3; Dual specificity tyrosine-phosphorylation-regulated kinase 4 OS=Homo sapiens OX=9606 GN=DYRK4 PE=1 SV=2	DYRK2	1.00979	1.03002	0.960188	1.24901	1.0543	1.19213	1.0296	0.849851	1.11686	1.15583	1.10975	0.0964901	0.356997
VYVTAESR	Y2	Tyrosine-protein kinase ABL2 OS=Homo sapiens OX=9606 GN=ABL2 PE=1 SV=1	ABL2	1.03488	0.83687	1.12825	0.944417	1.05013	1.15647	0.781936	0.784624	0.951554	0.819048	1.15624	0.0836223	0.186967
WDSYENLSADGEVLHTQGPVDGSLYAK	S3Y25	Tensin-3 OS=Homo sapiens OX=9606 GN=TNS3 PE=1 SV=2	TNS3	0.981804	0.858592	1.1596	0.970758	1.27712	1.03509	1.25615	0.516609	0.855892	0.589556	0.667637	0.787517	2.37761
WDTGENPIYK	Y9	Integrin beta-1 OS=Homo sapiens OX=9606 GN=ITGB1 PE=1 SV=2	ITGB1	0.994321	1.03179	0.973894	0.866988	1.05872	0.81799	0.926586	0.72544	0.82707	0.796194	0.864868	0.191714	0.929524
WTAPEAALYGR	Y9	Tyrosine-protein kinase Yes OS=Homo sapiens OX=9606 GN=YES1 PE=1 SV=3; Tyrosine-protein kinase Fyn OS=Homo sapiens OX=9606 GN=FYN PE=1 SV=3; Proto-oncogene tyrosine-protein kinase Src OS=Homo sapiens OX=9606 GN=SRC PE=1 SV=3	YES1	0.770584	1.22088	1.00854	0.856744	0.727598	0.688012	0.967558	1.14245	0.915372	1.13088	1.41522	-0.506909	1.43643
WTEYGLTFTEK	Y4	Voltage-dependent anion-selective channel protein 1 OS=Homo sapiens OX=9606 GN=VDAC1 PE=1 SV=2	VDAC1	0.898273	0.78986	1.31187	1.33945	1.55982	1.01674	0.942474	0.760194	1.74627	1.0811	1.02868	0.0737867	0.0858928
WYHNGVELQESSK	Y2	Titin OS=Homo sapiens OX=9606 GN=TTN PE=1 SV=4	TTN	0.469732	0.452179	2.07809	0.355757	1.89493	0.696336	0.539916	0.202002	0.996436	0.560776	1.01207	0.331408	0.171695
WYPEEYEFAPK	Y6	Oligoribonuclease, mitochondrial OS=Homo sapiens OX=9606 GN=REXO2 PE=1 SV=3	REXO2	0.913876	1.32702	0.759105	0.863751	0.749591	0.870765	0.814187	0.559237	0.555152	0.628813	0.755666	0.400446	1.82272
YAAVTQFEATDAR	Y1	Puromycin-sensitive aminopeptidase-like protein OS=Homo sapiens OX=9606 GN=NPEPPSL1 PE=2 SV=3; Puromycin-sensitive aminopeptidase OS=Homo sapiens OX=9606 GN=NPEPPS PE=1 SV=2	NPEPPSL1	0.834478	0.908281	1.25724	0.827492	1.01229	0.946128	0.911347	1.07968	1.25778	1.05361	1.09149	-0.277868	1.74097
YADLPGIAR	Y1	Dynactin subunit 2 OS=Homo sapiens OX=9606 GN=DCTN2 PE=1 SV=4	DCTN2	0.794763	1.54439	0.660849	0.662315	0.716136	0.524321	0.920225	0.940789	0.528295	0.879339	0.711098	-0.116078	0.187112
YAGEVYGMIR	Y6	Phosphatidylinositol 4-kinase alpha OS=Homo sapiens OX=9606 GN=PI4KA PE=1 SV=4	PI4KA	1.00183	1.11655	0.881625	1.0227	0.799675	0.792751	0.905306	0.997698	0.793105	0.969749	1.02291	-0.103954	0.382268
YAGSALQYEDVSTAVQNLQK	Y1	Vacuolar protein sorting-associated protein VTA1 homolog OS=Homo sapiens OX=9606 GN=VTA1 PE=1 SV=1	VTA1	0.855483	1.16065	0.983869	0.871559	0.75362	0.816693	0.859267	1.21836	0.881049	0.990866	1.15234	-0.361991	1.31752
YALPLVGHR	Y1	Protein disulfide-isomerase A4 OS=Homo sapiens OX=9606 GN=PDIA4 PE=1 SV=2	PDIA4	0.628143	1.64763	0.724231	1.12499	0.664066	0.787771	1.26444	1.10857	0.698296	1.46144	1.37248	-0.272789	0.394734
YALYDATYETK	Y4	Cofilin-1 OS=Homo sapiens OX=9606 GN=CFL1 PE=1 SV=3; Cofilin-2 OS=Homo sapiens OX=9606 GN=CFL2 PE=1 SV=1	CFL1	0.816016	1.19246	0.991526	0.822837	0.710042	0.838194	0.747132	0.866059	0.867638	1.14952	0.674723	-0.190329	0.45567
YASPEMCFVFSDR	Y1	Adenylosuccinate lyase OS=Homo sapiens OX=9606 GN=ADSL PE=1 SV=2	ADSL	0.860654	1.23177	0.907581	0.974638	0.719299	0.927269	1.15628	0.912374	1.16105	0.851041	1.07182	-0.0812342	0.186416
YATPQVIQAPGPR	Y1	Activated CDC42 kinase 1 OS=Homo sapiens OX=9606 GN=TNK2 PE=1 SV=3	TNK2	0.9978	0.779037	1.22316	1.09656	1.5692	1.3622	1.24409	1.29741	1.53493	1.12379	1.30745	0.00231947	0.00541445
YCRPESQEHPEADPGSAAPYLK	Y20	Signal transducer and activator of transcription 3 OS=Homo sapiens OX=9606 GN=STAT3 PE=1 SV=2	STAT3	0.874183	0.535913	1.5899	0.880274	1.3497	1.20194	1.09653	0.857187	1.29112	1.03442	1.10607	0.0784446	0.174372
YEIVADGR	Y1	Titin OS=Homo sapiens OX=9606 GN=TTN PE=1 SV=4	TTN	0.674269	0.523305	1.80243	0.268503	1.96536	0.725062	0.345606	0.0552298	1.17168	0.459703	0.769323	0.42817	0.178349
YENVPLIGR	Y1	Protein tweety homolog 2 OS=Homo sapiens OX=9606 GN=TTYH2 PE=1 SV=3	TTYH2	1.01601	0.749384	1.23461	1.08377	1.36588	1.20635	1.23577	0.615898	1.13535	0.980928	0.902828	0.428399	1.25232
YEPPVPTR	Y1	26S proteasome regulatory subunit 4 OS=Homo sapiens OX=9606 GN=PSMC1 PE=1 SV=1	PSMC1	0.993599	1.31673	0.689673	0.883904	0.624872	0.864044	0.639636	1.03643	0.867304	0.825187	0.775085	-0.218066	0.651049
YFDSGDYNMAK	Y1	cAMP-regulated phosphoprotein 19 OS=Homo sapiens OX=9606 GN=ARPP19 PE=1 SV=2; Alpha-endosulfine OS=Homo sapiens OX=9606 GN=ENSA PE=1 SV=1	ARPP19	0.694098	1.47466	0.831245	0.267569	0.425347	0.307836	0.368219	0.433891	0.363542	0.354995	0.715071	-0.448017	0.611236
YGNIIAYDHSR	Y1	Receptor-type tyrosine-protein phosphatase kappa OS=Homo sapiens OX=9606 GN=PTPRK PE=1 SV=2; Receptor-type tyrosine-protein phosphatase mu OS=Homo sapiens OX=9606 GN=PTPRM PE=1 SV=2	PTPRK	0.579071	1.0785	1.34243	0.893295	1.43431	0.722791	1.04576	0.52625	0.52994	0.344257	0.66506	0.987775	1.44009
YGNPWEK	Y1	Glycogen phosphorylase, brain form OS=Homo sapiens OX=9606 GN=PYGB PE=1 SV=5; Glycogen phosphorylase, liver form OS=Homo sapiens OX=9606 GN=PYGL PE=1 SV=4; Glycogen phosphorylase, muscle form OS=Homo sapiens OX=9606 GN=PYGM PE=1 SV=6	PYGB	0.478499	0.490896	2.03061	0.370645	2.19772	1.12505	0.350048	0.132353	1.07935	0.397253	1.19314	0.529083	0.246493
YGPQFTLQHVPDYR	Y1	Protocadherin gamma-B6 OS=Homo sapiens OX=9606 GN=PCDHGB6 PE=2 SV=1; Protocadherin gamma-B3 OS=Homo sapiens OX=9606 GN=PCDHGB3 PE=1 SV=4; Protocadherin gamma-A6 OS=Homo sapiens OX=9606 GN=PCDHGA6 PE=2 SV=1; Protocadherin gamma-B5 OS=Homo sapiens OX=9606 GN=PCDHGB5 PE=2 SV=1; Protocadherin gamma-A4 OS=Homo sapiens OX=9606 GN=PCDHGA4 PE=1 SV=2; Protocadherin gamma-C4 OS=Homo sapiens OX=9606 GN=PCDH…	PCDHGB6	0.852811	1.05121	1.09598	0.590975	0.430663	0.85645	0.394806	0.495506	0.372542	0.778728	0.566703	0.0382152	0.0379646
YGPQFTLQHVPDYR	Y13	Protocadherin gamma-B6 OS=Homo sapiens OX=9606 GN=PCDHGB6 PE=2 SV=1; Protocadherin gamma-B3 OS=Homo sapiens OX=9606 GN=PCDHGB3 PE=1 SV=4; Protocadherin gamma-A6 OS=Homo sapiens OX=9606 GN=PCDHGA6 PE=2 SV=1; Protocadherin gamma-B5 OS=Homo sapiens OX=9606 GN=PCDHGB5 PE=2 SV=1; Protocadherin gamma-A4 OS=Homo sapiens OX=9606 GN=PCDHGA4 PE=1 SV=2; Protocadherin gamma-C4 OS=Homo sapiens OX=9606 GN=PCDH…	PCDHGB6	1.02689	1.01169	0.961421	0.89723	0.724429	0.558106	0.708928	0.606077	0.819455	0.799011	0.713614	-0.0244946	0.0509902
YGVDLIR	Y1	WD repeat-containing protein 82 OS=Homo sapiens OX=9606 GN=WDR82 PE=1 SV=1	WDR82	0.900116	1.174	0.925886	0.644904	0.966268	0.959894	1.27344	1.21331	0.91621	1.22692	1.13401	-0.224064	0.488124
YHGHSMSDPGVSYR	S5Y13	Pyruvate dehydrogenase E1 component subunit alpha, somatic form, mitochondrial OS=Homo sapiens OX=9606 GN=PDHA1 PE=1 SV=3; Pyruvate dehydrogenase E1 component subunit alpha, testis-specific form, mitochondrial OS=Homo sapiens OX=9606 GN=PDHA2 PE=1 SV=1	PDHA1	1.21729	1.01051	0.7722	0.734195	1.23949	1.13285	0.824485	1.57862	1.50623	1.59243	1.0849	-0.551712	1.44156
YIFEHK	Y1	Myosin-binding protein C, slow-type OS=Homo sapiens OX=9606 GN=MYBPC1 PE=1 SV=2	MYBPC1	0.466807	0.482096	2.0511	0.214101	1.78932	0.861854	0.310994	0.0383918	1.13095	0.424202	0.713664	0.461186	0.198375
YILNGGSEEWEDLTSAPSAAVTAEK	Y1	Tyrosine-protein kinase Mer OS=Homo sapiens OX=9606 GN=MERTK PE=1 SV=2	MERTK	0.699782	1.56031	0.739905	1.04225	0.656642	1.00152	1.03023	0.909134	0.975329	0.916975	0.870701	0.0228016	0.0523696
YISFEER	Y1	Four and a half LIM domains protein 2 OS=Homo sapiens OX=9606 GN=FHL2 PE=1 SV=3	FHL2	1.02527	0.955398	1.01933	1.06244	0.676712	0.541502	0.957065	0.406854	0.638098	0.503748	0.732645	0.505094	0.820558
YKNILPFDHTR	Y1	Tyrosine-protein phosphatase non-receptor type 11 OS=Homo sapiens OX=9606 GN=PTPN11 PE=1 SV=3	PTPN11	1.12583	0.905065	0.969108	1.0519	0.874059	0.872385	1.09929	0.833531	0.807348	0.84604	0.970571	0.172874	0.75874
YKVVQDTYQIMK	Y8	Hepatocyte growth factor-regulated tyrosine kinase substrate OS=Homo sapiens OX=9606 GN=HGS PE=1 SV=1	HGS	0.693217	0.934834	1.37195	0.595945	0.726903	0.658464	0.461982	0.390605	0.748293	0.487983	0.772308	0.0262805	0.034141
YLAEFATGNDR	Y1	14-3-3 protein epsilon OS=Homo sapiens OX=9606 GN=YWHAE PE=1 SV=1	YWHAE	0.852414	1.09713	1.05046	0.89198	1.14645	0.679453	0.948953	1.30464	1.32095	1.37459	1.99517	-0.709308	1.51595
YLAEFATGNDRK	Y1	14-3-3 protein epsilon OS=Homo sapiens OX=9606 GN=YWHAE PE=1 SV=1	YWHAE	0.699552	0.829598	1.47085	0.62759	1.26417	0.806471	0.854511	0.879329	1.2304	1.01256	1.29587	-0.314509	0.613195
YLAEVAAGDDKK	Y1	14-3-3 protein zeta/delta OS=Homo sapiens OX=9606 GN=YWHAZ PE=1 SV=1	YWHAZ	0.908672	0.973011	1.11832	0.679099	0.953207	0.898748	0.761665	1.06238	1.03812	1.06554	1.13288	-0.384693	1.64661
YLAEVACGDDRK	Y1	14-3-3 protein theta OS=Homo sapiens OX=9606 GN=YWHAQ PE=1 SV=1	YWHAQ	1.16116	1.08158	0.757265	1.01374	0.545219	0.822578	0.99854	1.31295	0.870056	1.1473	0.96507	-0.34573	0.768527
YLAEVATGEK	Y1	14-3-3 protein gamma OS=Homo sapiens OX=9606 GN=YWHAG PE=1 SV=2	YWHAG	0.745721	0.636582	1.6177	0.511508	1.56984	0.808425	0.705056	0.626825	1.33678	0.903056	1.02306	-0.113744	0.0974644
YLDIPK	Y1	Alpha-actinin-1 OS=Homo sapiens OX=9606 GN=ACTN1 PE=1 SV=2; Alpha-actinin-3 OS=Homo sapiens OX=9606 GN=ACTN3 PE=1 SV=2; Alpha-actinin-4 OS=Homo sapiens OX=9606 GN=ACTN4 PE=1 SV=2	ACTN1	0.889744	1.02503	1.08522	0.922906	0.90329	1.02545	0.983714	1.06202	1.07448	1.00918	1.0079	-0.114995	1.21686
YLDPEYIDR	Y6	Dynactin subunit 3 OS=Homo sapiens OX=9606 GN=DCTN3 PE=1 SV=1	DCTN3	0.707084	1.35828	0.934632	1.01924	0.859582	1.08161	1.11271	1.3885	0.76347	0.971971	1.15525	-0.0711968	0.13123
YLEQMQI	Y1	Amyloid-like protein 2 OS=Homo sapiens OX=9606 GN=APLP2 PE=1 SV=2	APLP2	0.920355	0.978113	1.10153	0.56337	0.479991	0.539694	0.892487	0.560396	0.444236	0.338984	0.572513	0.36955	0.597009
YLFTGLK	Y1	Ubiquitin carboxyl-terminal hydrolase 14 OS=Homo sapiens OX=9606 GN=USP14 PE=1 SV=3	USP14	1.00073	1.05915	0.940121	0.888331	1.02078	0.855399	0.986589	1.15793	0.879451	0.908956	1.20402	-0.145923	0.472563
YLSEVASGDNK	Y1	14-3-3 protein beta/alpha OS=Homo sapiens OX=9606 GN=YWHAB PE=1 SV=3	YWHAB	1.30385	0.936864	0.759289	1.42908	0.796134	0.78819	1.15127	0.929531	1.20223	1.60973	1.31044	-0.27863	0.48193
YLVEFR	Y1	Proteasomal ubiquitin receptor ADRM1 OS=Homo sapiens OX=9606 GN=ADRM1 PE=1 SV=2	ADRM1	0.855867	1.13028	1.01386	0.865722	1.03075	0.899479	0.967636	1.14683	1.14902	0.919469	1.52899	-0.334092	0.835826
YLVIQGDER	Y1	Epidermal growth factor receptor OS=Homo sapiens OX=9606 GN=EGFR PE=1 SV=2	EGFR	1.06763	1.07641	0.855968	0.487255	0.457076	0.346601	0.539884	0.665211	0.487571	0.529683	0.642322	-0.344613	1.08332
YMEDSTYYK	Y8	Focal adhesion kinase 1 OS=Homo sapiens OX=9606 GN=PTK2 PE=1 SV=2	PTK2	1.29364	0.714401	0.991955	0.756393	1.08672	0.869263	1.00577	0.587986	0.894208	0.613878	0.641484	0.441693	1.27834
YNVPLNR	Y1	LIM domain and actin-binding protein 1 OS=Homo sapiens OX=9606 GN=LIMA1 PE=1 SV=1	LIMA1	1.12389	1.10321	0.772893	0.70918	0.637033	0.780693	0.76371	0.826878	0.730954	0.633893	0.65863	0.0202361	0.066054
YQDVYVELSHIK	Y5	TRIO and F-actin-binding protein OS=Homo sapiens OX=9606 GN=TRIOBP PE=1 SV=3	TRIOBP	0.784143	1.13558	1.08028	0.666477	0.508026	0.564727	0.611513	0.480531	0.347377	0.344897	0.578288	0.424861	1.13696
YQQPFEDFR	Y1	1-phosphatidylinositol 4,5-bisphosphate phosphodiesterase gamma-1 OS=Homo sapiens OX=9606 GN=PLCG1 PE=1 SV=1	PLCG1	1.03058	1.26615	0.703275	0.105891	0.1111	0.099106	0.151732	0.254863	0.123981	0.184841	0.187725	-0.683621	1.15261
YQVGVHYELTEEEK	Y7	Cytoplasmic dynein 1 heavy chain 1 OS=Homo sapiens OX=9606 GN=DYNC1H1 PE=1 SV=5	DYNC1H1	0.986122	1.06701	0.946872	0.729126	0.840522	0.848092	0.899905	0.801586	0.828321	0.602462	1.02035	0.0285122	0.0607312
YSLYEVHVSGER	Y4	Afadin OS=Homo sapiens OX=9606 GN=AFDN PE=1 SV=3	AFDN	0.901592	1.01454	1.08386	1.14066	0.900964	1.08904	0.969363	0.817377	0.721714	0.882618	1.11472	0.213338	0.665558
YSMPDNSPETR	Y1	Tensin-1 OS=Homo sapiens OX=9606 GN=TNS1 PE=1 SV=2	TNS1	1.06568	0.891654	1.04267	1.23773	1.31199	1.39722	1.08756	0.496757	1.19752	1.13298	0.987712	0.400179	0.823257
YSSDPTGALTEDSIDDTFLPVPEYINQSVPK	Y1	Epidermal growth factor receptor OS=Homo sapiens OX=9606 GN=EGFR PE=1 SV=2	EGFR	0.908209	1.20828	0.883515	0.342169	0.349364	0.278904	0.352297	0.594725	0.311182	0.70285	0.509137	-0.679107	1.0295
YSSDPTGALTEDSIDDTFLPVPEYINQSVPK	Y24	Epidermal growth factor receptor OS=Homo sapiens OX=9606 GN=EGFR PE=1 SV=2	EGFR	0.857708	1.47476	0.667528	0.323947	0.201788	0.184596	0.259619	0.630515	0.363734	0.467411	0.477333	-0.999324	1.87247
YSYVCPDLVK	Y1	Actin-related protein 3 OS=Homo sapiens OX=9606 GN=ACTR3 PE=1 SV=3	ACTR3	0.979951	0.871855	1.14819	0.845681	1.02686	0.877689	0.921171	0.80392	0.788167	0.621311	0.921968	0.227696	0.898561
YSYYDESQGEIYR	Y12	Protein MEMO1 OS=Homo sapiens OX=9606 GN=MEMO1 PE=1 SV=1	MEMO1	0.88417	1.02412	1.09171	0.704648	0.971064	0.777582	0.797145	0.811202	0.916738	0.869442	1.06612	-0.172588	0.626453
YTGYLCR	Y4	PAX-interacting protein 1 OS=Homo sapiens OX=9606 GN=PAXIP1 PE=1 SV=2	PAXIP1	0.900658	1.16458	0.934765	1.14759	0.662297	0.978042	1.01242	0.561014	0.324586	0.445573	0.416544	1.12066	2.04072
YTVQDESHSEWVSCVR	Y1	Receptor of activated protein C kinase 1 OS=Homo sapiens OX=9606 GN=RACK1 PE=1 SV=3	RACK1	0.960409	1.01411	1.02548	1.22599	0.919051	1.01134	1.33795	0.7597	0.912105	0.916312	0.785423	0.413843	1.26505
YTVTDLQAGEEYK	Y1	Titin OS=Homo sapiens OX=9606 GN=TTN PE=1 SV=4	TTN	0.55667	0.603789	1.83954	0.458279	2.07851	0.779085	0.608583	0.279706	1.29009	0.472272	0.821672	0.454596	0.246115
YVDSEGHLYTVPIR	Y1	Caveolin-1 OS=Homo sapiens OX=9606 GN=CAV1 PE=1 SV=4	CAV1	1.0562	0.636549	1.30725	1.07364	1.31433	1.56325	0.772962	0.872505	1.23454	0.720292	1.08594	0.271685	0.44037
YVDSEGHLYTVPIR	Y9	Caveolin-1 OS=Homo sapiens OX=9606 GN=CAV1 PE=1 SV=4	CAV1	0.946126	0.557214	1.49666	0.905385	1.48455	1.62652	1.17179	0.656211	1.43354	0.731413	1.10116	0.403538	0.622591
YVICVR	Y1	Filamin-A OS=Homo sapiens OX=9606 GN=FLNA PE=1 SV=4	FLNA	1.0693	0.681239	1.24946	1.1688	1.23533	1.24336	0.989553	0.629242	1.09428	1.24886	1.21539	0.147024	0.293791
YVLDDQYTSSSGAK	Y7	Tyrosine-protein kinase Tec OS=Homo sapiens OX=9606 GN=TEC PE=1 SV=2	TEC	0.875903	1.10379	1.0203	0.924183	0.955822	1.07027	0.880008	0.467861	1.06718	1.02163	0.720714	0.224907	0.393484
YYADGEDAYAMK	Y1	N-alpha-acetyltransferase 11 OS=Homo sapiens OX=9606 GN=NAA11 PE=1 SV=3; N-alpha-acetyltransferase 10 OS=Homo sapiens OX=9606 GN=NAA10 PE=1 SV=1	NAA11	0.733169	1.2748	0.992032	1.1768	0.931668	1.09824	1.10723	0.828666	0.638381	0.843709	1.11943	0.330717	0.954713
YYVTIIDAPGHR	Y2	Elongation factor 1-alpha 1 OS=Homo sapiens OX=9606 GN=EEF1A1 PE=1 SV=1; Putative elongation factor 1-alpha-like 3 OS=Homo sapiens OX=9606 GN=EEF1A1P5 PE=5 SV=1	EEF1A1	0.720621	1.10701	1.17237	1.01556	1.46805	0.983683	0.983685	1.09939	1.13998	0.706087	0.975649	0.182862	0.37332

## Sheet: GBM6 IC pY peptides
Relative Abundance of tyrosine phosphorylated peptides in GBM6 Intracranial tumors. p-values determined using t test with unequal variance assumption
AnnotatedSequence	Modifications	ProteinDescriptions	GeneName	Vehicle 1	Vehicle 2	Vehicle 3	Erlotinib 1	Erlotinib 2	Erlotinib 3	WSD-0922 1	WSD-0922 2	WSD-0922 3	WSD-0922 4	log2erl/wsd	-log10p
AAEYHLR	Y4	G-protein-signaling modulator 1 OS=Homo sapiens OX=9606 GN=GPSM1 PE=1 SV=2	GPSM1	1.28958	0.947235	0.763188	0.838753	0.203543	1.01026	0.323546	0.568534	0.433279	0.334818	0.721125	0.411514
AAQDRDQIYR	Y9	Transformer-2 protein homolog beta OS=Homo sapiens OX=9606 GN=TRA2B PE=1 SV=1	TRA2B	1.00016	0.920776	1.07906	0.657428	0.734936	1.06687	0.752693	1.95517	1.57512	1.3642	-0.784288	1.00746
AAVPSGASTGIYEALELR	Y12	Beta-enolase OS=Homo sapiens OX=9606 GN=ENO3 PE=1 SV=5; Gamma-enolase OS=Homo sapiens OX=9606 GN=ENO2 PE=1 SV=3; Alpha-enolase OS=Homo sapiens OX=9606 GN=ENO1 PE=1 SV=2	ENO3	1.05498	0.63629	1.30873	0.998276	1.02087	0.852945	0.917678	0.930117	1.1866	1.32231	-0.186103	0.521851
AAVPSGASTGIYEALELRDNDK	Y12	Alpha-enolase OS=Homo sapiens OX=9606 GN=ENO1 PE=1 SV=2	ENO1	1.0632	0.77257	1.16423	1.05427	1.67271	0.951358	1.60514	0.895152	1.51354	2.33487	-0.372369	0.425455
AAYFGIYDTAK	Y3	ADP/ATP translocase 2 OS=Homo sapiens OX=9606 GN=SLC25A5 PE=1 SV=7	SLC25A5	0.84449	0.807445	1.34806	0.725269	1.48288	0.999907	1.21052	1.25898	1.54585	3.03104	-0.720147	0.65787
AAYFGIYDTAK	Y7	ADP/ATP translocase 2 OS=Homo sapiens OX=9606 GN=SLC25A5 PE=1 SV=7	SLC25A5	0.80012	0.808637	1.39124	0.705903	1.56314	1.12331	1.27755	1.35813	1.88788	3.09696	-0.752566	0.750234
AAYFGVYDTAK	Y3	ADP/ATP translocase 3 OS=Homo sapiens OX=9606 GN=SLC25A6 PE=1 SV=4; ADP/ATP translocase 1 OS=Homo sapiens OX=9606 GN=SLC25A4 PE=1 SV=4	SLC25A6	0.718705	0.844241	1.43705	0.75271	1.49067	1.1819	1.19317	1.20145	1.70805	3.0318	-0.643547	0.600937
AAYFGVYDTAK	Y7	ADP/ATP translocase 3 OS=Homo sapiens OX=9606 GN=SLC25A6 PE=1 SV=4; ADP/ATP translocase 1 OS=Homo sapiens OX=9606 GN=SLC25A4 PE=1 SV=4	SLC25A6	0.775324	0.7898	1.43488	0.695648	1.47739	1.17617	1.26034	1.27171	1.7334	3.09726	-0.721376	0.684425
AAYNLVK	Y3	ATP-dependent 6-phosphofructokinase, muscle type OS=Homo sapiens OX=9606 GN=PFKM PE=1 SV=2	PFKM	1.12214	1.06548	0.812377	0.804351	0.688949	1.00301	0.70685	0.85395	0.604855	0.830696	0.151626	0.308106
ACLDDSYASGEGLKR	Y7	IQ motif and SEC7 domain-containing protein 1 OS=Homo sapiens OX=9606 GN=IQSEC1 PE=1 SV=1	IQSEC1	0.905064	0.687848	1.40709	0.627278	1.78015	1.04752	1.32025	1.33016	2.512	5.87296	-1.26036	0.628828
ACLYAGVK	Y4	Glutamine synthetase OS=Homo sapiens OX=9606 GN=GLUL PE=1 SV=4	GLUL	1.10671	0.850029	1.04326	0.644567	0.816462	0.956492	0.838821	1.57822	2.14829	1.4359	-0.896692	1.11492
ADHQPLTEASYVNLPTIALCNTDSPLR	Y11	40S ribosomal protein SA OS=Homo sapiens OX=9606 GN=RPSA PE=1 SV=4	RPSA	0.838829	0.861505	1.29967	0.986623	0.957776	0.84079	0.66988	0.811777	0.964422	1.11529	0.0603812	0.132505
ADQQYECVAEIGEGAYGK	Y16	Cyclin-dependent kinase 6 OS=Homo sapiens OX=9606 GN=CDK6 PE=1 SV=1	CDK6	0.92854	0.931056	1.1404	0.667528	0.809125	0.549166	0.525749	0.287411	0.424735	0.31045	0.802815	1.43284
ADTQTYQPYNKDWIK	Y9	Enhancer of rudimentary homolog OS=Homo sapiens OX=9606 GN=ERH PE=1 SV=1	ERH	1.1376	0.881261	0.98114	1.33725	1.29022	0.795128	0.975935	1.07914	1.0912	0.862886	0.186829	0.289575
AEDPSQPDSAGYTALHYASR	Y12	Ankyrin repeat domain-containing protein 39 OS=Homo sapiens OX=9606 GN=ANKRD39 PE=1 SV=1	ANKRD39	0.696338	1.073	1.23066	1.36565	1.35225	1.26931	1.07885	0.515862	0.841528	1.10625	0.585655	1.34973
AEERPTFDYLQSVLDDFYTATEGQYQQQP	Y25	Tyrosine-protein kinase Lyn OS=Homo sapiens OX=9606 GN=LYN PE=1 SV=3	LYN	0.930933	0.89008	1.17899	1.03969	0.898995	0.916746	1.8432	1.03602	0.818022	1.22772	-0.371363	0.528118
AEEVEYYYR	Y6	Kinesin light chain 2 OS=Homo sapiens OX=9606 GN=KLC2 PE=1 SV=1	KLC2	1.07028	0.830297	1.09942	0.948028	1.26034	0.857462	0.473923	0.816954	0.724972	0.882036	0.496314	0.91581
AEFAEYASVDR	Y6	Phosphoprotein associated with glycosphingolipid-enriched microdomains 1 OS=Homo sapiens OX=9606 GN=PAG1 PE=1 SV=2	PAG1	1.01885	1.05936	0.921785	0.828827	0.733799	0.766963	0.747812	0.567319	0.566981	0.543352	0.356852	1.51886
AEGSDVANAVLDGADCIMLSGETAKGDYPLEAVR	Y28	Pyruvate kinase PKM OS=Homo sapiens OX=9606 GN=PKM PE=1 SV=4	PKM	0.904332	0.884658	1.21101	0.865955	1.0918	1.07717	0.813095	0.997051	1.06842	1.09064	0.0278442	0.0706602
AELGEYIRR	Y6	Cytoplasmic dynein 1 heavy chain 1 OS=Homo sapiens OX=9606 GN=DYNC1H1 PE=1 SV=5	DYNC1H1	1.14509	0.79238	1.06253	0.909352	1.13168	1.11662	0.890885	0.873088	1.45228	1.41357	-0.137069	0.236681
AEPEDHYFLLTEPPLNTPENR	Y7	Actin-related protein 3 OS=Homo sapiens OX=9606 GN=ACTR3 PE=1 SV=3	ACTR3	1.56491	0.649962	0.785128	0.844203	1.60384	1.07932	0.734405	1.06042	0.975408	2.23979	-0.0911899	0.0669048
AFELYDQDGNGYIDENELDALLK	Y12	Calbindin OS=Homo sapiens OX=9606 GN=CALB1 PE=1 SV=2	CALB1	0.847823	0.873208	1.27897	0.906792	1.92467	0.746598	1.34519	0.974834	1.7236	2.77883	-0.516079	0.416156
AFGYYGPLR	Y4	Serine/arginine-rich splicing factor 3 OS=Homo sapiens OX=9606 GN=SRSF3 PE=1 SV=1	SRSF3	1.08133	1.04234	0.876329	0.977277	0.962093	0.804989	1.13697	0.872039	0.68763	0.769645	0.0781181	0.163061
AGEEHYNCISALHK	Y6	ATPase WRNIP1 OS=Homo sapiens OX=9606 GN=WRNIP1 PE=1 SV=2	WRNIP1	0.99955	0.889105	1.11135	1.11568	1.13455	1.26087	1.13639	1.28553	1.34286	1.2928	-0.111486	0.692486
AGKGESAGYMEPYEAQR	Y9	SH2 domain-containing adapter protein B OS=Homo sapiens OX=9606 GN=SHB PE=1 SV=2	SHB	0.979167	0.933538	1.0873	0.572517	1.21868	1.11356	1.14307	0.633739	0.559441	1.15182	0.151023	0.139516
AGSLPNYATINGK	Y7	Tensin-1 OS=Homo sapiens OX=9606 GN=TNS1 PE=1 SV=2	TNS1	0.969679	1.05816	0.972159	0.977186	1.10952	0.946664	1.40761	0.929135	1.06525	1.38599	-0.243455	0.651566
AHSGFYQDDSLEEYYGQR	Y14	Immunoglobulin-like domain-containing receptor 2 OS=Homo sapiens OX=9606 GN=ILDR2 PE=2 SV=1	ILDR2	0.932948	0.991066	1.07599	0.901862	0.469878	0.725055	0.724691	0.522902	0.497601	0.797987	0.13659	0.160513
AHSGFYQDDSLEEYYGQR	Y15	Immunoglobulin-like domain-containing receptor 2 OS=Homo sapiens OX=9606 GN=ILDR2 PE=2 SV=1	ILDR2	0.807423	0.849978	1.3426	0.78083	0.961139	0.831118	1.15414	0.704228	0.883255	1.09095	-0.159779	0.366061
AHSGFYQDDSLEEYYGQR	Y6	Immunoglobulin-like domain-containing receptor 2 OS=Homo sapiens OX=9606 GN=ILDR2 PE=2 SV=1	ILDR2	0.558937	0.865111	1.57595	0.821542	0.556798	0.581298	1.29002	1.19035	1.25154	1.17458	-0.909066	1.84902
AITNNQYEIV	Y7	Tetraspanin-6 OS=Homo sapiens OX=9606 GN=TSPAN6 PE=1 SV=1	TSPAN6	0.886562	0.66338	1.45006	0.556455	0.933902	0.905798	0.689312	0.849206	0.95539	1.13483	-0.183708	0.286384
AKHDELTYF	Y8	Cystatin-B OS=Homo sapiens OX=9606 GN=CSTB PE=1 SV=2	CSTB	0.940368	0.652931	1.4067	1.66592	2.70784	0.523817	1.00036	0.589306	0.776001	0.719857	1.08159	0.516179
AKYPDYEVTWANDGY	Y6	14 kDa phosphohistidine phosphatase OS=Homo sapiens OX=9606 GN=PHPT1 PE=1 SV=1	PHPT1	1.16428	0.955797	0.879918	0.948816	1.16489	0.996441	0.915725	0.549558	0.654532	0.857045	0.478227	1.37293
ALAHYDNVICQDDPSAPHK	Y5	Chondroitin sulfate proteoglycan 5 OS=Homo sapiens OX=9606 GN=CSPG5 PE=1 SV=3	CSPG5	0.951172	0.901474	1.14735	0.691096	0.741825	0.736958	0.789146	0.694151	0.814021	0.911229	-0.149268	0.752685
ALDYYMLR	Y4	Talin-1 OS=Homo sapiens OX=9606 GN=TLN1 PE=1 SV=3	TLN1	0.860247	0.870771	1.26898	0.890786	2.01241	0.865514	1.30574	0.403559	0.578723	1.3682	0.458755	0.305463
ALEHFTDLYDIKR	Y9	Clathrin heavy chain 1 OS=Homo sapiens OX=9606 GN=CLTC PE=1 SV=5	CLTC	0.800339	0.969341	1.23032	0.779655	1.06285	1.30187	0.945669	1.90824	1.43178	1.53475	-0.473322	0.786214
ALELDPNLYR	Y9	Myosin-10 OS=Homo sapiens OX=9606 GN=MYH10 PE=1 SV=3; Myosin-11 OS=Homo sapiens OX=9606 GN=MYH11 PE=1 SV=3	MYH10	1.01221	0.932274	1.05552	1.26823	1.31015	1.10023	1.09628	0.93162	0.806738	0.944962	0.375963	1.58178
ALGYMER	Y4	General transcription factor 3C polypeptide 3 OS=Homo sapiens OX=9606 GN=GTF3C3 PE=1 SV=1	GTF3C3	1.03362	1.20732	0.759064	0.9372	0.976887	0.911044	0.59962	0.589155	0.748928	0.651352	0.54093	2.84421
ALMDEEDMDDVVDADEYLIPQQGFFSSPSTSR	Y17	Epidermal growth factor receptor OS=Homo sapiens OX=9606 GN=EGFR PE=1 SV=2	EGFR	0.7961	0.963067	1.24083	0.650898	0.991835	0.86947	0.942571	0.802678	1.03938	1.72545	-0.429162	0.570534
ALPQNDDHYVMQEHR	Y9	Activated CDC42 kinase 1 OS=Homo sapiens OX=9606 GN=TNK2 PE=1 SV=3	TNK2	1.01499	0.855377	1.12963	0.947151	0.967632	0.905733	1.01977	1.30647	1.29451	1.2288	-0.366853	1.64915
ALQSPEHHIDPIYEDR	S4Y13	Catenin delta-2 OS=Homo sapiens OX=9606 GN=CTNND2 PE=1 SV=3	CTNND2	0.729788	0.919224	1.35099	0.654279	0.836994	1.28925	0.806959	1.89516	1.56213	1.07953	-0.527463	0.617342
ALQSPEHHIDPIYEDR	Y13	Catenin delta-2 OS=Homo sapiens OX=9606 GN=CTNND2 PE=1 SV=3	CTNND2	0.996285	0.895917	1.1078	0.757899	0.717277	0.822372	0.472669	0.88385	0.674581	0.676263	0.178244	0.421407
ALYDNTAESPQELSFR	Y3	Embryonal Fyn-associated substrate OS=Homo sapiens OX=9606 GN=EFS PE=1 SV=1	EFS	0.883525	1.01035	1.10612	0.903677	1.07868	1.1458	0.875743	0.811585	0.946044	1.09757	0.16081	0.515947
ALYEAGER	Y3	Annexin A1 OS=Homo sapiens OX=9606 GN=ANXA1 PE=1 SV=2	ANXA1	0.872712	0.84887	1.27842	0.980183	1.01146	1.20092	0.723583	0.640166	0.760841	1.30633	0.311159	0.550752
ANDHGYDNFR	Y6	Endothelin receptor type B OS=Homo sapiens OX=9606 GN=EDNRB PE=1 SV=1	EDNRB	0.900939	1.19494	0.90412	0.624	0.469205	0.549128	0.455442	0.715097	0.50158	0.381384	0.0926979	0.152264
ANDTQEFNLSAYFER	Y12	Dual specificity protein phosphatase 3 OS=Homo sapiens OX=9606 GN=DUSP3 PE=1 SV=1	DUSP3	0.987051	0.865701	1.14725	1.19787	1.58784	0.836403	1.24623	0.760692	1.32025	1.56087	-0.0173924	0.0177697
ANPQERDGVYDVPLHNPPDAK	Y10	Enhancer of filamentation 1 OS=Homo sapiens OX=9606 GN=NEDD9 PE=1 SV=1	NEDD9	0.894439	0.992561	1.113	1.36169	1.56334	1.09932	2.03919	0.675645	1.04561	1.30596	0.0828297	0.0835207
ANTAQEQQYGSHEENLPADLEALQR	T3Y9	Gap junction gamma-1 protein OS=Homo sapiens OX=9606 GN=GJC1 PE=1 SV=2	GJC1	0.508794	1.43011	1.0611	0.678473	1.80245	0.634807	0.76945	1.15499	1.48174	1.3466	-0.194163	0.128682
ANTAQEQQYGSHEENLPADLEALQR	Y9	Gap junction gamma-1 protein OS=Homo sapiens OX=9606 GN=GJC1 PE=1 SV=2	GJC1	0.969133	0.911616	1.11925	0.878405	1.25512	0.835855	1.02405	0.784327	0.836602	0.906206	0.156896	0.272477
APGAIGPYSQAVLVDR	Y8	2-iminobutanoate/2-iminopropanoate deaminase OS=Homo sapiens OX=9606 GN=RIDA PE=1 SV=1	RIDA	0.907519	0.665812	1.42667	0.906818	1.26848	0.827927	1.06854	0.758208	0.757437	1.27921	0.0516825	0.0665695
APSASVDSSLYNLPR	Y11	GRB2-associated-binding protein 1 OS=Homo sapiens OX=9606 GN=GAB1 PE=1 SV=2	GAB1	1.06962	0.98292	0.947458	0.411202	0.453221	0.383074	0.490801	0.234832	0.408474	0.726818	-0.161947	0.176715
APSRQDVYGPQPQVR	S3Y8	Catenin delta-1 OS=Homo sapiens OX=9606 GN=CTNND1 PE=1 SV=1	CTNND1	1.09931	0.969643	0.931048	0.805389	1.134	0.77773	0.822319	0.757561	0.683642	1.04569	0.13063	0.219285
APTYSVFR	Y4	Disks large-associated protein 3 OS=Homo sapiens OX=9606 GN=DLGAP3 PE=1 SV=3	DLGAP3	0.920916	0.563153	1.51593	0.345897	1.58673	0.893765	0.852491	1.51427	1.86064	3.72982	-1.07827	0.68351
APVPTGEVYFADSFDR	Y9	Calnexin OS=Homo sapiens OX=9606 GN=CANX PE=1 SV=2	CANX	0.984536	0.975657	1.03981	0.992564	1.86967	0.980503	1.63717	1.04108	1.33127	2.11061	-0.256387	0.268119
APVSSLYR	Y7	Protocadherin gamma-C3 OS=Homo sapiens OX=9606 GN=PCDHGC3 PE=1 SV=1	PCDHGC3	0.92511	1.00468	1.07021	0.595177	0.717532	1.0213	0.672854	0.69181	0.628143	0.90247	0.104148	0.138925
APYTCGGDSDQYVLMSSPVGR	Y12	Insulin receptor substrate 2 OS=Homo sapiens OX=9606 GN=IRS2 PE=1 SV=2	IRS2	0.813787	1.00535	1.18086	0.604715	0.531751	0.736055	0.648747	0.568834	0.564447	0.6453	0.0406501	0.0932422
AQALQEECGYLRR	Y10	Neurofilament heavy polypeptide OS=Homo sapiens OX=9606 GN=NEFH PE=1 SV=4	NEFH	0.833523	0.788172	1.3783	0.845467	1.8012	0.707771	1.1079	1.07316	1.95976	2.14199	-0.490302	0.441837
AQIPEGDYLSYR	Y8	Erbin OS=Homo sapiens OX=9606 GN=ERBIN PE=1 SV=2	ERBIN	0.828329	1.08306	1.08861	0.847061	0.87034	0.744535	1.18252	0.766446	0.607088	0.76498	-0.0168013	0.0247299
AQLYGTLLN	Y4	Brain-enriched guanylate kinase-associated protein OS=Homo sapiens OX=9606 GN=BEGAIN PE=1 SV=1	BEGAIN	0.839547	0.990076	1.17038	0.609978	0.960396	0.682799	0.867664	0.816505	1.38314	1.5873	-0.631663	0.907351
AQQGLYQVPGPSPQFQSPPAK	Y6	Breast cancer anti-estrogen resistance protein 1 OS=Homo sapiens OX=9606 GN=BCAR1 PE=1 SV=2	BCAR1	0.81917	1.09063	1.0902	0.941473	0.745388	0.741126	0.871303	0.609517	0.990821	0.937304	-0.0745266	0.15135
AQSNPYYNGPHLNLK	Y6	LIM domain only protein 7 OS=Homo sapiens OX=9606 GN=LMO7 PE=1 SV=3	LMO7	0.935754	1.04298	1.02127	0.596218	0.54798	0.493583	0.454388	0.645188	0.555704	0.766041	-0.149014	0.338916
ASPSPSLSSYSDPDSGHYCQLQPPVR	Y18	SH2 domain-containing protein 3C OS=Homo sapiens OX=9606 GN=SH2D3C PE=1 SV=1	SH2D3C	0.86781	1.00437	1.12782	1.04562	1.33689	1.299	0.984324	2.14024	1.17443	1.49971	-0.240399	0.338599
ASPVYLDILG	Y5	BDNF/NT-3 growth factors receptor OS=Homo sapiens OX=9606 GN=NTRK2 PE=1 SV=1	NTRK2	1.00555	0.953326	1.04112	0.679506	0.934145	0.751628	0.777668	1.06442	1.60933	1.70268	-0.708672	0.978429
ASTDVAGQAVTINLVPTEEQAKPYR	Y24	Inactive tyrosine-protein kinase PEAK1 OS=Homo sapiens OX=9606 GN=PEAK1 PE=1 SV=4	PEAK1	0.871125	0.900216	1.22866	1.12749	1.14424	1.29597	1.15878	0.906251	0.657906	1.27122	0.25214	0.574259
ASYAAGPASNYADPYR	Y11	Catenin delta-2 OS=Homo sapiens OX=9606 GN=CTNND2 PE=1 SV=3	CTNND2	1.03504	0.967113	0.997848	0.593396	0.841162	0.86075	0.736455	0.836121	0.870916	0.89506	-0.125497	0.288638
ATDYLQASAITR	Y4	Voltage-dependent calcium channel gamma-2 subunit OS=Homo sapiens OX=9606 GN=CACNG2 PE=1 SV=1	CACNG2	0.929548	0.812745	1.25771	0.45846	1.35834	1.50267	1.1689	1.49169	2.74409	3.60728	-1.02585	0.83945
ATEQYYAMK	Y5	cAMP-dependent protein kinase catalytic subunit beta OS=Homo sapiens OX=9606 GN=PRKACB PE=1 SV=2	PRKACB	1.03069	0.854073	1.11523	0.296278	0.6338	1.01915	0.569073	1.01944	0.931027	1.18547	-0.511535	0.478572
ATGGPYGSLGVDYEFEK	Y13	Heat shock 70 kDa protein 12A OS=Homo sapiens OX=9606 GN=HSPA12A PE=1 SV=2	HSPA12A	0.993216	0.96147	1.04531	0.68354	0.542462	0.504219	0.761388	0.941019	1.17794	1.28469	-0.852338	1.66032
ATKDYCNNYDLTSLNVK	Y9	Caskin-1 OS=Homo sapiens OX=9606 GN=CASKIN1 PE=1 SV=1	CASKIN1	0.69923	1.0563	1.24447	0.668107	1.54727	1.1181	2.4872	1.05068	1.78844	2.38288	-0.794517	0.968341
ATLYVTAIEDR	Y4	Protein arginine N-methyltransferase 1 OS=Homo sapiens OX=9606 GN=PRMT1 PE=1 SV=3	PRMT1	0.983783	0.957004	1.05921	0.911716	1.12655	1.05906	0.883464	0.885446	0.990175	1.19036	0.0644117	0.181359
ATPIYLDILG	Y5	NT-3 growth factor receptor OS=Homo sapiens OX=9606 GN=NTRK3 PE=1 SV=2	NTRK3	0.911922	0.953682	1.1344	0.378072	0.570765	0.90239	0.467005	0.761841	0.80794	1.0528	-0.323892	0.329872
ATTPPNQGRPDSPVYANLQELK	S12Y15	Rho GTPase-activating protein 12 OS=Homo sapiens OX=9606 GN=ARHGAP12 PE=1 SV=1	ARHGAP12	0.907997	0.586523	1.50548	0.773666	2.69617	1.18217	4.57384	0.928734	1.90866	4.0025	-0.879809	0.573043
ATYLSVADEHLR	Y3	Protein tweety homolog 2 OS=Homo sapiens OX=9606 GN=TTYH2 PE=1 SV=3	TTYH2	1.09183	0.661273	1.24689	0.986294	0.847672	1.04547	0.91754	1.09699	0.812078	1.35279	-0.12247	0.257667
AVCSTYLQSR	Y6	Homeodomain-interacting protein kinase 2 OS=Homo sapiens OX=9606 GN=HIPK2 PE=1 SV=2; Homeodomain-interacting protein kinase 1 OS=Homo sapiens OX=9606 GN=HIPK1 PE=1 SV=1	HIPK2	0.953635	1.06616	0.980208	0.85782	0.720194	0.857656	0.701037	0.794388	0.657684	0.581281	0.248138	0.983191
AVDPTSGQLYGLAR	Y10	Nuclear pore membrane glycoprotein 210 OS=Homo sapiens OX=9606 GN=NUP210 PE=1 SV=3	NUP210	1.0712	0.701789	1.22701	1.00806	1.46259	0.738929	1.37792	0.661305	1.05689	1.82652	-0.202007	0.192721
AVENQYSFY	Y6	SH2B adapter protein 2 OS=Homo sapiens OX=9606 GN=SH2B2 PE=1 SV=2	SH2B2	0.869184	0.91995	1.21087	0.368956	0.590641	0.35854	0.498348	0.531593	0.461319	0.795246	-0.379607	0.561885
AVLYADYR	Y4	Kin of IRRE-like protein 1 OS=Homo sapiens OX=9606 GN=KIRREL1 PE=1 SV=2	KIRREL1	1.09583	0.976504	0.927664	0.645548	0.834933	0.873158	0.67345	0.640854	0.613279	0.558736	0.335919	0.869979
AVPEGHEYYR	Y9	Non-receptor tyrosine-protein kinase TYK2 OS=Homo sapiens OX=9606 GN=TYK2 PE=1 SV=3	TYK2	0.863087	0.911826	1.22509	0.732354	0.70296	0.555746	0.484655	0.64841	0.600797	0.488875	0.256236	0.72503
AYDHLFK	Y2	Ras-related protein Rab-13 OS=Homo sapiens OX=9606 GN=RAB13 PE=1 SV=1	RAB13	1.03811	0.9984	0.963494	0.820379	0.999183	0.736134	0.47727	0.218584	0.2775	0.380968	1.33118	2.21749
AYEFAER	Y2	Clathrin heavy chain 1 OS=Homo sapiens OX=9606 GN=CLTC PE=1 SV=5; Clathrin heavy chain 2 OS=Homo sapiens OX=9606 GN=CLTCL1 PE=1 SV=2	CLTC	1.0013	0.961966	1.03673	0.732372	0.965967	1.20398	0.641334	1.36562	1.87415	1.04424	-0.34798	0.38093
AYEQLGYR	Y7	Sodium-coupled neutral amino acid transporter 3 OS=Homo sapiens OX=9606 GN=SLC38A3 PE=1 SV=1	SLC38A3	0.950388	0.881089	1.16852	0.564881	0.89551	1.01798	0.60978	1.5973	2.17392	1.32733	-0.78864	0.786417
AYHEQLSVAEITNACFEPANQMVK	Y2	Tubulin alpha-3C chain OS=Homo sapiens OX=9606 GN=TUBA3C PE=1 SV=1; Tubulin alpha-3E chain OS=Homo sapiens OX=9606 GN=TUBA3E PE=1 SV=2; Tubulin alpha-1A chain OS=Homo sapiens OX=9606 GN=TUBA1A PE=1 SV=1; Tubulin alpha-1B chain OS=Homo sapiens OX=9606 GN=TUBA1B PE=1 SV=1; Tubulin alpha-4A chain OS=Homo sapiens OX=9606 GN=TUBA4A PE=1 SV=1	TUBA3C	0.955969	0.973882	1.07015	0.609401	0.66727	0.559383	0.702348	0.642268	0.808158	0.778793	-0.260025	1.25129
AYTNFDAER	Y2	Putative annexin A2-like protein OS=Homo sapiens OX=9606 GN=ANXA2P2 PE=5 SV=2; Annexin A2 OS=Homo sapiens OX=9606 GN=ANXA2 PE=1 SV=2	ANXA2P2	0.927962	1.00159	1.07045	1.239	0.867471	0.702587	0.510664	0.54659	0.709648	0.411456	0.781884	0.928871
CDPAGYYCGFK	Y6	Proteasome subunit alpha type-6 OS=Homo sapiens OX=9606 GN=PSMA6 PE=1 SV=1	PSMA6	0.926984	0.969358	1.10366	0.699035	1.0232	0.842053	0.877679	0.876493	1.24147	1.10857	-0.263507	0.604948
CEFQDAYVLLSEK	Y7	60 kDa heat shock protein, mitochondrial OS=Homo sapiens OX=9606 GN=HSPD1 PE=1 SV=2	HSPD1	0.883098	1.02252	1.09438	1.1045	0.979781	1.02325	0.974375	0.825653	0.829341	0.907686	0.228258	1.48024
CNTLYFHKDHMDLR	Y5	Actin filament-associated protein 1-like 1 OS=Homo sapiens OX=9606 GN=AFAP1L1 PE=1 SV=2	AFAP1L1	0.671933	1.04959	1.27848	0.731816	1.0941	0.657182	0.81879	0.502028	0.560493	1.33315	0.042599	0.0354464
CPSDPYKHSLPSQAVNDSYLR	S3Y6	Glutamate receptor ionotropic, NMDA 2A OS=Homo sapiens OX=9606 GN=GRIN2A PE=1 SV=1	GRIN2A	0.917372	0.621604	1.46102	0.420201	1.52753	1.79838	0.856615	2.35468	3.10122	2.28647	-0.783735	0.671841
CSSVYENCLEQSR	Y5	SHC-transforming protein 4 OS=Homo sapiens OX=9606 GN=SHC4 PE=1 SV=1	SHC4	0.471045	1.27695	1.25201	0.534474	0.6086	0.515841	0.998884	0.786364	0.766208	0.796346	-0.597936	2.102
CSVGTYNSSGAYR	Y12	Unconventional myosin-X OS=Homo sapiens OX=9606 GN=MYO10 PE=1 SV=3	MYO10	1.0656	1.09764	0.836766	1.04755	0.73327	1.87204	0.988753	0.81323	0.623619	0.316479	0.828792	0.596142
CSVGTYNSSGAYR	Y6	Unconventional myosin-X OS=Homo sapiens OX=9606 GN=MYO10 PE=1 SV=3	MYO10	0.900199	1.14026	0.959538	0.841454	0.92624	1.74019	1.55397	1.00193	0.516319	0.690906	0.313706	0.248221
CYEMASHLR	Y2	Profilin-1 OS=Homo sapiens OX=9606 GN=PFN1 PE=1 SV=2	PFN1	1.1607	0.999459	0.839845	0.84676	0.763725	0.840251	0.538355	0.583904	0.624069	0.527722	0.522989	2.83381
DALEVYDVPPTALR	Y6	Embryonal Fyn-associated substrate OS=Homo sapiens OX=9606 GN=EFS PE=1 SV=1	EFS	0.931777	1.04265	1.02557	1.06952	1.20905	1.29515	1.40688	0.922604	0.820634	1.34987	0.0825431	0.152736
DASSQDCYDIPR	Y8	GRB2-associated-binding protein 1 OS=Homo sapiens OX=9606 GN=GAB1 PE=1 SV=2	GAB1	0.96904	1.02871	1.00225	0.22017	0.292563	0.271594	0.25776	0.248625	0.338449	0.297108	-0.126923	0.339298
DAVTYTEHAK	Y5	Histone H4 OS=Homo sapiens OX=9606 GN=H4C1 PE=1 SV=2	H4C1	0.781648	1.10773	1.11062	1.168	0.685657	1.78991	1.26406	1.54923	1.02198	1.40123	-0.108211	0.0960992
DAYSGGAVNLYHVR	Y3	Proteasome subunit beta type-5 OS=Homo sapiens OX=9606 GN=PSMB5 PE=1 SV=3	PSMB5	0.853485	0.997626	1.14889	0.758106	0.886842	0.658471	0.637026	0.524243	0.60563	0.638981	0.352249	0.947121
DCNLAAQLLQCSQTYGR	Y15	Brain-enriched guanylate kinase-associated protein OS=Homo sapiens OX=9606 GN=BEGAIN PE=1 SV=1	BEGAIN	1.05219	0.917917	1.02989	0.670539	0.943112	0.851121	1.3344	1.28425	1.63731	1.34662	-0.769601	2.37873
DDEYDYLFK	Y4	Ras-related protein Rab-11A OS=Homo sapiens OX=9606 GN=RAB11A PE=1 SV=3; Ras-related protein Rab-11B OS=Homo sapiens OX=9606 GN=RAB11B PE=1 SV=4	RAB11A	0.865291	0.928956	1.20575	0.763272	0.846036	0.81112	0.496936	0.695538	1.02298	0.659411	0.166807	0.312164
DDGSWEVIEGYR	Y11	Glutamate dehydrogenase 1, mitochondrial OS=Homo sapiens OX=9606 GN=GLUD1 PE=1 SV=2; Glutamate dehydrogenase 2, mitochondrial OS=Homo sapiens OX=9606 GN=GLUD2 PE=1 SV=2	GLUD1	0.725248	0.827352	1.4474	0.457357	0.584917	0.618026	0.408195	1.39592	0.973418	1.13565	-0.821862	0.8755
DFPGLSDDYYGAK	Y9	Disks large homolog 3 OS=Homo sapiens OX=9606 GN=DLG3 PE=1 SV=2	DLG3	0.756253	0.892415	1.35133	0.423136	0.92102	0.720003	0.527233	1.27791	1.28756	1.83042	-0.838982	0.848
DFVDHIDLVDPVDGVVLVDPEYLKER	Y22	Beta-arrestin-1 OS=Homo sapiens OX=9606 GN=ARRB1 PE=1 SV=2	ARRB1	1.04122	0.810383	1.1484	1.26038	1.83751	1.47241	1.64811	1.98304	2.29478	3.61386	-0.646632	0.858621
DFYLDQFR	Y3	Glutamate receptor ionotropic, NMDA 2B OS=Homo sapiens OX=9606 GN=GRIN2B PE=1 SV=3	GRIN2B	0.74581	0.77163	1.48256	0.563812	1.25958	1.18797	1.00826	1.74982	2.01294	1.2787	-0.591415	0.767693
DGFHTLQYQR	Y8	Disks large-associated protein 2 OS=Homo sapiens OX=9606 GN=DLGAP2 PE=1 SV=4	DLGAP2	0.839438	0.613901	1.54666	0.456432	1.15787	2.10789	0.463004	2.25086	2.69492	2.38684	-0.651475	0.448623
DGNGYISAAELR	Y5	Calmodulin-1 OS=Homo sapiens OX=9606 GN=CALM1 PE=1 SV=1	CALM1	1.02067	1.10712	0.872207	0.733702	0.753315	0.697779	0.466556	0.703545	1.01915	0.877817	-0.0743256	0.114069
DGVYDVPLHNPPDAK	Y4	Enhancer of filamentation 1 OS=Homo sapiens OX=9606 GN=NEDD9 PE=1 SV=1	NEDD9	1.00817	0.936037	1.0558	1.075	0.953161	0.80036	0.699496	0.581557	0.674039	0.623892	0.548281	1.28194
DGYDYDGYR	Y3	Serine/arginine-rich splicing factor 1 OS=Homo sapiens OX=9606 GN=SRSF1 PE=1 SV=2	SRSF1	1.04461	1.07075	0.88464	1.03699	0.693731	0.965103	0.562236	0.939862	0.654729	0.46257	0.456527	0.795638
DGYRTSLEDPNR	Y3	Phosphorylase b kinase regulatory subunit beta OS=Homo sapiens OX=9606 GN=PHKB PE=1 SV=3	PHKB	1.17657	0.866916	0.956513	0.932498	1.0261	0.654992	1.44126	0.718118	0.550035	0.715523	0.024997	0.0220577
DGYVWSGK	Y3	Suppressor of cytokine signaling 4 OS=Homo sapiens OX=9606 GN=SOCS4 PE=1 SV=1	SOCS4	0.96591	0.943258	1.09083	0.672062	0.52622	0.403885	0.535479	0.419144	0.585995	0.505783	0.0619735	0.0915928
DHVVEGEPYAGYDR	Y9	Glycosaminoglycan xylosylkinase OS=Homo sapiens OX=9606 GN=FAM20B PE=1 SV=1	FAM20B	0.929041	1.08423	0.986733	1.21553	0.823529	0.951688	0.983205	1.21044	0.618919	0.826017	0.132164	0.200596
DIEQVPQQPTYVQALFDFDPQEDGELGFR	Y11	Growth factor receptor-bound protein 2 OS=Homo sapiens OX=9606 GN=GRB2 PE=1 SV=1	GRB2	1.09803	0.995879	0.906092	0.402221	0.551453	0.233962	0.754829	0.423124	0.513782	0.693384	-0.590931	0.786113
DIMHDSNYVSK	Y8	Platelet-derived growth factor receptor alpha OS=Homo sapiens OX=9606 GN=PDGFRA PE=1 SV=1	PDGFRA	0.967775	1.01308	1.01914	1.4608	1.13451	0.8856	0.958856	0.49121	0.63086	0.63543	0.77283	1.09997
DINNIDYYKK	Y7	Fibroblast growth factor receptor 2 OS=Homo sapiens OX=9606 GN=FGFR2 PE=1 SV=1	FGFR2	1.04332	0.760471	1.19621	1.54624	2.63734	1.23161	1.52843	1.40515	1.63737	1.31306	0.295249	0.287065
DISTNYYASQK	Y6	Endoplasmin OS=Homo sapiens OX=9606 GN=HSP90B1 PE=1 SV=1	HSP90B1	0.976895	0.970938	1.05217	0.73143	0.812611	0.929512	0.65452	0.875146	0.772406	0.666349	0.151927	0.469106
DIVEAHYR	Y7	Glutamine synthetase OS=Homo sapiens OX=9606 GN=GLUL PE=1 SV=4	GLUL	0.988033	0.856946	1.15502	0.678277	0.944489	1.14012	0.701715	1.74886	2.06967	1.24576	-0.64636	0.73002
DIYETDYYR	Y3	Insulin-like growth factor 1 receptor OS=Homo sapiens OX=9606 GN=IGF1R PE=1 SV=1; Insulin receptor OS=Homo sapiens OX=9606 GN=INSR PE=1 SV=4	IGF1R	1.26452	0.868331	0.867148	1.67303	1.56657	1.63178	1.46205	1.55087	1.17587	1.26526	0.25204	1.29103
DIYETDYYR	Y7	Insulin-like growth factor 1 receptor OS=Homo sapiens OX=9606 GN=IGF1R PE=1 SV=1; Insulin receptor OS=Homo sapiens OX=9606 GN=INSR PE=1 SV=4	IGF1R	1.06345	0.904115	1.03244	1.51493	1.5989	1.34419	1.28851	1.23101	1.07255	1.05174	0.356133	1.59747
DIYETDYYR	Y8	Insulin-like growth factor 1 receptor OS=Homo sapiens OX=9606 GN=IGF1R PE=1 SV=1; Insulin receptor OS=Homo sapiens OX=9606 GN=INSR PE=1 SV=4	IGF1R	0.880265	1.12904	0.990691	0.752377	0.796181	0.80573	0.934648	1.14254	0.819606	1.04044	-0.326853	1.2198
DIYETDYYRK	Y7	Insulin-like growth factor 1 receptor OS=Homo sapiens OX=9606 GN=IGF1R PE=1 SV=1; Insulin receptor OS=Homo sapiens OX=9606 GN=INSR PE=1 SV=4	IGF1R	1.20445	0.904967	0.890582	1.57068	1.496	1.40566	1.37006	1.34755	1.09891	1.207	0.247371	1.4959
DLAEDLYDGQVLQK	Y7	Alpha-parvin OS=Homo sapiens OX=9606 GN=PARVA PE=1 SV=1	PARVA	0.924322	1.09357	0.982103	0.755648	0.96572	0.953746	0.830341	0.656677	0.615511	0.508769	0.449871	1.24614
DLFYVSRPPLAR	Y4	Ras/Rap GTPase-activating protein SynGAP OS=Homo sapiens OX=9606 GN=SYNGAP1 PE=1 SV=4	SYNGAP1	0.826023	0.652943	1.52103	0.495487	1.05304	1.59412	0.48779	1.9173	1.86361	1.39218	-0.434007	0.337472
DLKPVLDSYVFNDGSSR	Y9	Tumor susceptibility gene 101 protein OS=Homo sapiens OX=9606 GN=TSG101 PE=1 SV=2	TSG101	0.758504	0.916874	1.32462	1.27067	1.56433	0.726585	0.69177	0.257653	0.622734	0.664109	1.08647	0.962887
DLLVGIYQR	Y7	IQ motif and SEC7 domain-containing protein 2 OS=Homo sapiens OX=9606 GN=IQSEC2 PE=1 SV=2	IQSEC2	0.849117	0.923205	1.22768	0.548199	1.2956	1.29375	0.804886	1.36316	1.82561	2.08398	-0.538837	0.579974
DLPIPLITYDAYPK	Y9	N-chimaerin OS=Homo sapiens OX=9606 GN=CHN1 PE=1 SV=3	CHN1	1.00082	1.04194	0.957236	0.791912	1.57363	0.641328	1.62733	1.09251	1.09244	1.8432	-0.496352	0.514406
DLTDYLMK	Y5	Actin, gamma-enteric smooth muscle OS=Homo sapiens OX=9606 GN=ACTG2 PE=1 SV=1; Actin, cytoplasmic 1 OS=Homo sapiens OX=9606 GN=ACTB PE=1 SV=1; Actin, aortic smooth muscle OS=Homo sapiens OX=9606 GN=ACTA2 PE=1 SV=1; Actin, alpha skeletal muscle OS=Homo sapiens OX=9606 GN=ACTA1 PE=1 SV=1; Beta-actin-like protein 2 OS=Homo sapiens OX=9606 GN=ACTBL2 PE=1 SV=2; Actin, alpha cardiac muscle 1 OS=Homo sa…	ACTG2	0.977269	0.943593	1.07914	0.877988	1.09296	0.909045	0.850909	1.08303	1.06808	1.05102	-0.0779047	0.244827
DLVTEDGADPNPYVK	Y13	Phosphatidylinositol 4-phosphate 3-kinase C2 domain-containing subunit alpha OS=Homo sapiens OX=9606 GN=PIK3C2A PE=1 SV=2	PIK3C2A	0.914215	0.90278	1.183	0.795134	1.11204	0.984233	0.932483	0.700444	1.00111	0.973302	0.0958727	0.209081
DLYANTVLSGGSTMYPGIADR	Y3	Beta-actin-like protein 2 OS=Homo sapiens OX=9606 GN=ACTBL2 PE=1 SV=2	ACTBL2	1.23295	0.898305	0.868748	1.27357	0.807809	0.89655	1.49985	0.569833	0.809126	0.602958	0.189524	0.181799
DLYANTVLSGGTTMYPGIADR	Y3	Actin, cytoplasmic 1 OS=Homo sapiens OX=9606 GN=ACTB PE=1 SV=1; Actin, cytoplasmic 2 OS=Homo sapiens OX=9606 GN=ACTG1 PE=1 SV=1	ACTB	1.14134	0.800087	1.05857	0.782053	1.22653	0.905504	0.982198	0.893423	0.950244	0.84754	0.080962	0.136205
DNDFIYHDRVPDLK	Y6	Programmed cell death 6-interacting protein OS=Homo sapiens OX=9606 GN=PDCD6IP PE=1 SV=1	PDCD6IP	0.888568	1.25343	0.858004	0.665898	0.913663	0.721711	0.451983	0.759456	0.732873	0.5688	0.287994	0.613486
DNEVDGQDYHFVVSR	Y9	Disks large homolog 3 OS=Homo sapiens OX=9606 GN=DLG3 PE=1 SV=2	DLG3	0.853306	0.761486	1.38521	0.92916	1.06116	0.651808	0.987659	0.791868	1.13937	1.54038	-0.340071	0.532657
DNHLHFYQDR	Y7	Actin filament-associated protein 1-like 2 OS=Homo sapiens OX=9606 GN=AFAP1L2 PE=1 SV=1	AFAP1L2	1.05303	1.00165	0.945317	0.791551	0.825064	0.681582	0.681762	0.541871	0.597622	0.594966	0.342787	1.39767
DPHLLDPTVEYVK	Y11	Breast cancer anti-estrogen resistance protein 3 OS=Homo sapiens OX=9606 GN=BCAR3 PE=1 SV=1	BCAR3	0.870089	1.27423	0.855684	0.860471	0.499423	0.638726	0.947649	0.799085	0.952234	0.585013	-0.301404	0.502331
DQEWYDAEIAR	Y5	Coiled-coil domain-containing protein 50 OS=Homo sapiens OX=9606 GN=CCDC50 PE=1 SV=1	CCDC50	0.991531	1.01163	0.99684	0.494261	0.49826	0.444309	0.628249	0.495283	0.325986	0.336705	0.101016	0.162319
DQGTYEDYVEGLR	Y8	Myosin light polypeptide 6 OS=Homo sapiens OX=9606 GN=MYL6 PE=1 SV=2	MYL6	0.98465	1.04762	0.96773	0.685301	1.26816	1.30299	0.441468	0.370712	0.625012	0.881504	0.905021	0.965688
DQYLMWLTQK	Y3	Phosphatidylinositol 3-kinase regulatory subunit alpha OS=Homo sapiens OX=9606 GN=PIK3R1 PE=1 SV=2	PIK3R1	1.05908	0.973386	0.967534	0.973027	1.15902	0.906791	0.961874	0.492244	0.740916	0.819517	0.426614	1.04089
DSGLYKDLLHK	Y5	Sodium-dependent phosphate transporter 2 OS=Homo sapiens OX=9606 GN=SLC20A2 PE=1 SV=1	SLC20A2	0.958346	1.02977	1.01188	0.4652	0.690749	0.532119	0.400714	0.567027	0.545124	0.645468	0.0604928	0.0985717
DSPGRESQYQNLR	S7Y9	IQ motif and SEC7 domain-containing protein 2 OS=Homo sapiens OX=9606 GN=IQSEC2 PE=1 SV=2	IQSEC2	1.19144	0.623735	1.18482	0.626719	0.881961	2.66372	0.826856	2.45444	2.41427	1.5379	-0.378774	0.213367
DSSHSDYLLTISVK	Y7	Suppressor of cytokine signaling 2 OS=Homo sapiens OX=9606 GN=SOCS2 PE=1 SV=1	SOCS2	0.817257	0.874253	1.30849	0.894745	1.47206	1.11156	0.641489	0.488398	0.501578	0.698481	0.993154	1.19032
DSSSQENMVEDCLYETVK	Y14	Phosphoprotein associated with glycosphingolipid-enriched microdomains 1 OS=Homo sapiens OX=9606 GN=PAG1 PE=1 SV=2	PAG1	0.925187	0.906382	1.16843	0.921274	1.06315	0.758465	0.589805	0.551346	0.607416	0.516153	0.691402	1.28494
DSSTCPGDYVLSVSENSR	Y9	Crk-like protein OS=Homo sapiens OX=9606 GN=CRKL PE=1 SV=1	CRKL	1.1023	0.788706	1.109	0.541715	1.378	0.727023	0.813774	0.819482	0.870798	1.39819	-0.145052	0.114855
DSSTSPGDYVLSVSENSR	Y9	Adapter molecule crk OS=Homo sapiens OX=9606 GN=CRK PE=1 SV=2	CRK	0.722211	1.0595	1.21829	0.533917	1.09707	0.614326	0.596378	0.48776	0.739624	0.621956	0.291699	0.281963
DSTYDLPR	Y4	GRB2-associated-binding protein 2 OS=Homo sapiens OX=9606 GN=GAB2 PE=1 SV=1	GAB2	1.08111	1.00643	0.912461	0.718922	0.563121	0.805717	0.50803	0.817434	0.54046	0.362188	0.321172	0.530445
DSYTLTEELAEYAEIR	Y12	Myelin-associated glycoprotein OS=Homo sapiens OX=9606 GN=MAG PE=1 SV=1	MAG	0.990341	1.0425	0.967162	0.902797	1.78367	0.918962	1.61125	1.14796	2.30893	2.26666	-0.609547	0.741793
DSYVGDEAQSK	Y3	Actin, gamma-enteric smooth muscle OS=Homo sapiens OX=9606 GN=ACTG2 PE=1 SV=1; Actin, cytoplasmic 1 OS=Homo sapiens OX=9606 GN=ACTB PE=1 SV=1; Actin, aortic smooth muscle OS=Homo sapiens OX=9606 GN=ACTA2 PE=1 SV=1; Actin, alpha skeletal muscle OS=Homo sapiens OX=9606 GN=ACTA1 PE=1 SV=1; Actin, alpha cardiac muscle 1 OS=Homo sapiens OX=9606 GN=ACTC1 PE=1 SV=1; Actin, cytoplasmic 2 OS=Homo sapiens …	ACTG2	0.989407	1.1105	0.900096	0.593581	0.504385	0.54266	0.314004	0.555312	0.558035	0.319235	0.324746	0.668805
DTDIVDEAIYYFK	Y10	Actin-related protein 2/3 complex subunit 3 OS=Homo sapiens OX=9606 GN=ARPC3 PE=1 SV=3	ARPC3	0.854144	0.883586	1.26227	0.978944	1.26891	1.376	0.588523	0.487427	0.667907	0.577984	1.05729	1.59723
DTLYEAVR	Y4	60S ribosomal protein L10a OS=Homo sapiens OX=9606 GN=RPL10A PE=1 SV=2	RPL10A	0.854853	0.700995	1.44415	0.7537	3.24026	0.748468	3.8253	0.860394	1.76659	5.28956	-0.892922	0.462173
DVAYQYVK	Y4	Single-stranded DNA-binding protein, mitochondrial OS=Homo sapiens OX=9606 GN=SSBP1 PE=1 SV=1	SSBP1	1.14847	1.05024	0.801295	0.987718	0.83649	0.889504	0.7885	0.780962	0.602381	0.514937	0.429427	1.43988
DVIINQEGEYIK	Y10	Echinoderm microtubule-associated protein-like 4 OS=Homo sapiens OX=9606 GN=EML4 PE=1 SV=3	EML4	0.949772	0.834888	1.21534	0.971809	0.952561	0.805953	0.931504	0.706604	0.855505	0.802277	0.143441	0.550727
DVPDGPLLREETYDVPPAFAK	Y13	Breast cancer anti-estrogen resistance protein 1 OS=Homo sapiens OX=9606 GN=BCAR1 PE=1 SV=2	BCAR1	0.837996	1.15837	1.00364	1.28363	1.34859	1.09037	1.56885	1.33179	1.43566	1.50486	-0.234911	1.07815
DVRPYIVGAVVR	Y5	Leucine-rich repeat-containing protein 47 OS=Homo sapiens OX=9606 GN=LRRC47 PE=1 SV=1	LRRC47	1.00638	1.02675	0.966867	1.14289	1.04452	0.710917	1.11233	1.05634	1.07262	0.924954	-0.108488	0.201533
DVTNNVHYENYR	Y11	Septin-7 OS=Homo sapiens OX=9606 GN=SEPTIN7 PE=1 SV=2	SEPTIN7	0.840456	0.853167	1.30638	0.52981	0.830585	1.05866	0.485759	1.28502	1.00296	1.25855	-0.322118	0.356799
DVYSTDYYR	Y3	NT-3 growth factor receptor OS=Homo sapiens OX=9606 GN=NTRK3 PE=1 SV=2; BDNF/NT-3 growth factors receptor OS=Homo sapiens OX=9606 GN=NTRK2 PE=1 SV=1	NTRK3	0.910747	0.788476	1.30078	0.606227	0.792123	0.977509	0.530252	1.54958	2.46638	1.28456	-0.8802	0.710577
DVYSTDYYR	Y7	NT-3 growth factor receptor OS=Homo sapiens OX=9606 GN=NTRK3 PE=1 SV=2; BDNF/NT-3 growth factors receptor OS=Homo sapiens OX=9606 GN=NTRK2 PE=1 SV=1	NTRK3	0.94822	0.908947	1.14283	0.537296	0.890821	1.18111	0.595569	1.36118	1.64897	1.02613	-0.412929	0.430854
DVYSTDYYR	Y8	NT-3 growth factor receptor OS=Homo sapiens OX=9606 GN=NTRK3 PE=1 SV=2; BDNF/NT-3 growth factors receptor OS=Homo sapiens OX=9606 GN=NTRK2 PE=1 SV=1	NTRK3	0.947567	0.944579	1.10785	0.630183	0.77984	1.09409	0.323413	1.65338	2.3178	1.03816	-0.675542	0.475962
DYDHLFK	Y2	Ras-related protein Rab-35 OS=Homo sapiens OX=9606 GN=RAB35 PE=1 SV=1	RAB35	0.985993	0.854935	1.15907	0.759979	0.52723	0.7324	0.488119	0.675098	0.834351	0.46442	0.12929	0.198286
DYETYQPFQNSTR	Y2	Catenin delta-2 OS=Homo sapiens OX=9606 GN=CTNND2 PE=1 SV=3	CTNND2	0.930507	1.17433	0.895167	0.545318	0.516449	0.733744	0.495551	0.533298	0.452587	0.38838	0.356535	0.735974
DYHFVISR	Y2	Disks large homolog 2 OS=Homo sapiens OX=9606 GN=DLG2 PE=1 SV=3	DLG2	0.889338	0.83971	1.27095	0.524785	0.933615	1.18832	0.376372	1.19532	1.57272	1.18858	-0.296118	0.255848
DYHFVSSR	Y2	Disks large homolog 4 OS=Homo sapiens OX=9606 GN=DLG4 PE=1 SV=3	DLG4	0.966462	0.7507	1.28284	0.44667	0.902562	1.50903	0.272885	1.95863	1.99689	1.43138	-0.570573	0.394425
DYLIDGSR	Y2	Vinculin OS=Homo sapiens OX=9606 GN=VCL PE=1 SV=4	VCL	0.991746	1.06154	0.946718	1.05802	1.13326	1.14979	0.794997	1.42736	1.08939	0.943104	0.0662422	0.130867
DYNPYNYSDSISPFNK	Y5	CLIP-associating protein 2 OS=Homo sapiens OX=9606 GN=CLASP2 PE=1 SV=3	CLASP2	1.07221	0.9031	1.02469	0.910621	0.866946	0.810296	0.818431	0.627262	0.591108	0.658297	0.356461	1.59279
DYSADGQLLHYR	Y11	Rho GTPase-activating protein 39 OS=Homo sapiens OX=9606 GN=ARHGAP39 PE=1 SV=2	ARHGAP39	0.854127	1.24843	0.897448	0.677628	0.954641	1.38499	1.00896	0.682725	0.568177	1.23296	0.203886	0.199417
EAEDYELPEEILEK	Y5	Disks large-associated protein 3 OS=Homo sapiens OX=9606 GN=DLGAP3 PE=1 SV=3	DLGAP3	0.784281	0.748278	1.46744	0.599237	2.37355	1.29652	1.58451	1.24031	2.05347	4.81216	-0.767525	0.456501
EAEYFELPELVR	Y4	BTB/POZ domain-containing protein KCTD12 OS=Homo sapiens OX=9606 GN=KCTD12 PE=1 SV=1	KCTD12	1.0908	1.03366	0.875537	0.723997	0.775776	0.633014	0.589294	0.521434	0.450831	0.528097	0.444512	1.64327
EAEYFQLTDLVK	Y4	BTB/POZ domain-containing protein KCTD8 OS=Homo sapiens OX=9606 GN=KCTD8 PE=1 SV=1	KCTD8	0.809168	1.07	1.12083	1.04601	1.35778	1.05455	0.909979	0.447941	0.696349	0.84091	0.671466	1.48079
EATQPEPIYAESTK	Y9	Inactive tyrosine-protein kinase PRAG1 OS=Homo sapiens OX=9606 GN=PRAG1 PE=1 SV=4	PRAG1	1.02741	0.967259	1.00533	0.765012	0.617798	0.940186	0.736001	0.625805	0.57209	0.581647	0.300155	0.594134
EATQPEPIYAESTKR	Y9	Inactive tyrosine-protein kinase PRAG1 OS=Homo sapiens OX=9606 GN=PRAG1 PE=1 SV=4	PRAG1	1.0395	0.979419	0.981077	0.819438	0.664398	0.88803	0.834352	0.610311	0.609414	0.590044	0.258272	0.683889
EAVCEVALDYK	Y10	Spectrin beta chain, non-erythrocytic 1 OS=Homo sapiens OX=9606 GN=SPTBN1 PE=1 SV=2	SPTBN1	0.968528	1.07554	0.955929	1.1748	1.11766	1.00067	0.783272	0.722726	0.716739	0.773888	0.551158	1.86723
EDGKEDISDPMDPNPCSATYSNLGQSR	Y20	Inactive tyrosine-protein kinase PEAK1 OS=Homo sapiens OX=9606 GN=PEAK1 PE=1 SV=4	PEAK1	0.735502	1.16826	1.09623	0.776832	0.897923	0.899451	0.498521	0.691135	0.719528	0.565516	0.471912	1.81589
EDIYAVEIVGGATR	Y4	Heat shock 70 kDa protein 4 OS=Homo sapiens OX=9606 GN=HSPA4 PE=1 SV=4	HSPA4	0.682368	0.925293	1.39234	0.451427	0.798653	0.558503	0.664858	0.516904	0.557718	1.12598	-0.24887	0.265596
EDQTEYLEER	Y6	Heat shock protein HSP 90-alpha OS=Homo sapiens OX=9606 GN=HSP90AA1 PE=1 SV=5; Heat shock protein HSP 90-beta OS=Homo sapiens OX=9606 GN=HSP90AB1 PE=1 SV=4; Putative heat shock protein HSP 90-beta 4 OS=Homo sapiens OX=9606 GN=HSP90AB4P PE=5 SV=1; Putative heat shock protein HSP 90-beta-3 OS=Homo sapiens OX=9606 GN=HSP90AB3P PE=5 SV=1	HSP90AA1	0.844552	1.10502	1.05042	0.750304	0.447814	0.825606	0.20244	0.818321	0.774937	0.306719	0.360001	0.317415
EEDEHPYELLLTAETK	Y7	Ankyrin repeat and SAM domain-containing protein 1A OS=Homo sapiens OX=9606 GN=ANKS1A PE=1 SV=4	ANKS1A	0.813305	1.14851	1.03819	0.603918	0.445966	0.739453	0.504277	0.429918	0.548955	0.479839	0.281409	0.47047
EEVYMAAGHALR	Y4	Protein phosphatase 1 regulatory subunit 29 OS=Homo sapiens OX=9606 GN=ELFN2 PE=1 SV=1	ELFN2	0.831467	0.691358	1.47718	0.6726	1.1083	0.816214	0.741623	0.952548	1.24907	1.96217	-0.502431	0.542984
EFAEYVTNHYR	Y10	Ras/Rap GTPase-activating protein SynGAP OS=Homo sapiens OX=9606 GN=SYNGAP1 PE=1 SV=4	SYNGAP1	0.946152	1.27295	0.780901	0.950261	0.831005	0.977252	0.760555	0.957158	1.04096	0.586966	0.136648	0.304285
EFDEIELAYR	Y9	Glutamate receptor ionotropic, NMDA 2B OS=Homo sapiens OX=9606 GN=GRIN2B PE=1 SV=3	GRIN2B	0.97346	0.710747	1.31579	0.424585	1.24701	1.34517	0.650235	1.56141	1.88686	1.8192	-0.557001	0.52212
EGDPVAYYR	Y7	SLIT and NTRK-like protein 2 OS=Homo sapiens OX=9606 GN=SLITRK2 PE=1 SV=1	SLITRK2	0.987884	1.06882	0.943299	0.582602	0.604149	0.759414	0.583655	0.594719	0.647091	0.505499	0.154746	0.432918
EGDPVAYYR	Y8	SLIT and NTRK-like protein 2 OS=Homo sapiens OX=9606 GN=SLITRK2 PE=1 SV=1	SLITRK2	0.985193	1.11639	0.898421	0.661702	0.527108	0.822448	0.502748	0.724233	0.684384	0.533408	0.133435	0.226215
EGVYDVPK	Y4	Disabled homolog 1 OS=Homo sapiens OX=9606 GN=DAB1 PE=1 SV=3	DAB1	0.988151	1.11314	0.898705	0.647157	0.478101	0.899012	0.815292	0.937544	0.755313	0.57805	-0.193392	0.265981
EGYNVYGIESVK	Y6	Glutamate receptor 2 OS=Homo sapiens OX=9606 GN=GRIA2 PE=1 SV=3	GRIA2	0.945413	0.686844	1.36774	0.629636	1.51719	1.66581	0.897944	1.63739	2.37243	2.38846	-0.521326	0.519944
EGYNVYGIESVKI	Y6	Glutamate receptor 2 OS=Homo sapiens OX=9606 GN=GRIA2 PE=1 SV=3	GRIA2	0.857988	0.614304	1.52771	0.544152	1.89357	1.70944	1.10359	1.82274	3.44875	5.28878	-1.07681	0.685814
EGYNVYGTESVKI	Y3	Glutamate receptor 3 OS=Homo sapiens OX=9606 GN=GRIA3 PE=1 SV=2	GRIA3	0.860883	0.838054	1.30106	0.953006	1.17113	1.23739	0.772076	1.97706	2.2775	2.4644	-0.74101	0.851171
EGYNVYGTESVKI	Y6	Glutamate receptor 3 OS=Homo sapiens OX=9606 GN=GRIA3 PE=1 SV=2	GRIA3	0.903688	0.65917	1.43714	0.550181	1.91916	1.75802	1.07242	1.80134	3.38956	5.4528	-1.05563	0.648637
EHALLAYTLGVK	Y7	Elongation factor 1-alpha 2 OS=Homo sapiens OX=9606 GN=EEF1A2 PE=1 SV=1; Elongation factor 1-alpha 1 OS=Homo sapiens OX=9606 GN=EEF1A1 PE=1 SV=1; Putative elongation factor 1-alpha-like 3 OS=Homo sapiens OX=9606 GN=EEF1A1P5 PE=5 SV=1	EEF1A2	0.855776	0.941051	1.20317	1.00278	1.48725	0.851384	1.66234	1.01814	1.02787	1.73285	-0.28843	0.386776
EIAEAYLGK	Y6	Heat shock cognate 71 kDa protein OS=Homo sapiens OX=9606 GN=HSPA8 PE=1 SV=1	HSPA8	0.856941	1.1816	0.961463	0.962333	0.93303	0.955832	0.674706	0.909205	1.12562	0.799119	0.11569	0.300585
EIGHGSFGAVYFAR	Y11	Serine/threonine-protein kinase TAO2 OS=Homo sapiens OX=9606 GN=TAOK2 PE=1 SV=2; Serine/threonine-protein kinase TAO1 OS=Homo sapiens OX=9606 GN=TAOK1 PE=1 SV=1	TAOK2	1.06701	0.686104	1.24689	0.613589	1.55879	0.736752	1.19127	1.31428	1.96659	2.65174	-0.877034	0.883888
EITQDTNDITYADLNLPK	Y11	Tyrosine-protein phosphatase non-receptor type substrate 1 OS=Homo sapiens OX=9606 GN=SIRPA PE=1 SV=2	SIRPA	0.913156	0.980331	1.10651	0.888494	0.859323	0.880537	0.981408	0.725784	1.02844	1.1627	-0.153662	0.442701
EIYKDANTQVHTLR	Y3	Formin-like protein 2 OS=Homo sapiens OX=9606 GN=FMNL2 PE=1 SV=3	FMNL2	0.903511	0.945811	1.15068	0.650871	0.789944	0.692354	0.902627	0.863584	0.566772	0.82321	-0.150149	0.384586
EKAEERPTFDYLQSVLDDFYTATEGQYQQQP	Y27	Tyrosine-protein kinase Lyn OS=Homo sapiens OX=9606 GN=LYN PE=1 SV=3	LYN	0.739662	1.03885	1.22149	1.33235	1.04459	0.871499	2.30232	0.605993	0.969871	1.1687	-0.220608	0.17294
EKDYDFPPPMR	Y4	Enhancer of filamentation 1 OS=Homo sapiens OX=9606 GN=NEDD9 PE=1 SV=1	NEDD9	1.18191	0.921201	0.896891	1.07041	0.799539	0.882572	0.70115	0.703835	0.735366	0.485268	0.483132	1.23185
EKLYDFVK	Y4	Phosphatidylinositol 3,4,5-trisphosphate 5-phosphatase 1 OS=Homo sapiens OX=9606 GN=INPP5D PE=1 SV=2	INPP5D	1.00511	0.652543	1.34234	1.09351	1.52722	0.708232	0.936336	0.59021	0.666217	0.757891	0.589073	0.598538
EKPAQDPLYDVPNASGGQAGGPQRPGR	Y9	Ras and Rab interactor 1 OS=Homo sapiens OX=9606 GN=RIN1 PE=1 SV=4	RIN1	0.761329	0.765941	1.47273	1.05088	1.98264	0.546401	1.39786	0.463526	0.841035	1.36925	0.229345	0.132815
EKYIDQEELNK	Y3	Heat shock protein HSP 90-alpha OS=Homo sapiens OX=9606 GN=HSP90AA1 PE=1 SV=5; Heat shock protein HSP 90-beta OS=Homo sapiens OX=9606 GN=HSP90AB1 PE=1 SV=4; Putative heat shock protein HSP 90-beta 2 OS=Homo sapiens OX=9606 GN=HSP90AB2P PE=1 SV=2; Heat shock protein HSP 90-alpha A2 OS=Homo sapiens OX=9606 GN=HSP90AA2P PE=1 SV=2	HSP90AA1	0.956314	1.13685	0.906835	0.583771	0.55978	0.655552	0.574177	0.508157	0.592935	0.485107	0.151033	0.722662
ELFDDPSYVNVQNLDK	Y8	SHC-transforming protein 1 OS=Homo sapiens OX=9606 GN=SHC1 PE=1 SV=4	SHC1	1.00844	0.984499	1.00707	0.299599	0.323815	0.187365	0.572825	0.188416	0.507459	0.291456	-0.529272	0.533546
ELTSNYIPSYLNNHER	Y6	Adhesion G protein-coupled receptor L3 OS=Homo sapiens OX=9606 GN=ADGRL3 PE=1 SV=2	ADGRL3	1.0666	0.888403	1.04499	1.12143	1.41805	1.354	1.12863	0.947824	1.51253	1.21754	0.111101	0.263261
EMEDDPAGHHNEYEGIPMAEEYDYVHLK	Y13	Embryonal Fyn-associated substrate OS=Homo sapiens OX=9606 GN=EFS PE=1 SV=1	EFS	0.789571	1.14618	1.06425	1.2348	1.40432	0.836076	0.949261	0.70914	0.706932	0.979614	0.47015	0.73169
ENDYESISDLQQGR	Y4	Phosphoprotein associated with glycosphingolipid-enriched microdomains 1 OS=Homo sapiens OX=9606 GN=PAG1 PE=1 SV=2	PAG1	1.01948	0.95928	1.02124	0.915611	0.840638	0.798389	0.709838	0.567173	0.599358	0.554735	0.486545	2.33438
ENPYYDSR	Y4	Clathrin heavy chain 1 OS=Homo sapiens OX=9606 GN=CLTC PE=1 SV=5	CLTC	0.934155	1.15697	0.908872	0.793065	0.741066	0.929957	0.418203	0.815422	0.68793	0.490107	0.446063	0.999368
ENPYYDSR	Y5	Clathrin heavy chain 1 OS=Homo sapiens OX=9606 GN=CLTC PE=1 SV=5	CLTC	1.09774	1.15603	0.746237	0.650195	0.900092	0.984393	0.425066	0.592131	0.784992	0.413365	0.609174	1.06191
ENSPHWEHVDLTDIYKER	Y15	Glutamate receptor ionotropic, NMDA 2B OS=Homo sapiens OX=9606 GN=GRIN2B PE=1 SV=3	GRIN2B	1.00575	0.686417	1.30783	0.488529	1.69184	1.8051	0.825665	2.14389	1.72096	2.03424	-0.339699	0.272933
EPEAFDWSPVVTYVCDLEGNR	Y13	Nicotinamide N-methyltransferase OS=Homo sapiens OX=9606 GN=NNMT PE=1 SV=1	NNMT	1.07672	0.877185	1.0461	0.618929	1.41957	0.801889	1.13288	0.979664	0.775679	1.42636	-0.188093	0.176792
EPELLYQNIAER	Y6	SLIT and NTRK-like protein 2 OS=Homo sapiens OX=9606 GN=SLITRK2 PE=1 SV=1	SLITRK2	1.17248	0.700771	1.12675	0.476929	0.67377	0.699591	0.565349	0.832489	0.95612	0.603231	-0.261438	0.465258
EPPPPYVSA	Y6	Lysosomal-associated transmembrane protein 4B OS=Homo sapiens OX=9606 GN=LAPTM4B PE=1 SV=2	LAPTM4B	0.839135	0.954905	1.20596	0.794038	1.26521	1.11183	1.27456	1.06396	1.16604	1.46729	-0.233773	0.485446
EPPPYQEPRPR	Y5	Epithelial discoidin domain-containing receptor 1 OS=Homo sapiens OX=9606 GN=DDR1 PE=1 SV=1	DDR1	0.94413	1.04635	1.00952	1.31298	0.753357	0.912786	0.741003	1.23802	0.74207	0.534274	0.287101	0.334414
EPPYRVPR	Y4	Matrin-3 OS=Homo sapiens OX=9606 GN=MATR3 PE=1 SV=2	MATR3	0.939215	0.98465	1.07614	1.06665	0.330262	0.726655	0.311473	0.73985	0.763623	0.416723	0.343407	0.239036
EPSNYDFVYDCN	Y9	Engulfment and cell motility protein 1 OS=Homo sapiens OX=9606 GN=ELMO1 PE=1 SV=2	ELMO1	0.834207	0.889549	1.27624	0.808941	1.5162	1.1107	1.20399	0.855109	0.991462	1.22981	0.0979634	0.118907
EPSPVRYDNLSR	S3Y7	Palmitoyltransferase ZDHHC8 OS=Homo sapiens OX=9606 GN=ZDHHC8 PE=1 SV=3; Palmitoyltransferase ZDHHC5 OS=Homo sapiens OX=9606 GN=ZDHHC5 PE=1 SV=2	ZDHHC8	0.92794	0.930617	1.14144	0.866101	0.909822	1.08218	1.13142	1.14625	1.02868	1.28238	-0.267998	1.10378
EPSSYDFVYHYG	Y9	Engulfment and cell motility protein 2 OS=Homo sapiens OX=9606 GN=ELMO2 PE=1 SV=2	ELMO2	0.76231	1.02183	1.21586	0.878826	1.27266	0.805166	1.41381	0.876791	1.11974	0.981151	-0.155707	0.238861
EQLLYLYAR	Y7	Acyl-CoA-binding domain-containing protein 6 OS=Homo sapiens OX=9606 GN=ACBD6 PE=1 SV=1	ACBD6	0.932194	0.81717	1.25064	0.603907	1.19319	0.883018	1.08363	0.839954	1.47154	1.61838	-0.488487	0.687952
ERDYAEIQDFHR	Y4	Partitioning defective 3 homolog OS=Homo sapiens OX=9606 GN=PARD3 PE=1 SV=2	PARD3	1.03801	1.0648	0.897191	0.779092	1.25502	0.788166	1.49059	0.751479	1.49165	1.38844	-0.444855	0.673274
ESNSNQCVYAAHNSVIVDECK	Y9	Excitatory amino acid transporter 2 OS=Homo sapiens OX=9606 GN=SLC1A2 PE=1 SV=2	SLC1A2	0.973833	0.758433	1.26773	0.929531	1.23857	1.3789	0.96259	1.70176	1.8336	1.62415	-0.372394	0.698021
ESQYQNLR	Y4	IQ motif and SEC7 domain-containing protein 2 OS=Homo sapiens OX=9606 GN=IQSEC2 PE=1 SV=2	IQSEC2	1.13661	0.657999	1.20539	0.406733	0.864605	1.25712	0.49077	2.04378	1.84918	1.5738	-0.821419	0.722303
ESSVYDISEHR	S3Y5	Glutamate receptor ionotropic, NMDA 2B OS=Homo sapiens OX=9606 GN=GRIN2B PE=1 SV=3	GRIN2B	1.22875	0.586028	1.18522	0.46237	0.897393	1.58579	0.832196	1.83726	2.12249	0.913528	-0.538773	0.418764
ESSVYDISEHR	Y5	Glutamate receptor ionotropic, NMDA 2B OS=Homo sapiens OX=9606 GN=GRIN2B PE=1 SV=3	GRIN2B	0.790855	0.748928	1.46022	0.462832	0.828289	1.10105	0.484806	2.25735	1.41923	1.41299	-0.80545	0.675418
ESSVYDISEHRR	Y5	Glutamate receptor ionotropic, NMDA 2B OS=Homo sapiens OX=9606 GN=GRIN2B PE=1 SV=3	GRIN2B	0.748981	0.71453	1.53649	0.475755	1.52173	1.29307	0.946152	2.14755	2.13711	3.66146	-1.01918	0.839284
ESSVYDISEHRR	Y5S8	Glutamate receptor ionotropic, NMDA 2B OS=Homo sapiens OX=9606 GN=GRIN2B PE=1 SV=3	GRIN2B	1.0736	0.464075	1.46233	0.404438	1.45278	1.11855	0.722088	2.02939	2.84221	2.07983	-0.951589	0.833558
ESYSVYVYK	Y6	Histone H2B type 2-F OS=Homo sapiens OX=9606 GN=H2BC18 PE=1 SV=3; Histone H2B type 1-M OS=Homo sapiens OX=9606 GN=H2BC14 PE=1 SV=3; Histone H2B type 1-D OS=Homo sapiens OX=9606 GN=H2BC5 PE=1 SV=2; Histone H2B type 1-H OS=Homo sapiens OX=9606 GN=H2BC9 PE=1 SV=3; Histone H2B type 1-K OS=Homo sapiens OX=9606 GN=H2BC12 PE=1 SV=3; Histone H2B type 1-L OS=Homo sapiens OX=9606 GN=H2BC13 PE=1 SV=3; Histo…	H2BC18	1.01412	0.885815	1.10007	0.906928	1.22467	0.809378	1.88828	1.01329	0.95024	1.99657	-0.576702	0.725093
ESYSVYVYK	Y8	Histone H2B type 2-F OS=Homo sapiens OX=9606 GN=H2BC18 PE=1 SV=3; Histone H2B type 1-M OS=Homo sapiens OX=9606 GN=H2BC14 PE=1 SV=3; Histone H2B type 1-D OS=Homo sapiens OX=9606 GN=H2BC5 PE=1 SV=2; Histone H2B type 1-H OS=Homo sapiens OX=9606 GN=H2BC9 PE=1 SV=3; Histone H2B type 1-K OS=Homo sapiens OX=9606 GN=H2BC12 PE=1 SV=3; Histone H2B type 1-L OS=Homo sapiens OX=9606 GN=H2BC13 PE=1 SV=3; Histo…	H2BC18	0.930617	1.09246	0.976923	0.769701	1.43359	1.11194	3.09128	1.2126	0.793609	2.78793	-0.83504	0.640126
ETEGEEQAQYLQVTSCPK	Y10	Potassium voltage-gated channel subfamily A member 2 OS=Homo sapiens OX=9606 GN=KCNA2 PE=1 SV=2	KCNA2	0.849258	0.974737	1.17601	0.579004	1.2556	1.06693	1.14455	1.16632	2.51061	2.04866	-0.828484	0.922906
ETKDTDIVDEAIYYFK	Y13	Actin-related protein 2/3 complex subunit 3 OS=Homo sapiens OX=9606 GN=ARPC3 PE=1 SV=3	ARPC3	0.858893	0.963258	1.17785	1.1045	1.97876	1.28184	1.50843	0.609768	0.828494	1.34278	0.440249	0.493256
EVCDGWSLPNPEYYTLR	Y13	Engulfment and cell motility protein 2 OS=Homo sapiens OX=9606 GN=ELMO2 PE=1 SV=2	ELMO2	0.956777	0.949254	1.09397	0.874904	1.19873	0.931937	0.962205	0.900227	1.10238	1.23819	-0.0687444	0.145333
EVGDYGQLHETEVLLK	Y5	Tyrosine-protein kinase JAK2 OS=Homo sapiens OX=9606 GN=JAK2 PE=1 SV=2	JAK2	0.53439	0.843088	1.62252	0.962047	1.0153	1.45252	1.87084	1.41025	1.70508	2.51965	-0.714821	1.30388
EVPIYANR	Y5	Disintegrin and metalloproteinase domain-containing protein 9 OS=Homo sapiens OX=9606 GN=ADAM9 PE=1 SV=1	ADAM9	1.04276	1.07914	0.878099	0.583363	0.717394	0.731506	0.414046	0.430977	0.455432	0.390936	0.679915	1.59875
EVQYLLNK	Y4	Hypoxia up-regulated protein 1 OS=Homo sapiens OX=9606 GN=HYOU1 PE=1 SV=1	HYOU1	0.923213	0.988699	1.08809	0.97239	0.748918	0.679245	0.823068	1.04559	0.84515	0.5252	-0.0171482	0.0232886
EVSTYIK	Y5	Elongation factor 1-alpha 1 OS=Homo sapiens OX=9606 GN=EEF1A1 PE=1 SV=1; Putative elongation factor 1-alpha-like 3 OS=Homo sapiens OX=9606 GN=EEF1A1P5 PE=5 SV=1	EEF1A1	0.977751	1.05333	0.968921	0.828487	0.770083	0.912089	0.517384	0.96589	0.788042	0.546325	0.248615	0.505886
EVVAGSHELGQDYEHVTMLQER	Y13	Spectrin beta chain, non-erythrocytic 1 OS=Homo sapiens OX=9606 GN=SPTBN1 PE=1 SV=2	SPTBN1	0.619519	1.0751	1.30539	0.72996	1.2395	1.01904	0.754113	1.97653	1.36997	1.40942	-0.467602	0.601789
EYDQLYEEYTR	Y2	Phosphatidylinositol 3-kinase regulatory subunit beta OS=Homo sapiens OX=9606 GN=PIK3R2 PE=1 SV=2	PIK3R2	0.871715	1.171	0.957288	1.04074	0.833313	0.870539	0.430513	0.386688	0.486438	0.469682	1.04518	1.96661
EYDQLYEEYTR	Y6	Phosphatidylinositol 3-kinase regulatory subunit beta OS=Homo sapiens OX=9606 GN=PIK3R2 PE=1 SV=2	PIK3R2	0.797496	0.772975	1.42953	0.689552	1.25219	0.745868	1.2851	0.586021	1.03956	1.62006	-0.33839	0.357644
EYDQLYEEYTR	Y9	Phosphatidylinositol 3-kinase regulatory subunit beta OS=Homo sapiens OX=9606 GN=PIK3R2 PE=1 SV=2	PIK3R2	0.877144	0.939285	1.18357	0.637865	0.888014	0.573235	0.569223	0.417134	0.538115	0.590008	0.404515	0.680922
EYDRLYEEYTR	Y6	Phosphatidylinositol 3-kinase regulatory subunit alpha OS=Homo sapiens OX=9606 GN=PIK3R1 PE=1 SV=2; Phosphatidylinositol 3-kinase regulatory subunit gamma OS=Homo sapiens OX=9606 GN=PIK3R3 PE=1 SV=2	PIK3R1	0.969435	0.920377	1.11019	0.810696	0.980423	0.80767	0.801702	0.770095	0.792307	0.882313	0.0940292	0.347585
EYEIDGRDYHFVSSR	Y9	Disks large homolog 4 OS=Homo sapiens OX=9606 GN=DLG4 PE=1 SV=3	DLG4	0.829202	0.713741	1.45706	0.457549	1.74178	1.26674	1.02515	1.30615	2.25322	4.66133	-1.00047	0.568695
EYFTFPASK	Y2	Afadin OS=Homo sapiens OX=9606 GN=AFDN PE=1 SV=3	AFDN	1.08584	1.08589	0.828262	0.627625	0.741699	0.828433	0.678751	0.523062	0.737405	0.641255	0.183434	0.524726
EYGMIYLGK	Y2	Staphylococcal nuclease domain-containing protein 1 OS=Homo sapiens OX=9606 GN=SND1 PE=1 SV=1	SND1	0.94978	0.941142	1.10908	0.726998	1.13996	0.639571	0.925135	0.512615	0.659217	0.854641	0.179228	0.206262
EYHSVGVQVEDEKR	Y2	Disks large-associated protein 2 OS=Homo sapiens OX=9606 GN=DLGAP2 PE=1 SV=4	DLGAP2	0.814206	0.77571	1.41008	0.544269	1.43671	0.808073	0.736823	1.36894	1.74055	1.42942	-0.50456	0.507402
EYVDICWVDAEEK	Y2	Zinc finger FYVE domain-containing protein 16 OS=Homo sapiens OX=9606 GN=ZFYVE16 PE=1 SV=3	ZFYVE16	0.869744	1.18345	0.946807	0.773159	0.768421	0.775433	0.229269	0.526837	0.316182	0.471761	1.00058	1.95551
FANYIDK	Y4	Vimentin OS=Homo sapiens OX=9606 GN=VIM PE=1 SV=4	VIM	1.00587	0.989923	1.00421	0.768407	0.625116	0.873863	0.324004	0.452224	0.413261	0.316263	1.00558	1.71346
FANYIDKVR	Y4	Vimentin OS=Homo sapiens OX=9606 GN=VIM PE=1 SV=4	VIM	1.05801	0.976156	0.965834	0.903146	1.47131	1.04021	0.91097	0.526119	0.718457	0.971213	0.542113	0.794017
FAQHGTFEYEYSQR	Y9	Splicing factor, proline- and glutamine-rich OS=Homo sapiens OX=9606 GN=SFPQ PE=1 SV=2	SFPQ	1.10693	0.873796	1.01927	0.915141	1.16915	1.26818	0.801297	1.02489	0.72575	0.960944	0.347608	0.863662
FASYIEK	Y4	Glial fibrillary acidic protein OS=Homo sapiens OX=9606 GN=GFAP PE=1 SV=1	GFAP	1.0702	0.929405	1.0004	1.00347	1.07056	0.738217	0.825517	0.884331	0.788707	0.848201	0.163994	0.370221
FDLMYAKR	Y5	Tubulin alpha-3C chain OS=Homo sapiens OX=9606 GN=TUBA3C PE=1 SV=1; Tubulin alpha chain-like 3 OS=Homo sapiens OX=9606 GN=TUBAL3 PE=1 SV=2; Tubulin alpha-1A chain OS=Homo sapiens OX=9606 GN=TUBA1A PE=1 SV=1; Tubulin alpha-8 chain OS=Homo sapiens OX=9606 GN=TUBA8 PE=1 SV=1; Tubulin alpha-1B chain OS=Homo sapiens OX=9606 GN=TUBA1B PE=1 SV=1; Tubulin alpha-1C chain OS=Homo sapiens OX=9606 GN=TUBA1C …	TUBA3C	0.901001	0.919201	1.1798	0.846805	1.68071	0.893515	1.33857	0.984071	1.88764	1.73911	-0.383271	0.440131
FEEPAPLSYDSRPR	Y9	Tight junction protein ZO-1 OS=Homo sapiens OX=9606 GN=TJP1 PE=1 SV=3	TJP1	0.983291	1.12073	0.895982	0.614022	0.721132	0.75932	0.869166	0.939118	0.668323	1.09652	-0.355563	0.937163
FFPYGDASK	Y4	Hippocalcin-like protein 4 OS=Homo sapiens OX=9606 GN=HPCAL4 PE=1 SV=3; Visinin-like protein 1 OS=Homo sapiens OX=9606 GN=VSNL1 PE=1 SV=2	HPCAL4	1.08241	1.02545	0.892143	0.503894	0.757288	0.66817	0.52631	0.848244	0.789855	0.593229	-0.10028	0.16517
FGFYEVFK	Y4	Phosphate carrier protein, mitochondrial OS=Homo sapiens OX=9606 GN=SLC25A3 PE=1 SV=2	SLC25A3	0.89704	0.919068	1.18389	0.734065	1.51247	0.954449	1.0993	1.20289	1.46534	2.22215	-0.488929	0.57484
FGYHIIMVEGR	Y3	Peptidyl-prolyl cis-trans isomerase NIMA-interacting 4 OS=Homo sapiens OX=9606 GN=PIN4 PE=1 SV=1	PIN4	1.09946	0.877657	1.02288	1.12774	1.23416	0.831318	0.838582	0.618209	0.440266	0.727973	0.697712	1.27846
FHPEPYGLEDDQR	Y6	Catenin delta-1 OS=Homo sapiens OX=9606 GN=CTNND1 PE=1 SV=1	CTNND1	1.02034	1.02375	0.955909	0.630044	0.964704	0.736476	0.862306	0.523214	0.662565	0.773962	0.139383	0.227929
FIEAGQYNDNLYGTSVQSVR	Y12	Disks large homolog 2 OS=Homo sapiens OX=9606 GN=DLG2 PE=1 SV=3	DLG2	1.157	0.794163	1.04884	0.503682	1.23576	0.838776	0.742016	1.24837	1.18523	1.64813	-0.48874	0.554798
FIEAGQYNDNLYGTSVQSVR	Y7	Disks large homolog 2 OS=Homo sapiens OX=9606 GN=DLG2 PE=1 SV=3	DLG2	0.948405	0.877779	1.17382	0.718526	1.67833	1.01894	0.908432	0.878432	1.11768	2.82869	-0.332089	0.211173
FIEAGQYNSHLYGTSVQSVR	Y7	Disks large homolog 4 OS=Homo sapiens OX=9606 GN=DLG4 PE=1 SV=3	DLG4	0.748558	0.685164	1.56628	0.438042	1.26825	1.21155	0.90469	1.65446	1.79341	2.57491	-0.832391	0.850561
FIHQQPQSSSPVYGSSAK	S10Y13	Paxillin OS=Homo sapiens OX=9606 GN=PXN PE=1 SV=3	PXN	0.784903	1.08943	1.12567	0.961279	1.11221	0.900679	0.968856	0.6453	1.0371	0.708102	0.23934	0.608479
FIHQQPQSSSPVYGSSAK	Y13	Paxillin OS=Homo sapiens OX=9606 GN=PXN PE=1 SV=3	PXN	1.01771	0.887379	1.09491	0.848378	0.904268	0.629442	0.850488	0.564625	0.48161	0.797091	0.237615	0.43117
FIQYLASR	Y4	Clathrin coat assembly protein AP180 OS=Homo sapiens OX=9606 GN=SNAP91 PE=1 SV=2; Phosphatidylinositol-binding clathrin assembly protein OS=Homo sapiens OX=9606 GN=PICALM PE=1 SV=2	SNAP91	0.975174	0.85666	1.16817	0.685765	1.12374	1.09492	1.01251	1.35744	2.02397	2.03133	-0.730464	1.07043
FKANDHGYDNFR	Y8	Endothelin receptor type B OS=Homo sapiens OX=9606 GN=EDNRB PE=1 SV=1	EDNRB	1.06408	0.985816	0.950108	0.61822	0.80726	0.591803	0.964883	0.776042	0.713243	0.999379	-0.360628	0.961325
FKQYLQCPTK	Y4	SHC-transforming protein 3 OS=Homo sapiens OX=9606 GN=SHC3 PE=1 SV=1	SHC3	1.01749	0.979882	1.00263	0.133853	0.105905	0.108308	0.200898	0.111559	0.227353	0.191633	-0.656349	1.1568
FLEDDPSDPTYTSSLGGK	Y11	Ephrin type-B receptor 3 OS=Homo sapiens OX=9606 GN=EPHB3 PE=1 SV=2	EPHB3	1.06734	0.904727	1.02794	0.636899	0.613414	1.22128	0.900214	0.824611	0.757631	0.724961	0.0390658	0.0349077
FLEDDTSDPTYTSALGGK	Y11	Ephrin type-B receptor 2 OS=Homo sapiens OX=9606 GN=EPHB2 PE=1 SV=5	EPHB2	0.681918	1.30575	1.01233	0.715873	0.664055	0.871694	0.788405	0.652639	0.827418	0.658501	0.0365976	0.0867814
FLEENSSDPTYTSSLGGK	S6Y11	Ephrin type-B receptor 4 OS=Homo sapiens OX=9606 GN=EPHB4 PE=1 SV=2	EPHB4	1.07042	0.979816	0.949767	0.724725	0.772014	1.00388	0.595923	0.473236	0.690045	0.839701	0.359418	0.746713
FLYYEMGYK	Y4	Glycerol-3-phosphate dehydrogenase, mitochondrial OS=Homo sapiens OX=9606 GN=GPD2 PE=1 SV=3	GPD2	0.838006	1.06166	1.10034	0.759854	1.37621	1.05208	1.18812	1.55287	1.97564	1.70387	-0.594929	1.09888
FMDYVQLHSTDK	Y4	SH3 and multiple ankyrin repeat domains protein 3 OS=Homo sapiens OX=9606 GN=SHANK3 PE=1 SV=3	SHANK3	0.619611	0.69557	1.68482	0.416559	3.14444	0.794863	2.55138	1.70463	2.31673	19.0564	-2.14171	0.484763
FNEYVEVTDAQDYDRR	Y4	Phosphatase and actin regulator 4 OS=Homo sapiens OX=9606 GN=PHACTR4 PE=1 SV=1	PHACTR4	0.973237	0.942381	1.08438	0.266605	0.365799	0.252733	0.346206	0.25222	0.38631	0.30086	-0.123427	0.225833
FSEDDPEYMR	Y8	Beta-adducin OS=Homo sapiens OX=9606 GN=ADD2 PE=1 SV=3	ADD2	0.790963	0.972829	1.23621	0.555957	0.518924	0.553187	0.314263	0.336404	0.217353	0.386218	0.791388	2.31628
FSGWYDADLSPAGHEEAK	Y5	Phosphoglycerate mutase 1 OS=Homo sapiens OX=9606 GN=PGAM1 PE=1 SV=2	PGAM1	0.826113	0.747909	1.42598	0.819141	1.35179	1.13242	1.46972	1.74468	1.9245	2.39121	-0.773703	1.59718
FSGWYDADLSPAGHEEAKR	Y5	Phosphoglycerate mutase 1 OS=Homo sapiens OX=9606 GN=PGAM1 PE=1 SV=2	PGAM1	0.822384	0.830411	1.34721	0.762916	1.4004	1.04892	1.50152	1.79773	1.6632	2.58484	-0.817342	1.36377
FSYTSQHSDYGQR	Y10	Kin of IRRE-like protein 1 OS=Homo sapiens OX=9606 GN=KIRREL1 PE=1 SV=2	KIRREL1	0.961179	1.11489	0.92393	0.792772	0.792074	0.994185	0.773027	0.66374	0.761155	0.660798	0.266498	0.823993
FTAVEDQYYCVDCYK	Y8	Four and a half LIM domains protein 1 OS=Homo sapiens OX=9606 GN=FHL1 PE=1 SV=4	FHL1	0.978834	1.02572	0.995443	0.590437	0.62485	0.434072	0.597389	0.466035	0.532901	0.587709	0.00994658	0.0186765
FTAVEDQYYCVDCYK	Y9	Four and a half LIM domains protein 1 OS=Homo sapiens OX=9606 GN=FHL1 PE=1 SV=4	FHL1	0.982828	1.06438	0.952787	0.593958	0.486851	0.377839	0.562479	0.352158	0.538226	0.283213	0.163839	0.222843
FTDEYQLYEDIGK	Y8	Calcium/calmodulin-dependent protein kinase type II subunit beta OS=Homo sapiens OX=9606 GN=CAMK2B PE=1 SV=3	CAMK2B	0.483773	0.521113	1.99511	0.617568	1.66288	0.807558	1.22698	0.898093	1.64873	4.31726	-0.974613	0.515268
FTEYETQVK	Y4	TAR DNA-binding protein 43 OS=Homo sapiens OX=9606 GN=TARDBP PE=1 SV=1	TARDBP	1.13497	0.964535	0.900497	0.899079	0.833483	0.824637	0.697128	0.675104	0.778213	0.678399	0.269389	2.08709
GAAMVTAVAYR	Y10	Hexokinase-1 OS=Homo sapiens OX=9606 GN=HK1 PE=1 SV=3; Hexokinase-2 OS=Homo sapiens OX=9606 GN=HK2 PE=1 SV=2	HK1	0.87488	0.763683	1.36144	0.565199	1.4938	0.773709	1.21832	1.31192	1.67232	2.35771	-0.796534	0.875926
GADDAADADTAIINAEGGQNNSEEKKEYFI	Y28	Cell adhesion molecule 1 OS=Homo sapiens OX=9606 GN=CADM1 PE=1 SV=2	CADM1	1.07893	0.949452	0.971614	0.653263	0.785128	0.656138	0.679852	0.59329	0.640588	0.59338	0.155638	0.624046
GAYCLSVSDFDNAK	Y3	Proto-oncogene tyrosine-protein kinase Src OS=Homo sapiens OX=9606 GN=SRC PE=1 SV=3	SRC	0.706568	0.878601	1.41483	0.778953	1.77263	1.12097	1.1973	1.33238	2.0682	2.42772	-0.520797	0.589729
GAYSLSIR	Y3	Tyrosine-protein kinase Yes OS=Homo sapiens OX=9606 GN=YES1 PE=1 SV=3; Tyrosine-protein kinase Fyn OS=Homo sapiens OX=9606 GN=FYN PE=1 SV=3; Tyrosine-protein kinase Fgr OS=Homo sapiens OX=9606 GN=FGR PE=1 SV=2	YES1	0.857159	1.07148	1.07137	0.827109	0.793141	0.763674	0.543058	0.801396	0.942166	0.606785	0.135607	0.304566
GDIIYVTR	Y5	Rho guanine nucleotide exchange factor 6 OS=Homo sapiens OX=9606 GN=ARHGEF6 PE=1 SV=2	ARHGEF6	0.762459	1.07344	1.1641	0.775218	0.565952	0.459638	0.467365	0.415117	0.537624	0.347253	0.442086	0.652304
GDKQVEYLDLDLDSGK	Y7	GRB2-associated-binding protein 1 OS=Homo sapiens OX=9606 GN=GAB1 PE=1 SV=2	GAB1	0.982967	0.887426	1.12961	0.13775	0.160802	0.0503901	0.284601	0.0749531	0.315455	0.148545	-0.823837	0.625333
GDYPLEAVR	Y3	Pyruvate kinase PKM OS=Homo sapiens OX=9606 GN=PKM PE=1 SV=4	PKM	0.958681	0.961811	1.07951	0.74972	0.630895	0.915436	0.437079	1.09025	0.832884	0.672823	0.0134289	0.0147844
GEDFYCVTCHETK	Y5	Four and a half LIM domains protein 1 OS=Homo sapiens OX=9606 GN=FHL1 PE=1 SV=4	FHL1	0.898966	1.09842	1.00262	0.518248	0.435356	0.618755	0.557652	0.474183	0.683781	0.676593	-0.190375	0.441927
GEGLYADPYGLLHEGR	Y5	SRC kinase signaling inhibitor 1 OS=Homo sapiens OX=9606 GN=SRCIN1 PE=1 SV=4	SRCIN1	0.845682	0.849551	1.30477	0.660946	1.26783	1.20249	1.57745	1.71486	2.24766	2.64416	-0.971045	1.62248
GEGLYADPYGLLHEGR	Y9	SRC kinase signaling inhibitor 1 OS=Homo sapiens OX=9606 GN=SRCIN1 PE=1 SV=4	SRCIN1	0.734172	1.01877	1.24706	0.686301	1.06494	1.32855	0.961632	1.38204	1.85106	1.28011	-0.414949	0.600524
GEPNVSYICSR	Y7	Glycogen synthase kinase-3 alpha OS=Homo sapiens OX=9606 GN=GSK3A PE=1 SV=2; Glycogen synthase kinase-3 beta OS=Homo sapiens OX=9606 GN=GSK3B PE=1 SV=2	GSK3A	0.955095	1.02133	1.02357	0.899933	0.956965	1.11891	0.992565	1.43139	1.13947	1.45425	-0.338699	0.975423
GEPNVSYICSR	Y7S10	Glycogen synthase kinase-3 alpha OS=Homo sapiens OX=9606 GN=GSK3A PE=1 SV=2; Glycogen synthase kinase-3 beta OS=Homo sapiens OX=9606 GN=GSK3B PE=1 SV=2	GSK3A	0.722954	0.680527	1.59652	0.948828	3.75363	0.942718	4.98117	0.831497	2.25142	8.04737	-1.09796	0.520038
GESAGYMEPYEAQR	Y6	SH2 domain-containing adapter protein B OS=Homo sapiens OX=9606 GN=SHB PE=1 SV=2	SHB	1.01548	0.846499	1.13802	0.546369	0.962075	1.03053	0.787637	0.517797	0.693446	0.883519	0.232016	0.290199
GEVITTYCPANNEPIAR	Y7	Alpha-aminoadipic semialdehyde dehydrogenase OS=Homo sapiens OX=9606 GN=ALDH7A1 PE=1 SV=5	ALDH7A1	0.971669	0.799472	1.22886	1.25187	1.25781	0.582279	0.705961	1.1485	1.69461	1.43523	-0.273828	0.28563
GFGHIGIAVPDVYSACK	Y13	Lactoylglutathione lyase OS=Homo sapiens OX=9606 GN=GLO1 PE=1 SV=4	GLO1	0.866267	0.87681	1.25692	0.577861	1.1982	1.0012	0.887571	0.859403	0.755015	1.08312	0.0466783	0.0500426
GGDLMAYDRR	Y7	Heterogeneous nuclear ribonucleoprotein K OS=Homo sapiens OX=9606 GN=HNRNPK PE=1 SV=1	HNRNPK	0.916137	1.13848	0.945388	0.805956	0.584145	0.826253	0.617758	0.557233	0.699073	0.524132	0.301276	0.685037
GGEPPGDTFAPFHGYSK	Y15	Ras/Rap GTPase-activating protein SynGAP OS=Homo sapiens OX=9606 GN=SYNGAP1 PE=1 SV=4	SYNGAP1	0.805316	0.73766	1.45702	0.427053	1.08566	1.07396	0.531563	1.45991	1.54527	1.85775	-0.645354	0.631461
GGPGSAVSPYPTFNPSSDVAALHK	Y10	Annexin A1 OS=Homo sapiens OX=9606 GN=ANXA1 PE=1 SV=2	ANXA1	0.968298	0.99482	1.03688	1.14973	1.05196	0.782415	0.86139	0.461334	0.544826	0.662875	0.652957	1.23524
GGSAPEGATYAAPR	Y10	Catenin delta-2 OS=Homo sapiens OX=9606 GN=CTNND2 PE=1 SV=3	CTNND2	1.10771	0.947283	0.945008	0.748289	0.501836	0.775694	0.450267	0.609194	0.443945	0.233744	0.63682	1.00466
GHEYTNIK	Y4	Tyrosine-protein phosphatase non-receptor type 11 OS=Homo sapiens OX=9606 GN=PTPN11 PE=1 SV=3	PTPN11	1.01394	0.997656	0.988403	0.651353	0.565925	0.552463	0.511733	0.543725	0.712835	0.419117	0.109352	0.249929
GHGQPGADAEKPFYVNVEFHHER	Y14	Breakpoint cluster region protein OS=Homo sapiens OX=9606 GN=BCR PE=1 SV=2	BCR	1.09101	0.95535	0.953641	1.17873	1.17628	1.04341	1.10206	0.958159	1.45983	1.35846	-0.106537	0.281957
GHYNNVSCAVFHPR	Y3	Coatomer subunit alpha OS=Homo sapiens OX=9606 GN=COPA PE=1 SV=2	COPA	1.09058	0.822292	1.08713	1.14433	0.995202	0.831069	0.669394	1.20504	1.00359	0.937741	0.0538217	0.0916434
GIDYYDR	Y4	Solute carrier family 12 member 4 OS=Homo sapiens OX=9606 GN=SLC12A4 PE=1 SV=2	SLC12A4	0.890961	1.16332	0.945715	0.404352	0.488116	0.519978	0.158833	0.293428	0.264717	0.223361	1.00198	2.30414
GILLYGPPGCGK	Y5	Vesicle-fusing ATPase OS=Homo sapiens OX=9606 GN=NSF PE=1 SV=3	NSF	0.982515	0.88107	1.13642	0.235992	0.312056	0.273228	0.462124	0.305135	0.590016	0.483555	-0.749378	1.35637
GIQLYDTPYEPEGQSVDSDSESTVSPR	Y5S18	SH2 domain-containing adapter protein B OS=Homo sapiens OX=9606 GN=SHB PE=1 SV=2	SHB	0.798187	0.860608	1.34121	1.52139	1.43202	0.957461	1.06886	1.12884	2.10002	0.987161	-0.0193434	0.0188124
GITHIGYTDLPSR	Y7	NAD(P) transhydrogenase, mitochondrial OS=Homo sapiens OX=9606 GN=NNT PE=1 SV=3	NNT	1.01825	0.807631	1.17412	1.02789	1.51618	1.28725	1.32278	1.28057	1.11152	1.64192	-0.0684884	0.127296
GIVVYTGDR	Y5	Sodium/potassium-transporting ATPase subunit alpha-1 OS=Homo sapiens OX=9606 GN=ATP1A1 PE=1 SV=1	ATP1A1	1.03594	0.938786	1.02527	0.790905	1.37931	1.07495	0.860176	1.86437	1.95206	1.57614	-0.53116	0.765952
GLCTSPAEHQYFMTEYVATR	Y16	Mitogen-activated protein kinase 7 OS=Homo sapiens OX=9606 GN=MAPK7 PE=1 SV=2	MAPK7	0.954324	0.870754	1.17492	0.469121	0.859579	0.492274	0.552436	0.583947	0.508616	0.539988	0.152123	0.167904
GLEVTAYSPLGSSDR	Y7	Aldo-keto reductase family 1 member A1 OS=Homo sapiens OX=9606 GN=AKR1A1 PE=1 SV=3	AKR1A1	1.12973	0.860445	1.00982	0.482306	1.13559	1.12464	1.25313	0.956182	1.00256	1.8089	-0.457359	0.523876
GLLPSQYGQEVYDTPPMAVK	Y12	Breast cancer anti-estrogen resistance protein 1 OS=Homo sapiens OX=9606 GN=BCAR1 PE=1 SV=2	BCAR1	1.01744	1.00212	0.980433	0.850118	1.07339	0.510656	1.14011	0.746084	0.922696	1.09581	-0.266745	0.357804
GLREYHSVGVQVEDEKR	Y5	Disks large-associated protein 2 OS=Homo sapiens OX=9606 GN=DLGAP2 PE=1 SV=4	DLGAP2	1.05062	0.680084	1.2693	0.564904	1.89282	1.02317	1.43826	1.63683	2.10741	3.01618	-0.820899	0.806074
GLYDGPVCEVSVTPK	Y3T13	Dihydropyrimidinase-related protein 2 OS=Homo sapiens OX=9606 GN=DPYSL2 PE=1 SV=1	DPYSL2	0.924328	0.826633	1.24904	0.634584	1.14971	1.25546	1.12832	2.171	1.85805	1.9779	-0.815972	1.30963
GMSVYGLGR	Y5	Calponin-3 OS=Homo sapiens OX=9606 GN=CNN3 PE=1 SV=1	CNN3	0.971157	1.02465	1.00419	0.744967	0.689949	0.549844	0.646777	0.4659	0.645534	0.479453	0.242009	0.606878
GMYDGPVYEVPATPK	Y8	Dihydropyrimidinase-related protein 1 OS=Homo sapiens OX=9606 GN=CRMP1 PE=1 SV=1	CRMP1	0.781786	0.798535	1.41968	0.622568	1.04554	0.664432	1.38479	1.21256	1.20054	4.68149	-1.44702	0.668603
GNPPHSAPCVPNGSALLLSNPAYR	S6Y23	Epithelial discoidin domain-containing receptor 1 OS=Homo sapiens OX=9606 GN=DDR1 PE=1 SV=1	DDR1	0.858359	1.07864	1.063	0.850196	1.51584	0.756427	1.09	0.772731	0.94007	1.41978	-0.0204018	0.0176257
GNPPHSAPCVPNGSALLLSNPAYR	Y23	Epithelial discoidin domain-containing receptor 1 OS=Homo sapiens OX=9606 GN=DDR1 PE=1 SV=1	DDR1	0.832858	1.03085	1.13629	0.893879	1.11837	0.884578	1.55449	1.00027	1.43806	1.38684	-0.47801	1.32784
GNPTVEVDLYTAK	Y10	Gamma-enolase OS=Homo sapiens OX=9606 GN=ENO2 PE=1 SV=3	ENO2	0.92049	0.84293	1.23658	0.754157	1.34742	1.02723	1.07718	1.43087	1.71668	1.68008	-0.501239	0.917914
GNSDGYIIPINK	Y6	Adhesion G protein-coupled receptor L2 OS=Homo sapiens OX=9606 GN=ADGRL2 PE=1 SV=2	ADGRL2	0.899351	1.06017	1.04048	0.656138	1.01054	0.480548	0.436265	0.346566	0.669139	0.936779	0.261254	0.229032
GPLDGSPYAQVQRPPR	Y8	Tensin-2 OS=Homo sapiens OX=9606 GN=TNS2 PE=1 SV=2	TNS2	0.922621	0.995034	1.08234	1.05341	1.10953	0.829146	1.48796	0.831067	0.833648	1.28211	-0.152674	0.237341
GPPDHEEHLYVNTQGLDAPEPEDSPK	Y10	SHC-transforming protein 2 OS=Homo sapiens OX=9606 GN=SHC2 PE=1 SV=4	SHC2	0.927488	0.854226	1.21829	0.372866	0.466549	0.236839	0.645918	0.194385	0.504269	0.819368	-0.592606	0.550301
GPSYGLSAEVK	Y4	Calponin-3 OS=Homo sapiens OX=9606 GN=CNN3 PE=1 SV=1; Calponin-2 OS=Homo sapiens OX=9606 GN=CNN2 PE=1 SV=4	CNN3	1.14495	0.935475	0.919572	0.607641	0.500025	0.667749	0.544432	0.513778	0.667123	0.51626	0.078669	0.198001
GPVSGTEPEPVYSMEAADYR	Y12	Src substrate cortactin OS=Homo sapiens OX=9606 GN=CTTN PE=1 SV=2	CTTN	0.92257	0.762989	1.31444	1.16902	2.34296	0.713803	2.41234	0.611442	1.09307	1.3079	0.0546989	0.028616
GQFDYALV	Y5	Cortexin-1 OS=Homo sapiens OX=9606 GN=CTXN1 PE=3 SV=1	CTXN1	1.12879	1.00931	0.861905	1.3343	1.74225	1.04147	0.926204	1.9522	1.28974	3.64787	-0.509448	0.379473
GQPIYIQFSNHK	Y5	Polypyrimidine tract-binding protein 1 OS=Homo sapiens OX=9606 GN=PTBP1 PE=1 SV=1	PTBP1	1.08762	0.870761	1.04162	0.891882	0.95008	0.803853	0.907686	0.704908	0.667406	0.978285	0.114637	0.321167
GQTPYPGVENSEIYDYLR	Y14	Tyrosine-protein kinase receptor UFO OS=Homo sapiens OX=9606 GN=AXL PE=1 SV=4	AXL	0.771927	0.969141	1.25893	1.02494	1.33293	0.849952	0.6767	0.594479	0.808954	1.22351	0.372575	0.556914
GQVLAAAYELQR	Y8	Spectrin beta chain, non-erythrocytic 2 OS=Homo sapiens OX=9606 GN=SPTBN2 PE=1 SV=3	SPTBN2	0.948189	0.883816	1.16799	0.739341	1.54533	1.03298	1.0378	1.4103	1.56609	1.83098	-0.402048	0.541754
GRQDPASYAPDAKPSDLQLSK	Y8	Membrane protein MLC1 OS=Homo sapiens OX=9606 GN=MLC1 PE=1 SV=5	MLC1	1.0096	0.892987	1.09741	0.473091	0.722834	0.632064	0.724769	0.336936	0.398939	0.411549	0.380565	0.570321
GRSDYDGIGSR	Y5	ATP-dependent RNA helicase DDX3X OS=Homo sapiens OX=9606 GN=DDX3X PE=1 SV=3	DDX3X	0.906964	1.17829	0.914741	0.306263	0.388338	0.559596	0.277136	0.17373	0.251559	0.202486	0.885952	0.947489
GRSYENLLGR	S3Y4	Apical junction component 1 homolog OS=Homo sapiens OX=9606 GN=AJM1 PE=3 SV=1	AJM1	0.830066	0.46939	1.70054	0.521723	1.16389	1.0802	1.07486	0.906523	1.70664	1.60482	-0.521302	0.665568
GSGELYEHEKDLVWK	Y6	Phosphatidylinositol 4,5-bisphosphate 3-kinase catalytic subunit delta isoform OS=Homo sapiens OX=9606 GN=PIK3CD PE=1 SV=2	PIK3CD	0.903034	0.787596	1.30937	0.801421	1.55013	0.988949	0.674578	0.41572	0.529489	0.757928	0.905526	0.866188
GSHQISLDNPDYQQDFFPK	S6Y12	Epidermal growth factor receptor OS=Homo sapiens OX=9606 GN=EGFR PE=1 SV=2	EGFR	0.958244	0.74195	1.29981	0.348858	0.543821	0.12791	0.429877	0.155507	0.416641	0.326611	0.034493	0.0193618
GSHQISLDNPDYQQDFFPK	Y12	Epidermal growth factor receptor OS=Homo sapiens OX=9606 GN=EGFR PE=1 SV=2	EGFR	0.948378	0.948178	1.10344	0.361096	0.271714	0.158658	0.281115	0.188803	0.226493	0.199379	0.236406	0.240533
GSLTGSETDNEDVYTFK	Y14	GRB2-associated-binding protein 2 OS=Homo sapiens OX=9606 GN=GAB2 PE=1 SV=1	GAB2	1.2268	0.609117	1.16409	0.823927	1.12683	0.986166	1.24358	1.04971	1.14552	1.89417	-0.445597	0.782148
GSNEYTEGPSVVK	Y5	Protein sprouty homolog 1 OS=Homo sapiens OX=9606 GN=SPRY1 PE=1 SV=2	SPRY1	0.957838	0.850981	1.19118	0.309562	0.783668	0.476207	0.492344	0.468641	0.720967	0.871611	-0.287228	0.271998
GSTAENAEYLR	T3Y9	Epidermal growth factor receptor OS=Homo sapiens OX=9606 GN=EGFR PE=1 SV=2	EGFR	0.992654	1.12689	0.880454	0.20733	0.152209	0.230928	0.162349	0.121675	0.264957	0.196777	0.0781862	0.0985226
GSTAENAEYLR	Y9	Epidermal growth factor receptor OS=Homo sapiens OX=9606 GN=EGFR PE=1 SV=2	EGFR	1.05058	1.08573	0.863684	0.267988	0.163633	0.139847	0.120642	0.146827	0.145384	0.0978144	0.577329	0.607246
GSYMEVEDNR	Y3	Aquaporin-4 OS=Homo sapiens OX=9606 GN=AQP4 PE=1 SV=2	AQP4	1.08413	1.06531	0.850559	0.770409	0.725641	0.916325	0.578775	1.4572	0.927264	0.774247	-0.216577	0.260544
GTGLYELWK	Y5	Elongator complex protein 3 OS=Homo sapiens OX=9606 GN=ELP3 PE=1 SV=2	ELP3	1.04714	1.06981	0.883055	0.821489	0.968176	0.846007	0.859116	0.699268	0.707672	0.733647	0.228389	1.05252
GTGYIKTELISVSEVHPSR	Y4	Signal transducer and activator of transcription 1-alpha/beta OS=Homo sapiens OX=9606 GN=STAT1 PE=1 SV=2	STAT1	1.01798	0.988517	0.993499	0.750558	0.58561	0.613946	1.11145	0.452269	0.671936	1.17567	-0.391735	0.475275
GWPLYLSTK	Y5	Isocitrate dehydrogenase [NADP] cytoplasmic OS=Homo sapiens OX=9606 GN=IDH1 PE=1 SV=2	IDH1	1.00471	0.98444	1.01085	0.536347	0.843889	0.69243	0.64874	0.76159	0.478331	0.600475	0.150879	0.253928
GYFFLDER	Y2	PDZ and LIM domain protein 4 OS=Homo sapiens OX=9606 GN=PDLIM4 PE=1 SV=2	PDLIM4	1.02109	0.94604	1.03287	1.11423	1.07266	0.64974	0.596362	0.416546	0.570941	0.662533	0.751609	0.96044
GYISPYFINTSK	Y6	60 kDa heat shock protein, mitochondrial OS=Homo sapiens OX=9606 GN=HSPD1 PE=1 SV=2	HSPD1	0.964743	1.20908	0.826174	0.997627	0.979052	0.843611	1.27521	1.14372	0.803323	1.00447	-0.168658	0.451074
GYLGPEQLPDCLK	Y2	Malate dehydrogenase, mitochondrial OS=Homo sapiens OX=9606 GN=MDH2 PE=1 SV=3	MDH2	0.913324	0.702873	1.3838	0.667218	0.634057	0.710484	0.691655	0.970181	0.826689	0.712562	-0.255066	0.873326
GYPGDYTK	Y6	Trifunctional purine biosynthetic protein adenosine-3 OS=Homo sapiens OX=9606 GN=GART PE=1 SV=1	GART	1.02096	1.00277	0.976273	1.05355	0.818747	0.898328	0.619437	0.580076	0.496031	0.54418	0.72193	1.64795
GYQVPAY	Y7	Synaptogyrin-3 OS=Homo sapiens OX=9606 GN=SYNGR3 PE=1 SV=2	SYNGR3	0.810601	1.31616	0.873237	0.903462	1.43366	1.55285	0.928799	1.08583	1.27673	1.99253	-0.0268022	0.0267847
GYSFTTTAER	Y2	Actin, cytoplasmic 1 OS=Homo sapiens OX=9606 GN=ACTB PE=1 SV=1; Actin, cytoplasmic 2 OS=Homo sapiens OX=9606 GN=ACTG1 PE=1 SV=1	ACTB	1.03316	1.03494	0.931898	0.790914	0.647391	0.616852	0.638228	0.598904	0.655224	0.579136	0.148904	0.472129
HEERQDEHGYISR	Y10	Heat shock protein beta-1 OS=Homo sapiens OX=9606 GN=HSPB1 PE=1 SV=2	HSPB1	1.21669	0.997215	0.786098	1.07812	0.764669	0.925984	0.401457	0.222101	0.403201	0.355988	1.41675	1.94128
HELQANCYEEVKDR	Y8	Cofilin-1 OS=Homo sapiens OX=9606 GN=CFL1 PE=1 SV=3	CFL1	0.644309	0.669772	1.68592	0.568387	0.987898	0.475342	0.629306	0.536517	0.703784	1.25996	-0.208288	0.178727
HEYLPK	Y3	Autophagy-related protein 101 OS=Homo sapiens OX=9606 GN=ATG101 PE=1 SV=1	ATG101	0.923813	1.1255	0.95069	1.36622	0.898962	1.02628	0.64795	0.54179	0.55067	0.346482	1.07241	1.43791
HFSGLEEAVYR	Y10	T-complex protein 1 subunit theta OS=Homo sapiens OX=9606 GN=CCT8 PE=1 SV=4	CCT8	0.942463	0.823847	1.23369	0.804489	1.09829	1.20595	1.25285	1.0383	1.06701	1.40193	-0.199627	0.447619
HIYYITGETK	Y3	Putative heat shock protein HSP 90-alpha A5 OS=Homo sapiens OX=9606 GN=HSP90AA5P PE=2 SV=1; Heat shock protein HSP 90-alpha OS=Homo sapiens OX=9606 GN=HSP90AA1 PE=1 SV=5	HSP90AA5P	1.02814	1.06014	0.911727	1.04006	0.850418	0.928874	0.62525	0.617945	0.628417	0.687655	0.55467	1.61227
HLLAPGPQDIYDVPPVR	Y11	Breast cancer anti-estrogen resistance protein 1 OS=Homo sapiens OX=9606 GN=BCAR1 PE=1 SV=2	BCAR1	0.924392	0.974059	1.10155	0.997109	1.31021	0.956288	1.34525	1.20975	1.43856	1.77954	-0.407844	1.07171
HLQEYQDLLNVK	Y5	Glial fibrillary acidic protein OS=Homo sapiens OX=9606 GN=GFAP PE=1 SV=1	GFAP	0.95299	0.970702	1.07631	0.774569	1.6564	0.978864	0.946667	1.00181	1.07259	1.16345	0.119681	0.114507
HLSPYATLTVGDSSHK	Y5	Extended synaptotagmin-1 OS=Homo sapiens OX=9606 GN=ESYT1 PE=1 SV=1	ESYT1	0.905792	0.957581	1.13663	0.995909	1.31424	0.913475	1.02555	0.940621	0.703446	1.03945	0.212666	0.427986
HLVYESDQNKDGK	Y4	Calumenin OS=Homo sapiens OX=9606 GN=CALU PE=1 SV=2	CALU	1.00065	1.08957	0.90978	1.08813	0.936834	0.898438	0.617348	0.902051	0.764488	0.579692	0.444866	1.3978
HMLVDDDYTRPPEPVYSTVNK	Y16	Disks large homolog 2 OS=Homo sapiens OX=9606 GN=DLG2 PE=1 SV=3	DLG2	0.934268	1.07726	0.988477	0.542175	0.667322	0.802542	0.951024	0.555642	0.811989	0.665806	-0.153775	0.268649
HNYETYLEYISR	Y3	Membrane-associated guanylate kinase, WW and PDZ domain-containing protein 2 OS=Homo sapiens OX=9606 GN=MAGI2 PE=1 SV=3	MAGI2	0.738393	1.04288	1.21872	1.29315	1.6101	1.96394	2.2092	1.66582	2.17612	2.1325	-0.334615	0.827602
HNYETYLEYISR	Y6	Membrane-associated guanylate kinase, WW and PDZ domain-containing protein 2 OS=Homo sapiens OX=9606 GN=MAGI2 PE=1 SV=3	MAGI2	0.930806	0.952946	1.11625	0.685167	0.832577	1.05824	1.10346	1.05258	1.22499	1.2724	-0.438132	1.05699
HPAGVYQVSGLHNK	Y6	Tensin-1 OS=Homo sapiens OX=9606 GN=TNS1 PE=1 SV=2	TNS1	1.01656	0.977621	1.00582	1.39183	1.21119	1.21662	1.2408	0.773611	0.565218	0.836119	0.576274	1.27839
HPDIYAVPIK	Y5	Tight junction protein ZO-2 OS=Homo sapiens OX=9606 GN=TJP2 PE=1 SV=2	TJP2	0.971399	0.863954	1.16465	0.773717	0.597753	0.676275	0.396292	0.721576	0.607112	0.439359	0.335147	0.738883
HRPELIDYGK	Y8	Alpha-actinin-1 OS=Homo sapiens OX=9606 GN=ACTN1 PE=1 SV=2	ACTN1	0.995302	1.03067	0.974024	1.21075	0.978102	0.628049	0.740036	0.47893	0.513413	0.478605	0.764456	0.861516
HSLPSQAVNDSYLR	Y12	Glutamate receptor ionotropic, NMDA 2A OS=Homo sapiens OX=9606 GN=GRIN2A PE=1 SV=1	GRIN2A	0.936623	0.890882	1.17249	0.549155	0.630755	0.774567	0.366091	0.782053	1.07292	1.22007	-0.401061	0.445374
HSQELYATATLQRPGSLAAGSR	Y6	Catenin delta-2 OS=Homo sapiens OX=9606 GN=CTNND2 PE=1 SV=3	CTNND2	0.85842	0.915793	1.22579	0.678671	1.05262	0.776753	1.12987	0.853256	0.918554	1.68367	-0.455434	0.656151
HSQLSDLYGK	S5Y8	Glutamate receptor ionotropic, NMDA 2B OS=Homo sapiens OX=9606 GN=GRIN2B PE=1 SV=3	GRIN2B	0.982981	0.538294	1.47872	0.59295	1.20313	1.20656	0.563989	1.32815	1.72776	1.34031	-0.309131	0.313703
HSQLSDLYGK	Y8	Glutamate receptor ionotropic, NMDA 2B OS=Homo sapiens OX=9606 GN=GRIN2B PE=1 SV=3	GRIN2B	0.880239	0.65951	1.46025	0.457707	1.56523	1.35054	0.778233	1.76753	2.05722	2.58073	-0.675453	0.612234
HSYHDYDEPPEEGLWPHDEGGPGR	Y6	Protein bassoon OS=Homo sapiens OX=9606 GN=BSN PE=1 SV=4	BSN	0.996061	1.06805	0.935886	0.508392	1.49789	0.745193	1.50845	0.993943	1.15468	2.75485	-0.805513	0.64345
HTDDEMTGYVATR	T7Y9	Mitogen-activated protein kinase 14 OS=Homo sapiens OX=9606 GN=MAPK14 PE=1 SV=3	MAPK14	1.09194	0.90955	0.998515	2.00662	2.58942	1.25385	8.73145	1.0953	1.47821	8.75751	-1.36298	0.60089
HTDDEMTGYVATR	Y9	Mitogen-activated protein kinase 14 OS=Homo sapiens OX=9606 GN=MAPK14 PE=1 SV=3	MAPK14	0.73326	1.08822	1.17852	1.27194	1.00731	0.725034	1.1155	0.58458	0.794933	0.750684	0.303534	0.417011
HTPPTIGGSLPYR	Y12	Abl interactor 2 OS=Homo sapiens OX=9606 GN=ABI2 PE=1 SV=1	ABI2	0.83218	1.06132	1.1065	1.00421	0.903669	0.977151	0.857916	1.04515	1.24592	1.29259	-0.207448	0.627243
HVAYGGYSTPEDR	Y4	Tensin-1 OS=Homo sapiens OX=9606 GN=TNS1 PE=1 SV=2	TNS1	0.91914	1.1741	0.906759	1.40487	1.05734	1.24256	1.15355	0.677585	0.607374	0.905041	0.563042	1.2676
HVAYGGYSTPEDR	Y7	Tensin-1 OS=Homo sapiens OX=9606 GN=TNS1 PE=1 SV=2	TNS1	1.01778	0.993848	0.988369	1.05038	0.874343	0.96679	1.04654	0.802497	0.709925	0.613141	0.281423	0.75773
HVEAVYIDIADR	Y6	Phosphatidylinositol transfer protein alpha isoform OS=Homo sapiens OX=9606 GN=PITPNA PE=1 SV=2	PITPNA	0.838749	0.782811	1.37844	1.00617	1.40859	1.08544	0.973589	0.861649	0.900408	1.07797	0.291317	0.661746
HWILPQDYDHAQAEAR	Y8	Reticulocalbin-1 OS=Homo sapiens OX=9606 GN=RCN1 PE=1 SV=1	RCN1	0.805985	1.10822	1.0858	0.922944	0.775987	0.962971	1.07256	0.98787	0.678712	0.902716	-0.0371801	0.0811298
HYEDGYPGGSDNYGSLSR	Y13	Catenin delta-1 OS=Homo sapiens OX=9606 GN=CTNND1 PE=1 SV=1	CTNND1	0.846972	1.16891	0.984123	0.762967	0.782519	0.843768	0.983916	0.842946	0.752236	0.85811	-0.10964	0.522064
HYEDGYPGGSDNYGSLSR	Y13S15	Catenin delta-1 OS=Homo sapiens OX=9606 GN=CTNND1 PE=1 SV=1	CTNND1	0.838754	1.05869	1.10255	0.733637	0.947443	0.722046	1.04979	0.615734	0.662443	1.06886	-0.0842357	0.125279
HYGALIGLNR	Y2	Bisphosphoglycerate mutase OS=Homo sapiens OX=9606 GN=BPGM PE=1 SV=2	BPGM	1.02652	0.980338	0.99314	1.38359	2.14338	1.44421	0.910135	1.1269	1.36294	2.05978	0.279794	0.354961
HYGGLTGLNK	Y2	Probable phosphoglycerate mutase 4 OS=Homo sapiens OX=9606 GN=PGAM4 PE=3 SV=1; Phosphoglycerate mutase 1 OS=Homo sapiens OX=9606 GN=PGAM1 PE=1 SV=2; Phosphoglycerate mutase 2 OS=Homo sapiens OX=9606 GN=PGAM2 PE=1 SV=3	PGAM4	0.885801	0.906527	1.20767	0.802749	1.16433	1.04301	0.841334	1.5703	1.56739	1.55789	-0.464241	0.871988
HYGNQFPA	Y2	Protein tweety homolog 2 OS=Homo sapiens OX=9606 GN=TTYH2 PE=1 SV=3	TTYH2	0.758948	0.981995	1.25906	1.08528	1.22942	0.87796	1.37931	1.39495	1.07693	1.20856	-0.249269	0.723365
IADPEHDHTGFLTEYVATR	T13Y15	Mitogen-activated protein kinase 3 OS=Homo sapiens OX=9606 GN=MAPK3 PE=1 SV=4	MAPK3	0.657157	0.719476	1.62337	0.620363	3.80728	0.450594	6.08388	0.675565	2.02524	8.8818	-1.44155	0.584326
IADPEHDHTGFLTEYVATR	Y15	Mitogen-activated protein kinase 3 OS=Homo sapiens OX=9606 GN=MAPK3 PE=1 SV=4	MAPK3	0.862736	0.982845	1.15442	0.520428	0.642597	0.296242	0.494089	0.475782	0.843884	0.541394	-0.275538	0.317889
IAEYSQLYDQIVFR	Y8	Pleckstrin homology domain-containing family G member 1 OS=Homo sapiens OX=9606 GN=PLEKHG1 PE=1 SV=2	PLEKHG1	0.887943	1.18246	0.929598	1.00651	1.23931	1.04906	1.10745	0.870945	0.959125	1.06664	0.13376	0.472051
IAGDYVSEEVWYR	Y5	AP-2 complex subunit alpha-1 OS=Homo sapiens OX=9606 GN=AP2A1 PE=1 SV=3; AP-2 complex subunit alpha-2 OS=Homo sapiens OX=9606 GN=AP2A2 PE=1 SV=2	AP2A1	0.806123	0.883657	1.31022	0.71745	1.08599	1.18263	1.23326	0.982516	1.06057	1.37838	-0.22541	0.422227
IAILGYR	Y6	GTP-binding protein Rheb OS=Homo sapiens OX=9606 GN=RHEB PE=1 SV=1	RHEB	1.0427	0.864073	1.09323	0.822567	1.26663	1.03065	1.02786	1.07122	1.29138	1.41591	-0.208432	0.437804
IALYETPTGWK	Y4	Phosphoglucomutase-1 OS=Homo sapiens OX=9606 GN=PGM1 PE=1 SV=3	PGM1	0.980793	0.92228	1.09693	0.895173	1.06308	0.946423	1.01382	1.01998	1.03002	1.20421	-0.140155	0.681004
IANDNSLNHEYLPILGLAEFR	Y11	Aspartate aminotransferase, cytoplasmic OS=Homo sapiens OX=9606 GN=GOT1 PE=1 SV=3	GOT1	0.961748	0.81912	1.21913	0.698351	1.20255	0.888785	1.01125	1.39191	1.68161	1.71274	-0.640292	1.18929
IDDPIYGTYYVDHINR	Y6	Membrane-associated guanylate kinase, WW and PDZ domain-containing protein 2 OS=Homo sapiens OX=9606 GN=MAGI2 PE=1 SV=3	MAGI2	0.751946	1.03799	1.21006	0.771376	0.942894	1.11415	0.699197	1.16668	1.5764	0.773729	-0.16084	0.18999
IDDPIYGTYYVDHINRR	Y6	Membrane-associated guanylate kinase, WW and PDZ domain-containing protein 2 OS=Homo sapiens OX=9606 GN=MAGI2 PE=1 SV=3	MAGI2	0.808903	0.918189	1.27291	0.527336	1.63447	1.41605	1.02687	1.21167	2.14032	2.77516	-0.584618	0.504592
IDFYFDENPYFENK	Y10	Protein SET OS=Homo sapiens OX=9606 GN=SET PE=1 SV=3; Protein SETSIP OS=Homo sapiens OX=9606 GN=SETSIP PE=1 SV=1	SET	0.866134	0.778478	1.35539	1.23921	2.65042	0.896614	3.42196	0.711784	1.74161	2.90494	-0.460337	0.307559
IEDPVYGIYYVDHINR	Y6	Membrane-associated guanylate kinase, WW and PDZ domain-containing protein 1 OS=Homo sapiens OX=9606 GN=MAGI1 PE=1 SV=3	MAGI1	1.04647	0.882918	1.07061	0.711242	0.930767	0.807409	0.72075	0.35551	0.579471	0.695856	0.473842	1.09011
IEDPVYGIYYVDHINRK	Y6	Membrane-associated guanylate kinase, WW and PDZ domain-containing protein 1 OS=Homo sapiens OX=9606 GN=MAGI1 PE=1 SV=3	MAGI1	0.897945	0.853273	1.24878	0.701447	1.27101	0.835233	1.4259	0.359981	0.649053	0.807041	0.207548	0.169733
IEGSGDQIDTYELSGGAR	Y11	Dynamin-1 OS=Homo sapiens OX=9606 GN=DNM1 PE=1 SV=2	DNM1	0.688882	1.0845	1.22662	0.823944	1.33176	1.38777	1.50265	1.27359	2.38683	3.09403	-0.805431	0.904364
IEPGVDPDDTYNETPYEK	Y11	Aminopeptidase B OS=Homo sapiens OX=9606 GN=RNPEP PE=1 SV=2	RNPEP	0.985397	0.639384	1.37522	0.711161	1.31416	0.92052	1.02722	0.734655	0.870455	1.07601	0.0829417	0.0990033
IEYIEAR	Y3	Protein BRICK1 OS=Homo sapiens OX=9606 GN=BRK1 PE=1 SV=1	BRK1	0.936037	0.985098	1.07886	0.863079	0.92523	0.933179	0.697578	0.739333	0.81771	0.880255	0.211024	1.29931
IEYNVEHSVDYVER	Y11	Syntaxin-1B OS=Homo sapiens OX=9606 GN=STX1B PE=1 SV=1	STX1B	0.782349	0.810935	1.40672	0.699189	1.16535	1.10018	0.922174	1.16182	1.62852	1.47009	-0.390742	0.672422
IFPLRPDYQEPSR	Y8	Discoidin domain-containing receptor 2 OS=Homo sapiens OX=9606 GN=DDR2 PE=1 SV=2	DDR2	1.0295	1.01328	0.957215	0.800533	1.28256	1.45007	0.732811	0.621049	0.780473	0.795452	0.685203	0.840062
IGAEVYHNLK	Y6	Alpha-enolase OS=Homo sapiens OX=9606 GN=ENO1 PE=1 SV=2	ENO1	0.955832	1.11333	0.930841	0.792801	0.780494	0.763453	0.493959	0.602028	0.411337	0.764641	0.455599	1.16129
IGEGTYGTVFK	Y6	Cyclin-dependent-like kinase 5 OS=Homo sapiens OX=9606 GN=CDK5 PE=1 SV=3	CDK5	1.00537	1.0409	0.953736	1.12412	0.966635	0.878149	0.815601	0.43041	0.533419	0.658613	0.699243	1.74131
IGEGTYGVVYK	T5Y6	Cyclin-dependent kinase 2 OS=Homo sapiens OX=9606 GN=CDK2 PE=1 SV=2; Cyclin-dependent kinase 1 OS=Homo sapiens OX=9606 GN=CDK1 PE=1 SV=3; Cyclin-dependent kinase 3 OS=Homo sapiens OX=9606 GN=CDK3 PE=1 SV=1	CDK2	0.687137	0.812814	1.50005	0.705912	9.85752	1.6339	19.0819	0.63105	2.89634	17.3569	-1.29718	0.46645
IGEGTYGVVYK	Y6	Cyclin-dependent kinase 2 OS=Homo sapiens OX=9606 GN=CDK2 PE=1 SV=2; Cyclin-dependent kinase 1 OS=Homo sapiens OX=9606 GN=CDK1 PE=1 SV=3; Cyclin-dependent kinase 3 OS=Homo sapiens OX=9606 GN=CDK3 PE=1 SV=1	CDK2	0.939308	1.0568	1.00389	0.609881	0.779953	1.0691	0.58446	0.43396	0.601795	0.50999	0.622078	0.803318
IGTAEPDYGALYEGR	Y8	1-phosphatidylinositol 4,5-bisphosphate phosphodiesterase gamma-1 OS=Homo sapiens OX=9606 GN=PLCG1 PE=1 SV=1	PLCG1	0.680952	0.914557	1.40449	0.390531	0.732196	0.22846	0.758338	0.185815	0.418026	0.625445	-0.14178	0.0854006
IGVVGGCQEYTGAPYFAAISALK	Y10	ATP-dependent (S)-NAD(P)H-hydrate dehydratase OS=Homo sapiens OX=9606 GN=NAXD PE=1 SV=1	NAXD	1.01092	0.904405	1.08468	1.09364	1.1871	0.875932	1.33253	1.06947	0.947173	1.34202	-0.156514	0.384617
IHYLDTTTLIEPVSR	Y3	Adapter molecule crk OS=Homo sapiens OX=9606 GN=CRK PE=1 SV=2	CRK	0.731614	1.1883	1.08008	0.832814	1.24865	0.539264	2.14108	0.495852	1.2469	1.68728	-0.672962	0.581905
IMEYYEK	Y4	V-type proton ATPase subunit E 1 OS=Homo sapiens OX=9606 GN=ATP6V1E1 PE=1 SV=1; V-type proton ATPase subunit E 2 OS=Homo sapiens OX=9606 GN=ATP6V1E2 PE=1 SV=1	ATP6V1E1	0.892535	0.959006	1.14846	0.742397	0.854581	0.78217	0.481673	0.723527	0.629025	0.73636	0.303386	1.08837
INENDPEYIRER	Y8	Gamma-adducin OS=Homo sapiens OX=9606 GN=ADD3 PE=1 SV=1	ADD3	1.04909	0.966188	0.984722	0.457192	0.480977	0.285118	0.519863	0.326925	0.253883	0.371472	0.147883	0.183313
INKSESVVYADIR	Y9	Myelin protein zero-like protein 1 OS=Homo sapiens OX=9606 GN=MPZL1 PE=1 SV=1	MPZL1	0.985056	0.950712	1.06423	0.796194	1.00582	0.68207	1.0441	0.589207	0.938806	1.05127	-0.129583	0.212784
INTASDGKLYVSSESR	Y10	Tyrosine-protein kinase ABL1 OS=Homo sapiens OX=9606 GN=ABL1 PE=1 SV=4	ABL1	0.865815	0.983465	1.15072	1.01305	2.1029	0.866147	1.8616	0.915477	1.23849	2.33171	-0.257571	0.199873
INVSEYTYR	Y6	Guanylate cyclase soluble subunit beta-1 OS=Homo sapiens OX=9606 GN=GUCY1B1 PE=1 SV=1	GUCY1B1	0.847079	1.0608	1.09212	0.642896	0.863836	0.929007	0.909443	1.21502	1.34241	1.29375	-0.551756	1.47045
IQAYDYLECSAK	Y4	Rho-related GTP-binding protein RhoB OS=Homo sapiens OX=9606 GN=RHOB PE=1 SV=1	RHOB	0.983681	0.880722	1.1356	0.8872	1.42257	0.974775	1.13203	1.61184	1.4985	1.61516	-0.419563	0.840384
IQEIIEQLDVTTSEYEKEK	Y15	60 kDa heat shock protein, mitochondrial OS=Homo sapiens OX=9606 GN=HSPD1 PE=1 SV=2	HSPD1	1.14061	0.826008	1.03338	1.1675	0.906204	0.845027	0.784131	0.734942	0.815652	0.784856	0.319027	0.727646
IQHGEYALEEK	Y6	Rho guanine nucleotide exchange factor 33 OS=Homo sapiens OX=9606 GN=ARHGEF33 PE=2 SV=2	ARHGEF33	0.772816	1.01354	1.21365	0.464258	1.94204	1.81537	41.3705	1.15188	2.67237	1.80005	-3.06158	0.429173
IQNTGDYYDLYGGEK	Y11	Tyrosine-protein phosphatase non-receptor type 11 OS=Homo sapiens OX=9606 GN=PTPN11 PE=1 SV=3	PTPN11	1.02297	0.720266	1.25676	0.714708	0.888516	0.56953	1.19804	0.992751	1.07405	1.58317	-0.742829	1.53515
IQNTGDYYDLYGGEK	Y7	Tyrosine-protein phosphatase non-receptor type 11 OS=Homo sapiens OX=9606 GN=PTPN11 PE=1 SV=3	PTPN11	0.864636	0.959271	1.17609	0.800506	0.959127	0.785644	0.916657	0.577861	0.651733	0.915707	0.148406	0.332993
IQNTGDYYDLYGGEK	Y8	Tyrosine-protein phosphatase non-receptor type 11 OS=Homo sapiens OX=9606 GN=PTPN11 PE=1 SV=3	PTPN11	0.852795	0.935755	1.21145	0.802042	0.977673	0.764217	0.970242	0.585184	0.624566	0.923516	0.128198	0.24194
IRPGEYEQFESTIGFK	Y6	Band 4.1-like protein 1 OS=Homo sapiens OX=9606 GN=EPB41L1 PE=1 SV=2	EPB41L1	0.642734	0.809597	1.54767	0.720814	1.53988	1.1303	1.48691	1.63915	1.90675	2.66831	-0.768323	1.1264
ISGLIYEETR	Y6	Histone H4 OS=Homo sapiens OX=9606 GN=H4C1 PE=1 SV=2	H4C1	0.837716	0.968303	1.19398	0.543738	0.797404	0.49096	1.67007	0.368863	0.710269	1.96025	-0.947023	0.631465
ITLDNAYMEK	Y7	Pyruvate kinase PKM OS=Homo sapiens OX=9606 GN=PKM PE=1 SV=4	PKM	0.962915	0.881172	1.15591	0.756536	1.04811	0.78306	0.727497	1.01076	1.01346	1.21309	-0.200536	0.408883
ITNQVIYLNPPIEECR	Y7	Cytoplasmic dynein 1 heavy chain 1 OS=Homo sapiens OX=9606 GN=DYNC1H1 PE=1 SV=5	DYNC1H1	0.668927	0.794701	1.53637	0.834626	0.815967	1.02667	1.0836	1.09789	0.876778	1.37283	-0.311865	0.853518
ITQYLDAGGIPR	Y4	Calcium/calmodulin-dependent protein kinase type II subunit alpha OS=Homo sapiens OX=9606 GN=CAMK2A PE=1 SV=2	CAMK2A	0.703689	0.776684	1.51963	0.789476	1.32285	1.11036	0.615023	1.3064	2.12964	2.20734	-0.542494	0.528938
IVNDDQSFYADIYMEDGLIK	Y9	Dihydropyrimidinase-related protein 2 OS=Homo sapiens OX=9606 GN=DPYSL2 PE=1 SV=1; Dihydropyrimidinase-related protein 3 OS=Homo sapiens OX=9606 GN=DPYSL3 PE=1 SV=1	DPYSL2	0.875635	0.805429	1.31894	0.729729	2.19564	0.865026	2.06817	1.13328	2.41251	3.29148	-0.817302	0.698699
IWHHTFYNELR	Y7	POTE ankyrin domain family member F OS=Homo sapiens OX=9606 GN=POTEF PE=1 SV=2; Putative beta-actin-like protein 3 OS=Homo sapiens OX=9606 GN=POTEKP PE=5 SV=1; POTE ankyrin domain family member J OS=Homo sapiens OX=9606 GN=POTEJ PE=3 SV=1; Actin, cytoplasmic 1 OS=Homo sapiens OX=9606 GN=ACTB PE=1 SV=1; POTE ankyrin domain family member E OS=Homo sapiens OX=9606 GN=POTEE PE=2 SV=3; Actin, alpha sk…	POTEF	1.03277	1.03287	0.934356	0.792644	1.03611	0.916799	0.602284	0.744272	0.516609	0.567485	0.590791	1.60367
IYDLNIPAFVK	Y2	Cytoplasmic protein NCK2 OS=Homo sapiens OX=9606 GN=NCK2 PE=1 SV=2	NCK2	0.910392	0.93819	1.15142	0.730151	1.13027	0.834892	0.881572	0.58548	0.905068	0.920001	0.126471	0.200621
IYEYVESR	Y2	U4/U6 small nuclear ribonucleoprotein Prp31 OS=Homo sapiens OX=9606 GN=PRPF31 PE=1 SV=2	PRPF31	1.0478	1.16837	0.783824	0.771697	0.864302	1.07165	0.775412	0.55158	0.631198	0.926741	0.323543	0.700351
IYGISFPDPK	Y2	Threonine--tRNA ligase 1, cytoplasmic OS=Homo sapiens OX=9606 GN=TARS1 PE=1 SV=3	TARS1	1.1205	0.868827	1.01067	0.8707	1.4369	0.856978	1.24738	0.981464	1.26493	1.68794	-0.296379	0.428773
IYIDPFTYEDPNEAVR	Y2	Ephrin type-B receptor 1 OS=Homo sapiens OX=9606 GN=EPHB1 PE=1 SV=1; Ephrin type-B receptor 2 OS=Homo sapiens OX=9606 GN=EPHB2 PE=1 SV=5	EPHB1	0.989328	1.12276	0.887907	0.711888	0.925009	0.869002	0.805059	0.812636	0.961697	0.864338	-0.0436057	0.12616
IYIDPFTYEDPNEAVR	Y2Y8	Ephrin type-B receptor 1 OS=Homo sapiens OX=9606 GN=EPHB1 PE=1 SV=1; Ephrin type-B receptor 2 OS=Homo sapiens OX=9606 GN=EPHB2 PE=1 SV=5	EPHB1	0.989228	0.919538	1.09123	0.74994	1.11384	0.899565	0.852943	0.783291	1.21136	1.06223	-0.0856507	0.146918
IYIDPFTYEDPNEAVR	Y8	Ephrin type-B receptor 1 OS=Homo sapiens OX=9606 GN=EPHB1 PE=1 SV=1; Ephrin type-B receptor 2 OS=Homo sapiens OX=9606 GN=EPHB2 PE=1 SV=5	EPHB1	1.00796	1.0326	0.959444	0.892614	1.58105	1.01775	1.21057	0.936681	1.00109	0.874007	0.210811	0.26725
IYLLPDR	Y2	Synaptotagmin-9 OS=Homo sapiens OX=9606 GN=SYT9 PE=1 SV=1; Synaptotagmin-6 OS=Homo sapiens OX=9606 GN=SYT6 PE=1 SV=3; Synaptotagmin-3 OS=Homo sapiens OX=9606 GN=SYT3 PE=1 SV=1	SYT9	0.891447	1.00353	1.10502	0.650777	1.18043	1.08431	0.817919	1.70009	2.25315	1.84671	-0.767578	0.955186
IYQFTAASPK	Y2	Src kinase-associated phosphoprotein 2 OS=Homo sapiens OX=9606 GN=SKAP2 PE=1 SV=1	SKAP2	0.972683	0.84348	1.18384	0.892302	1.14945	0.857228	1.03592	0.510851	0.689841	0.725869	0.383776	0.757407
IYQYIQSR	Y4	Dual specificity tyrosine-phosphorylation-regulated kinase 1B OS=Homo sapiens OX=9606 GN=DYRK1B PE=1 SV=1; Dual specificity tyrosine-phosphorylation-regulated kinase 1A OS=Homo sapiens OX=9606 GN=DYRK1A PE=1 SV=2	DYRK1B	0.987812	1.09577	0.916418	0.903802	0.899878	0.918129	0.919033	0.883111	0.825667	0.835289	0.0675391	0.820651
IYQYVINK	Y4	CTP synthase 1 OS=Homo sapiens OX=9606 GN=CTPS1 PE=1 SV=2	CTPS1	0.817509	1.04395	1.13854	1.01073	1.22483	0.621655	0.91996	0.70341	0.896944	0.844777	0.179	0.223056
IYSGDYYR	Y6	Tyrosine-protein kinase receptor TYRO3 OS=Homo sapiens OX=9606 GN=TYRO3 PE=1 SV=1; Tyrosine-protein kinase Mer OS=Homo sapiens OX=9606 GN=MERTK PE=1 SV=2	TYRO3	1.02784	1.00584	0.966327	0.845905	0.86586	1.02725	0.512426	0.887486	0.97504	0.682612	0.256312	0.565229
IYSLSSQPIDHEGIK	Y2	Phosphofurin acidic cluster sorting protein 1 OS=Homo sapiens OX=9606 GN=PACS1 PE=1 SV=2	PACS1	0.849316	0.867568	1.28312	0.698472	0.974497	0.942217	0.666424	1.04116	1.42153	1.29638	-0.343888	0.561092
IYVDDGLISLQVK	Y2	Pyruvate kinase PKM OS=Homo sapiens OX=9606 GN=PKM PE=1 SV=4	PKM	0.996239	0.95751	1.04625	0.687392	0.897412	0.933613	0.571392	1.01587	0.946652	0.791398	0.0140639	0.0220266
IYVLLR	Y2	Enhancer of rudimentary homolog OS=Homo sapiens OX=9606 GN=ERH PE=1 SV=1	ERH	1.00788	0.79813	1.19399	0.660454	0.671472	0.782615	1.17095	0.685185	0.87838	0.545815	-0.218458	0.331951
IYWENK	Y2	BRCA1-associated protein OS=Homo sapiens OX=9606 GN=BRAP PE=1 SV=2	BRAP	1.1404	0.803316	1.05629	1.02158	1.16085	0.823366	0.789736	0.644876	0.84089	0.786414	0.388349	0.915575
IYYSEETSSDQGNEDEEEPKEVSSSTELHSNEK	Y2	1-phosphatidylinositol 4,5-bisphosphate phosphodiesterase gamma-1 OS=Homo sapiens OX=9606 GN=PLCG1 PE=1 SV=1	PLCG1	0.699712	0.980527	1.31976	1.00468	1.77891	0.975244	0.864493	0.318912	0.466209	0.544135	1.19192	1.00678
KAPTNEFYA	Y8	Syndecan-4 OS=Homo sapiens OX=9606 GN=SDC4 PE=1 SV=2	SDC4	0.92833	0.978187	1.09348	0.808976	1.40346	0.885504	1.09381	1.39853	1.5798	1.41164	-0.408827	0.688888
KAQSNPYYNGPHLNLK	Y7	LIM domain only protein 7 OS=Homo sapiens OX=9606 GN=LMO7 PE=1 SV=3	LMO7	0.943915	0.935617	1.12047	0.474695	0.860672	0.400245	0.524514	0.284637	0.418018	0.529264	0.397833	0.357166
KDASSQDCYDIPR	Y9	GRB2-associated-binding protein 1 OS=Homo sapiens OX=9606 GN=GAB1 PE=1 SV=2	GAB1	0.966284	1.04926	0.984454	0.264735	0.267288	0.279959	0.253372	0.239357	0.364854	0.216902	0.0109122	0.0200661
KDLYANTVLSGGTTMYPGIADR	Y4	Actin, cytoplasmic 1 OS=Homo sapiens OX=9606 GN=ACTB PE=1 SV=1; Actin, cytoplasmic 2 OS=Homo sapiens OX=9606 GN=ACTG1 PE=1 SV=1	ACTB	0.998004	0.932466	1.06953	0.937149	1.21229	0.974408	0.893516	0.82327	1.07293	1.17738	0.0702803	0.158432
KDPDERPTFEYIQSFLEDYFTATEPQYQPGENL	Y27	Tyrosine-protein kinase Yes OS=Homo sapiens OX=9606 GN=YES1 PE=1 SV=3	YES1	0.666994	1.15156	1.18145	1.21697	1.69434	0.669437	1.46073	0.675762	1.21267	1.42968	-0.00136613	0.00105173
KDPEERPTFEYLQSFLEDYFTATEPQYQPGENL	Y27	Tyrosine-protein kinase Fyn OS=Homo sapiens OX=9606 GN=FYN PE=1 SV=3	FYN	0.866651	0.850998	1.28235	1.45836	1.48905	1.21052	1.73072	0.957609	0.942409	1.78568	0.0335623	0.0434007
KDYETYQPFQNSTR	Y3	Catenin delta-2 OS=Homo sapiens OX=9606 GN=CTNND2 PE=1 SV=3	CTNND2	1.05414	0.939095	1.00677	0.722597	0.648552	0.892595	0.649115	0.940113	0.722743	0.724684	-0.00873476	0.0159724
KEYAMVDPEDISITELYR	Y3	Dedicator of cytokinesis protein 4 OS=Homo sapiens OX=9606 GN=DOCK4 PE=1 SV=3	DOCK4	0.962363	0.993256	1.04438	1.05403	1.13385	0.861781	0.873277	0.832043	0.836976	1.02036	0.190733	0.585216
KGHEYTNIK	Y5	Tyrosine-protein phosphatase non-receptor type 11 OS=Homo sapiens OX=9606 GN=PTPN11 PE=1 SV=3	PTPN11	1.0704	1.02619	0.90341	0.600463	0.653843	0.474764	0.7154	0.447457	0.527707	0.414005	0.131509	0.233624
KLDNGGYYITTR	Y7	Tyrosine-protein kinase Yes OS=Homo sapiens OX=9606 GN=YES1 PE=1 SV=3; Tyrosine-protein kinase Fyn OS=Homo sapiens OX=9606 GN=FYN PE=1 SV=3	YES1	0.971111	0.961817	1.06707	0.9249	1.15243	0.895746	0.896373	0.754971	0.98013	0.988087	0.131181	0.365596
KLDNGGYYITTR	Y8	Tyrosine-protein kinase Yes OS=Homo sapiens OX=9606 GN=YES1 PE=1 SV=3; Tyrosine-protein kinase Fyn OS=Homo sapiens OX=9606 GN=FYN PE=1 SV=3	YES1	0.976734	0.985949	1.03732	0.977112	1.16116	0.902062	1.04401	0.826355	0.79687	1.19477	0.0699212	0.14889
KLEAAEDIAYQLSR	Y10	Prohibitin OS=Homo sapiens OX=9606 GN=PHB PE=1 SV=1	PHB	0.901192	0.939931	1.15888	0.75939	1.32766	0.950306	1.05798	1.34332	1.68848	1.92504	-0.570669	0.956453
KLHEYNTQFQEK	Y5	Phosphatidylinositol 3-kinase regulatory subunit alpha OS=Homo sapiens OX=9606 GN=PIK3R1 PE=1 SV=2	PIK3R1	1.13866	0.959232	0.902108	0.763806	1.0634	1.0605	0.641076	0.573816	0.659929	0.724242	0.56697	1.11671
KLPEEEAECYFHSRPK	Y10	Pyridoxine-5'-phosphate oxidase OS=Homo sapiens OX=9606 GN=PNPO PE=1 SV=1	PNPO	0.94339	0.721918	1.33469	1.02894	1.01332	0.553098	0.596408	0.40595	0.637215	0.45382	0.725123	0.82791
KLYGDADYLEER	Y8	CTP synthase 1 OS=Homo sapiens OX=9606 GN=CTPS1 PE=1 SV=2	CTPS1	0.957617	0.857702	1.18468	0.752551	1.00541	0.803277	1.04998	0.552453	0.641485	0.880448	0.128316	0.208013
KMDVGGLSDPYVK	Y11	Synaptotagmin-5 OS=Homo sapiens OX=9606 GN=SYT5 PE=1 SV=2; Synaptotagmin-2 OS=Homo sapiens OX=9606 GN=SYT2 PE=1 SV=2; Synaptotagmin-1 OS=Homo sapiens OX=9606 GN=SYT1 PE=1 SV=1	SYT5	0.890927	0.664957	1.44412	0.93791	1.53481	1.1195	1.49619	1.99939	2.8433	2.94295	-0.954499	1.38918
KPDPYELYEK	Y8	Membrane-associated guanylate kinase, WW and PDZ domain-containing protein 2 OS=Homo sapiens OX=9606 GN=MAGI2 PE=1 SV=3	MAGI2	0.953345	0.846895	1.19976	0.639051	1.09102	0.811393	0.841217	0.848719	0.836293	0.65599	0.0906644	0.130306
KPTYDPVSEDQDPLSSDFKR	Y4	Activated CDC42 kinase 1 OS=Homo sapiens OX=9606 GN=TNK2 PE=1 SV=3	TNK2	1.12717	0.908367	0.964465	0.99326	0.927087	1.24461	3.11054	1.41494	1.43975	1.82184	-0.883858	0.963093
KPYQLIAQDNETEKPIDSETK	Y3	Excitatory amino acid transporter 1 OS=Homo sapiens OX=9606 GN=SLC1A3 PE=1 SV=1	SLC1A3	1.21991	0.94755	0.832545	0.646468	0.35059	0.394348	0.185288	0.470618	0.194089	0.193891	0.829617	0.814335
KSTGSVDYLALDFQPSSPSPHR	Y8S17	GRB2-associated-binding protein 2 OS=Homo sapiens OX=9606 GN=GAB2 PE=1 SV=1	GAB2	0.965918	0.982324	1.05176	0.396174	0.375352	0.371379	0.430789	0.336739	0.439827	0.315794	0.000685392	0.00178282
KSVSSSPWLPQDGFDPSDYAEPMDAVVKPR	Y19	Rho GTPase-activating protein 35 OS=Homo sapiens OX=9606 GN=ARHGAP35 PE=1 SV=3	ARHGAP35	1.02607	0.720208	1.25372	0.921875	3.94902	0.895137	4.98862	0.73212	1.43929	4.74591	-0.630994	0.289742
KSYEFEDLLQSSSESSR	Y3	DENN domain-containing protein 2A OS=Homo sapiens OX=9606 GN=DENND2A PE=1 SV=4	DENND2A	0.852202	0.815553	1.33225	0.56316	0.837595	0.361827	1.08477	0.282479	0.724258	0.630171	-0.211768	0.165173
KTAGLSDLY	Y9	Tumor susceptibility gene 101 protein OS=Homo sapiens OX=9606 GN=TSG101 PE=1 SV=2	TSG101	0.965621	0.92684	1.10754	0.762368	0.719177	0.919272	1.14837	1.07364	0.882103	1.17316	-0.418127	1.51387
KVYNDGYDDDNYDYIVK	Y12	Dual specificity tyrosine-phosphorylation-regulated kinase 1A OS=Homo sapiens OX=9606 GN=DYRK1A PE=1 SV=2	DYRK1A	0.935088	0.988525	1.07639	0.767708	1.20184	0.876304	0.722203	0.860928	1.06819	1.09949	0.0166926	0.0229803
LAEKDLDEAYLK	Y10	Protein shisa-7 OS=Homo sapiens OX=9606 GN=SHISA7 PE=2 SV=3	SHISA7	0.957482	0.596347	1.44617	0.501227	1.60734	1.13389	1.00269	1.65903	1.79478	3.53767	-0.886824	0.679685
LAELEEFINGPNNAHIQQVGDRCYDEK	Y24	Clathrin heavy chain 1 OS=Homo sapiens OX=9606 GN=CLTC PE=1 SV=5	CLTC	0.899133	0.824318	1.27655	0.919623	1.94976	1.14601	1.49193	1.5604	2.49529	2.67515	-0.619047	0.779913
LCDFGSASHVADNDITPYLVSR	Y18	Serine/threonine-protein kinase PRP4 homolog OS=Homo sapiens OX=9606 GN=PRPF4B PE=1 SV=3	PRPF4B	0.964519	1.06337	0.972107	1.08143	0.96022	1.03435	1.19621	1.16439	0.78495	0.880507	0.0267267	0.0598747
LCDKPASPRHYSPVECDK	S7Y11S12	Disks large homolog 2 OS=Homo sapiens OX=9606 GN=DLG2 PE=1 SV=3	DLG2	0.796071	0.838167	1.36576	0.754668	1.12704	1.18478	0.775963	1.67382	1.82352	2.46669	-0.721121	0.813228
LCVVLGPYGPEWQENPYPFQCTIDDPTK	Y17	Sorting nexin-18 OS=Homo sapiens OX=9606 GN=SNX18 PE=1 SV=2	SNX18	0.954425	0.956518	1.08906	0.956457	0.629966	0.595759	0.598245	0.469586	0.462997	0.507674	0.513299	0.715776
LCYVALDFEQEMATAASSSSLEK	Y3	Actin, cytoplasmic 1 OS=Homo sapiens OX=9606 GN=ACTB PE=1 SV=1; POTE ankyrin domain family member E OS=Homo sapiens OX=9606 GN=POTEE PE=2 SV=3; Actin, cytoplasmic 2 OS=Homo sapiens OX=9606 GN=ACTG1 PE=1 SV=1	ACTB	0.964206	0.870018	1.16578	0.957173	1.27052	0.984342	0.907646	0.986519	1.11983	1.21632	0.0177592	0.0363802
LCYYIGATDDAATK	Y3	Mesencephalic astrocyte-derived neurotrophic factor OS=Homo sapiens OX=9606 GN=MANF PE=1 SV=3	MANF	0.928475	1.15405	0.917476	0.771398	1.11147	0.885748	1.07752	0.679475	0.949835	0.975202	0.00370159	0.00594644
LDEDLAAYCR	Y8	2',3'-cyclic-nucleotide 3'-phosphodiesterase OS=Homo sapiens OX=9606 GN=CNP PE=1 SV=2	CNP	1.10867	0.938316	0.953012	1.26868	1.3621	1.28177	0.8207	0.517686	0.628339	0.734549	0.949507	3.05984
LDLAVQAYSHQNNPHGPR	Y8	Gap junction gamma-1 protein OS=Homo sapiens OX=9606 GN=GJC1 PE=1 SV=2	GJC1	0.964969	0.808915	1.22612	0.984972	1.30165	1.04181	1.3895	1.04022	1.17757	1.20265	-0.116134	0.313826
LDNGGYYITTR	Y6	Tyrosine-protein kinase Yes OS=Homo sapiens OX=9606 GN=YES1 PE=1 SV=3; Tyrosine-protein kinase Fyn OS=Homo sapiens OX=9606 GN=FYN PE=1 SV=3	YES1	0.97887	1.01679	1.00434	0.913388	1.0245	0.859757	0.808967	0.726988	0.821264	1.0558	0.128202	0.399554
LDNGGYYITTR	Y7	Tyrosine-protein kinase Yes OS=Homo sapiens OX=9606 GN=YES1 PE=1 SV=3; Tyrosine-protein kinase Fyn OS=Homo sapiens OX=9606 GN=FYN PE=1 SV=3	YES1	0.916402	1.01509	1.06851	0.943457	1.18821	0.834275	0.957497	0.782796	0.980551	0.976137	0.0971799	0.210119
LDPYDSSEDDKEYVGFATLPNQVHR	Y13	Septin-4 OS=Homo sapiens OX=9606 GN=SEPTIN4 PE=1 SV=1	SEPTIN4	1.11004	0.957404	0.932559	0.598797	1.81652	0.641802	1.00398	1.22693	1.60791	1.95593	-0.507535	0.388506
LDYCGGSGEPGGVQR	Y3	SH2 domain-containing adapter protein B OS=Homo sapiens OX=9606 GN=SHB PE=1 SV=2	SHB	0.942793	1.25378	0.803431	0.606675	1.30031	1.10978	1.29546	0.879653	1.16798	1.14842	-0.159162	0.193118
LEAENNLAAYRQEADEATLAR	Y10	Glial fibrillary acidic protein OS=Homo sapiens OX=9606 GN=GFAP PE=1 SV=1	GFAP	0.969652	0.648876	1.38147	0.940369	3.30261	0.766358	2.37551	1.3295	2.07207	4.03999	-0.555637	0.320764
LENEIQTYR	Y8	Keratin, type I cytoskeletal 10 OS=Homo sapiens OX=9606 GN=KRT10 PE=1 SV=6	KRT10	0.760425	0.846551	1.39302	1.08018	1.82949	0.824682	2.37182	0.776677	1.41803	2.46367	-0.497671	0.448945
LGEGTYATVYK	Y6	Cyclin-dependent kinase 17 OS=Homo sapiens OX=9606 GN=CDK17 PE=1 SV=2; Cyclin-dependent kinase 16 OS=Homo sapiens OX=9606 GN=CDK16 PE=1 SV=1	CDK17	0.913833	1.17391	0.912255	0.702125	0.912359	0.988683	0.721225	0.484509	0.888938	0.827976	0.248029	0.49595
LGEYEDVSR	Y4	Tubulin-folding cofactor B OS=Homo sapiens OX=9606 GN=TBCB PE=1 SV=2	TBCB	0.932116	1.14237	0.925511	0.428402	0.312052	0.427962	0.28221	0.386911	0.380202	0.320447	0.185659	0.43044
LGGGMPGLGQGPPTDAPAVDTAEQVYISSLALLK	Y26	26S proteasome non-ATPase regulatory subunit 14 OS=Homo sapiens OX=9606 GN=PSMD14 PE=1 SV=1	PSMD14	1.01819	0.915174	1.06664	0.784926	0.973831	0.805722	0.87846	0.731937	0.859065	1.01853	-0.0286956	0.0726028
LGGGQYGEVYEGVWK	Y10	Tyrosine-protein kinase ABL1 OS=Homo sapiens OX=9606 GN=ABL1 PE=1 SV=4	ABL1	0.943961	1.0105	1.04554	0.947169	0.921913	0.798931	0.778305	0.572301	0.527878	0.729633	0.447794	1.58369
LGGGQYGEVYEGVWKK	Y10	Tyrosine-protein kinase ABL1 OS=Homo sapiens OX=9606 GN=ABL1 PE=1 SV=4	ABL1	0.967787	0.961387	1.07083	1.00153	1.28066	0.755871	1.61958	0.559446	0.837698	1.2938	-0.0896735	0.082842
LGIQAEPLYR	Y9	Microtubule-associated protein 1A OS=Homo sapiens OX=9606 GN=MAP1A PE=1 SV=6	MAP1A	0.945848	0.951914	1.10224	0.613091	1.09627	0.789909	1.01139	1.24506	1.83439	2.40442	-0.962843	1.09197
LGIYTVLFER	Y4	Mitochondrial 2-oxoglutarate/malate carrier protein OS=Homo sapiens OX=9606 GN=SLC25A11 PE=1 SV=3	SLC25A11	0.762511	0.826954	1.41053	0.654841	1.40869	1.01259	1.12077	1.32279	1.95395	3.04426	-0.859496	0.81025
LHEEGIIYR	Y8	Valine--tRNA ligase OS=Homo sapiens OX=9606 GN=VARS1 PE=1 SV=4	VARS1	1.15567	0.651415	1.19291	0.594063	1.73066	1.13463	1.06509	1.07012	1.62628	1.84994	-0.282829	0.254763
LHEYNTQFQEK	Y4	Phosphatidylinositol 3-kinase regulatory subunit alpha OS=Homo sapiens OX=9606 GN=PIK3R1 PE=1 SV=2	PIK3R1	0.983155	1.06078	0.956068	0.856206	1.07712	0.890602	0.867489	0.502033	0.637844	0.662991	0.49571	1.35533
LHPGDELVYVDGIPVAGK	Y9	Membrane-associated guanylate kinase, WW and PDZ domain-containing protein 2 OS=Homo sapiens OX=9606 GN=MAGI2 PE=1 SV=3	MAGI2	1.17197	0.77223	1.0558	0.658123	1.03239	0.647807	1.14406	0.803791	0.800573	1.50912	-0.449512	0.629057
LHYGLPVVVK	Y3	Catenin beta-1 OS=Homo sapiens OX=9606 GN=CTNNB1 PE=1 SV=1	CTNNB1	1.01229	1.12764	0.860076	0.812027	0.650979	0.643001	0.810753	0.514604	0.992373	0.758998	-0.131849	0.236366
LIEDNEYTAR	Y7	Tyrosine-protein kinase Lck OS=Homo sapiens OX=9606 GN=LCK PE=1 SV=6; Tyrosine-protein kinase Yes OS=Homo sapiens OX=9606 GN=YES1 PE=1 SV=3; Tyrosine-protein kinase Fyn OS=Homo sapiens OX=9606 GN=FYN PE=1 SV=3; Proto-oncogene tyrosine-protein kinase Src OS=Homo sapiens OX=9606 GN=SRC PE=1 SV=3	LCK	0.891188	1.04727	1.06154	0.965162	0.845866	1.09419	0.624755	0.876332	0.773896	0.714006	0.374027	1.16552
LIIQDFILEATQDDYVLEVR	Y15	Receptor-type tyrosine-protein phosphatase zeta OS=Homo sapiens OX=9606 GN=PTPRZ1 PE=1 SV=4	PTPRZ1	0.865458	0.97412	1.16042	1.47387	2.27167	1.10719	2.34069	0.606654	0.994921	2.61261	-0.0187342	0.0117347
LISQDIHSNTYNYK	Y11	60S ribosomal export protein NMD3 OS=Homo sapiens OX=9606 GN=NMD3 PE=1 SV=1	NMD3	0.528267	1.30778	1.16395	0.758624	1.16783	1.12731	1.01077	0.608702	0.478048	1.30055	0.26091	0.304759
LIYDFIEDQGGLEAVR	Y3	Wiskott-Aldrich syndrome protein OS=Homo sapiens OX=9606 GN=WAS PE=1 SV=4	WAS	1.07446	0.702145	1.2234	0.894374	1.64652	0.602449	1.08417	0.603901	1.07748	1.03418	0.141438	0.102166
LIYLVPEK	Y3	Intersectin-2 OS=Homo sapiens OX=9606 GN=ITSN2 PE=1 SV=3	ITSN2	1.05879	1.02247	0.91874	0.427162	0.590288	0.368873	0.382548	0.346358	0.594096	0.701333	-0.131147	0.154834
LKKEDIYAVEIVGGATR	Y7	Heat shock 70 kDa protein 4 OS=Homo sapiens OX=9606 GN=HSPA4 PE=1 SV=4	HSPA4	0.798944	0.924967	1.27609	1.28048	2.46733	1.52795	2.10558	1.21426	1.20703	2.57459	-0.0136984	0.0112529
LLAQAEGEPCYIR	Y11	Non-receptor tyrosine-protein kinase TYK2 OS=Homo sapiens OX=9606 GN=TYK2 PE=1 SV=3	TYK2	0.900231	0.869304	1.23047	0.577586	0.866483	0.75855	0.607833	0.547114	0.794558	0.64643	0.178004	0.350934
LLDLVQQSCNYK	Y11	NHP2-like protein 1 OS=Homo sapiens OX=9606 GN=SNU13 PE=1 SV=3	SNU13	0.615884	1.16019	1.22393	0.868876	1.50032	0.79837	2.81498	0.476627	1.11202	1.67652	-0.525697	0.355733
LLGAEEKEYHAEGGK	Y9	Epidermal growth factor receptor OS=Homo sapiens OX=9606 GN=EGFR PE=1 SV=2	EGFR	0.984731	1.06271	0.952559	0.905182	0.588282	0.652861	0.470173	0.485168	0.422975	0.333754	0.741165	1.07955
LLLATYARPPR	Y6	Epithelial discoidin domain-containing receptor 1 OS=Homo sapiens OX=9606 GN=DDR1 PE=1 SV=1	DDR1	0.961839	0.920229	1.11793	1.40033	0.909466	0.920993	1.05612	1.47469	0.794929	0.757993	0.0770379	0.0869693
LLLEYTDSSYEEK	Y5	Glutathione S-transferase Mu 4 OS=Homo sapiens OX=9606 GN=GSTM4 PE=1 SV=3; Glutathione S-transferase Mu 1 OS=Homo sapiens OX=9606 GN=GSTM1 PE=1 SV=3; Glutathione S-transferase Mu 2 OS=Homo sapiens OX=9606 GN=GSTM2 PE=1 SV=2	GSTM4	0.974878	0.713178	1.31194	0.893992	1.06915	0.751472	1.22432	0.848588	0.890335	1.43699	-0.281796	0.524309
LMTGDTYTAHAGAK	Y7	Tyrosine-protein kinase ABL1 OS=Homo sapiens OX=9606 GN=ABL1 PE=1 SV=4; Tyrosine-protein kinase ABL2 OS=Homo sapiens OX=9606 GN=ABL2 PE=1 SV=1	ABL1	0.788753	1.02364	1.18761	0.678875	0.726812	0.749921	0.527446	0.555176	0.684423	0.538577	0.317976	1.64483
LMYQELK	Y3	5'-3' exonuclease PLD3 OS=Homo sapiens OX=9606 GN=PLD3 PE=1 SV=1	PLD3	0.853531	1.05142	1.09505	0.478702	0.659167	0.726794	0.404141	0.909753	1.51794	0.757098	-0.529604	0.483717
LNEWLGNENTEDQYSLVEDDEDLPHHDEK	Y14	Phosphatidylinositol 3-kinase regulatory subunit alpha OS=Homo sapiens OX=9606 GN=PIK3R1 PE=1 SV=2	PIK3R1	0.773883	0.660699	1.56542	0.846084	1.18872	0.603466	1.30863	0.402491	0.696262	1.38705	-0.109252	0.0846981
LNFSHGTHEYHAETIK	Y10	Pyruvate kinase PKM OS=Homo sapiens OX=9606 GN=PKM PE=1 SV=4	PKM	0.82855	0.933114	1.23834	0.832258	1.03993	1.16147	0.916506	1.12246	1.0778	1.1194	-0.0666628	0.163109
LNGPQDHSHLLYSTIPR	Y12	Catenin delta-1 OS=Homo sapiens OX=9606 GN=CTNND1 PE=1 SV=1	CTNND1	0.976568	1.04051	0.982925	0.811511	0.733256	0.580159	0.961666	0.638782	0.577354	0.798212	-0.0709314	0.120221
LPACVVDCGTGYTK	Y12	Actin-related protein 3 OS=Homo sapiens OX=9606 GN=ACTR3 PE=1 SV=3	ACTR3	0.951908	0.89289	1.1552	0.895045	1.20664	0.916657	0.868077	0.991615	1.13801	1.19096	-0.0576969	0.120406
LPEHCIEYVR	Y8	NEDD8-activating enzyme E1 catalytic subunit OS=Homo sapiens OX=9606 GN=UBA3 PE=1 SV=2	UBA3	0.835943	0.922476	1.24158	1.16285	0.982547	0.947236	0.975739	0.798488	0.934449	0.838501	0.217204	0.821512
LPQDDDRPADEYDQPWEWNR	Y12	SH2 domain-containing adapter protein B OS=Homo sapiens OX=9606 GN=SHB PE=1 SV=2	SHB	0.910034	0.876289	1.21368	0.700693	1.20712	1.07058	0.967339	0.668032	0.909932	1.84534	-0.144857	0.130178
LPSSPVYEDAASFK	Y7	Src substrate cortactin OS=Homo sapiens OX=9606 GN=CTTN PE=1 SV=2	CTTN	0.960811	1.12188	0.917305	1.32141	1.31145	1.0066	1.08399	0.498215	0.623278	0.74126	0.71964	1.4837
LQDLDTDYGSGYPNDPK	Y12	Ribonuclease H2 subunit A OS=Homo sapiens OX=9606 GN=RNASEH2A PE=1 SV=2	RNASEH2A	0.906958	1.09612	0.996923	1.08628	1.05534	1.15743	1.04644	0.83053	0.632957	1.31123	0.203077	0.400005
LQELGGTLEYR	Y10	Thiamine-triphosphatase OS=Homo sapiens OX=9606 GN=THTPA PE=1 SV=3	THTPA	1.00218	0.796642	1.20118	1.6347	1.63332	0.536837	1.4918	0.608725	1.11429	2.15527	-0.0820647	0.0525476
LQLYGPTNIAPIIQK	Y4	Copine-4 OS=Homo sapiens OX=9606 GN=CPNE4 PE=1 SV=1	CPNE4	0.949283	1.04445	1.00627	0.82584	0.88678	0.775521	0.780697	0.507697	0.64681	0.639751	0.365558	1.41745
LQQYIAPGMK	Y4	Ephrin type-B receptor 3 OS=Homo sapiens OX=9606 GN=EPHB3 PE=1 SV=2	EPHB3	0.972629	1.03365	0.993723	0.575098	0.591176	1.00478	0.960287	0.915079	0.814883	0.947226	-0.329506	0.499944
LREYEAALNSK	Y4	Lamin-B1 OS=Homo sapiens OX=9606 GN=LMNB1 PE=1 SV=2	LMNB1	0.980138	0.989613	1.03025	1.08783	1.00572	0.837481	1.29448	1.11398	1.12912	0.983755	-0.2103	0.736607
LRLDTASSNGYQRPGSVVAAK	Y11	Rho GTPase-activating protein 42 OS=Homo sapiens OX=9606 GN=ARHGAP42 PE=1 SV=3	ARHGAP42	0.962936	1.00607	1.03099	1.01323	1.35969	0.78765	1.92306	0.903973	1.49597	1.83247	-0.54665	0.82544
LSADSGYIIPLPDIDPVPEEEDLGKR	Y7	Platelet-derived growth factor receptor alpha OS=Homo sapiens OX=9606 GN=PDGFRA PE=1 SV=1	PDGFRA	1.02582	0.948928	1.02525	1.12873	1.10684	0.727961	1.61723	0.496914	0.787189	1.06313	-0.00476588	0.00396048
LSLEGDHSTPPSAYGSVK	Y14	Putative annexin A2-like protein OS=Homo sapiens OX=9606 GN=ANXA2P2 PE=5 SV=2; Annexin A2 OS=Homo sapiens OX=9606 GN=ANXA2 PE=1 SV=2	ANXA2P2	0.833954	0.951812	1.21423	1.22009	1.44379	1.25166	1.23277	1.1524	1.16679	1.25733	0.118425	0.55922
LSQDPYDLPK	Y6	Multiple epidermal growth factor-like domains protein 10 OS=Homo sapiens OX=9606 GN=MEGF10 PE=1 SV=1	MEGF10	0.973792	1.24698	0.779231	0.373939	0.46092	0.686046	0.873642	0.658528	0.607188	0.649372	-0.459641	0.772913
LTDYINANYVDGYNRPK	Y9	Receptor-type tyrosine-protein phosphatase zeta OS=Homo sapiens OX=9606 GN=PTPRZ1 PE=1 SV=4	PTPRZ1	0.875448	1.30004	0.824517	0.921516	1.00727	0.467644	0.620191	0.334638	0.656416	0.796166	0.408445	0.423686
LTPYEVDELRR	Y4	Probable ATP-dependent RNA helicase DDX17 OS=Homo sapiens OX=9606 GN=DDX17 PE=1 SV=2	DDX17	1.18366	0.919913	0.896424	0.526812	0.503449	0.540951	0.728469	0.699856	0.361856	0.978087	-0.402069	0.559362
LVNEAPVYSVYSK	Y11	Signal transducing adapter molecule 2 OS=Homo sapiens OX=9606 GN=STAM2 PE=1 SV=1	STAM2	1.07032	0.793667	1.13601	0.850231	1.03307	0.514676	0.767389	0.591498	0.495458	0.811034	0.262516	0.310321
LVNEAPVYSVYSK	Y8	Signal transducing adapter molecule 2 OS=Homo sapiens OX=9606 GN=STAM2 PE=1 SV=1	STAM2	0.994302	0.86667	1.13903	0.825869	1.03199	0.759495	0.753263	0.838288	1.02831	1.01363	-0.0582112	0.124407
LVYDGIR	Y3	Catenin alpha-1 OS=Homo sapiens OX=9606 GN=CTNNA1 PE=1 SV=1	CTNNA1	0.988673	0.958466	1.05286	0.887934	1.11064	0.861236	0.711054	0.578061	0.843347	1.05659	0.257832	0.551463
LVYDGVR	Y3	Catenin alpha-2 OS=Homo sapiens OX=9606 GN=CTNNA2 PE=1 SV=5	CTNNA2	1.01082	1.02817	0.961005	0.867463	1.02571	0.804759	0.780912	0.971051	1.09118	1.2564	-0.18857	0.462858
LWLEAMDGKEPIYTLPAIISK	Y13	Rho GTPase-activating protein 42 OS=Homo sapiens OX=9606 GN=ARHGAP42 PE=1 SV=3	ARHGAP42	0.909136	0.88132	1.20954	0.569198	0.725133	0.664504	0.767334	0.325632	0.84969	0.715439	-0.0253603	0.0311789
LYAQIPPIEK	Y2	Dynein axonemal light chain 1 OS=Homo sapiens OX=9606 GN=DNAL1 PE=1 SV=1	DNAL1	0.675048	1.28585	1.0391	0.663317	1.22255	0.938616	0.476895	1.13375	0.785442	0.545365	0.356496	0.404794
LYDAYELK	Y5	Annexin A5 OS=Homo sapiens OX=9606 GN=ANXA5 PE=1 SV=2	ANXA5	1.0175	0.991538	0.990959	1.06087	0.775639	0.920121	0.593288	1.00281	0.786309	0.585969	0.308266	0.643927
LYDAYELKHALK	Y5	Annexin A5 OS=Homo sapiens OX=9606 GN=ANXA5 PE=1 SV=2	ANXA5	0.961372	1.00845	1.03018	1.12951	1.57291	1.00169	1.80277	0.918114	1.18302	1.39862	-0.102517	0.133154
LYDFVK	Y2	Phosphatidylinositol 3,4,5-trisphosphate 5-phosphatase 1 OS=Homo sapiens OX=9606 GN=INPP5D PE=1 SV=2	INPP5D	1.22477	0.703586	1.07165	1.25296	2.025	0.576138	0.673925	0.610685	0.673889	0.756466	0.920499	0.546128
LYDLNMPAYVK	Y2	Cytoplasmic protein NCK1 OS=Homo sapiens OX=9606 GN=NCK1 PE=1 SV=1	NCK1	0.774261	0.892767	1.33297	0.772356	0.844508	0.48232	0.520027	0.331333	0.612879	0.478339	0.526895	0.738702
LYDLNMPAYVK	Y9	Cytoplasmic protein NCK1 OS=Homo sapiens OX=9606 GN=NCK1 PE=1 SV=1	NCK1	1.05497	1.02296	0.922071	1.25037	0.850971	1.11412	0.933573	0.553073	0.404274	0.884128	0.627555	1.08504
LYDYVCR	Y2	Synemin OS=Homo sapiens OX=9606 GN=SYNM PE=1 SV=2	SYNM	0.907478	0.998465	1.09406	0.688637	0.919377	0.901588	0.668161	0.399386	0.650115	0.636592	0.507226	1.23622
LYEEYTR	Y2	Phosphatidylinositol 3-kinase regulatory subunit alpha OS=Homo sapiens OX=9606 GN=PIK3R1 PE=1 SV=2; Phosphatidylinositol 3-kinase regulatory subunit gamma OS=Homo sapiens OX=9606 GN=PIK3R3 PE=1 SV=2	PIK3R1	0.944483	0.951013	1.1045	0.656649	0.497584	0.805208	0.309248	0.761555	0.697889	0.350302	0.3021	0.358374
LYEEYTR	Y5	Phosphatidylinositol 3-kinase regulatory subunit alpha OS=Homo sapiens OX=9606 GN=PIK3R1 PE=1 SV=2; Phosphatidylinositol 3-kinase regulatory subunit gamma OS=Homo sapiens OX=9606 GN=PIK3R3 PE=1 SV=2	PIK3R1	1.00675	1.06362	0.929633	0.800314	0.77974	0.804285	0.573621	0.579763	0.699445	0.507797	0.429457	1.89488
LYEVMTK	Y2	Amphiphysin OS=Homo sapiens OX=9606 GN=AMPH PE=1 SV=1	AMPH	0.807257	0.987629	1.20511	0.551041	0.79333	1.00527	0.637351	1.37814	1.82804	1.30467	-0.716586	0.860849
LYEWISIDKDEAGAK	Y2	Phosphatidylinositol 3,4,5-trisphosphate 5-phosphatase 2 OS=Homo sapiens OX=9606 GN=INPPL1 PE=1 SV=2	INPPL1	0.882031	1.08155	1.03642	1.00594	0.895503	0.564315	0.899541	0.365252	0.508232	0.654834	0.437383	0.552179
LYGDADYLEER	Y7	CTP synthase 1 OS=Homo sapiens OX=9606 GN=CTPS1 PE=1 SV=2	CTPS1	1.01363	0.924574	1.0618	0.82259	1.05108	0.973453	0.983737	0.573464	0.666226	0.943666	0.261381	0.594601
LYGLGTGVAQK	Y2	CCR4-NOT transcription complex subunit 8 OS=Homo sapiens OX=9606 GN=CNOT8 PE=1 SV=1	CNOT8	0.764382	1.05597	1.17964	1.06165	1.13531	0.8187	0.882112	0.878949	0.646351	0.952018	0.259296	0.633804
LYGPTNFAPIINHVAR	Y2	Copine-1 OS=Homo sapiens OX=9606 GN=CPNE1 PE=1 SV=1	CPNE1	0.735059	0.877858	1.38708	0.83413	0.956372	0.663004	0.772846	0.857359	0.775101	1.04158	-0.0754117	0.154967
LYPEGLAQLAR	Y2	V-type proton ATPase subunit d 1 OS=Homo sapiens OX=9606 GN=ATP6V0D1 PE=1 SV=1	ATP6V0D1	0.968279	0.811113	1.22061	0.60276	1.43308	1.28262	0.88501	1.55888	2.02003	2.01886	-0.551059	0.648308
LYPELSQYMGLSLNEEEIR	Y2	Syntenin-1 OS=Homo sapiens OX=9606 GN=SDCBP PE=1 SV=1	SDCBP	0.989454	0.891623	1.11892	0.743737	1.16083	1.22034	1.02105	1.25353	1.68528	1.76459	-0.458289	0.81262
LYPELSQYMGLSLNEEEIR	Y8	Syntenin-1 OS=Homo sapiens OX=9606 GN=SDCBP PE=1 SV=1	SDCBP	1.00696	0.786	1.20704	0.63753	1.23169	1.17004	1.08312	1.37787	1.70456	1.89088	-0.57971	0.93734
LYQVPNPQAAPR	Y2	Enhancer of filamentation 1 OS=Homo sapiens OX=9606 GN=NEDD9 PE=1 SV=1	NEDD9	1.02163	0.863461	1.11491	0.841514	0.947346	0.641334	0.914534	0.458355	0.709321	0.698859	0.220469	0.380105
LYSNLLTSR	Y2	Semaphorin-6D OS=Homo sapiens OX=9606 GN=SEMA6D PE=1 SV=1	SEMA6D	1.05104	0.922632	1.02632	0.708521	0.997926	1.15265	0.750496	0.968063	1.10066	1.03166	-0.014589	0.021187
LYVSSESR	Y2	Tyrosine-protein kinase ABL1 OS=Homo sapiens OX=9606 GN=ABL1 PE=1 SV=4	ABL1	0.944651	1.00665	1.0487	0.848463	0.674875	0.737032	0.362625	0.726612	0.670762	0.480614	0.427704	0.954713
MDVGGLSDPYVK	Y10	Synaptotagmin-5 OS=Homo sapiens OX=9606 GN=SYT5 PE=1 SV=2; Synaptotagmin-2 OS=Homo sapiens OX=9606 GN=SYT2 PE=1 SV=2; Synaptotagmin-1 OS=Homo sapiens OX=9606 GN=SYT1 PE=1 SV=1	SYT5	0.935236	0.787683	1.27708	0.743805	1.31215	0.876022	0.87221	1.52949	2.23032	1.97751	-0.757635	0.950408
MDYGEELR	Y3	Synaptotagmin-11 OS=Homo sapiens OX=9606 GN=SYT11 PE=1 SV=2	SYT11	1.15528	0.693184	1.15153	0.405093	0.395574	0.448	0.273495	0.283137	0.291853	0.289912	0.548423	1.9683
MDYVEINIDHK	Y3	Vigilin OS=Homo sapiens OX=9606 GN=HDLBP PE=1 SV=2	HDLBP	0.863435	0.840686	1.29588	0.88532	3.12215	0.755847	1.87699	0.727183	0.860682	2.51127	0.0877943	0.0356018
MHLPSPTDSNFYR	Y12	Epidermal growth factor receptor OS=Homo sapiens OX=9606 GN=EGFR PE=1 SV=2	EGFR	1.00907	0.778384	1.21255	0.684621	0.747206	0.654185	0.729801	0.766669	0.865628	1.25833	-0.380373	0.741086
MLEDSESSYEPDELTK	Y9	Neogenin OS=Homo sapiens OX=9606 GN=NEO1 PE=1 SV=2	NEO1	0.882904	0.839989	1.27711	1.40938	1.6434	0.940185	1.5919	1.46226	0.384789	1.92853	-0.0117434	0.00920214
MLLYTEVTR	Y4	Rab GDP dissociation inhibitor alpha OS=Homo sapiens OX=9606 GN=GDI1 PE=1 SV=2; Rab GDP dissociation inhibitor beta OS=Homo sapiens OX=9606 GN=GDI2 PE=1 SV=2	GDI1	0.885727	1.04406	1.07021	1.00971	1.29103	0.946317	1.02416	0.868016	0.924991	1.13232	0.132505	0.313371
MLQHIDYR	Y7	Small nuclear ribonucleoprotein-associated proteins B and B' OS=Homo sapiens OX=9606 GN=SNRPB PE=1 SV=2; Small nuclear ribonucleoprotein-associated protein N OS=Homo sapiens OX=9606 GN=SNRPN PE=1 SV=1	SNRPB	0.671539	1.00679	1.32167	0.987058	1.06358	1.25485	1.26147	0.650193	0.618932	1.3875	0.169746	0.219943
MMESDYIVMPR	Y6	Adhesion G protein-coupled receptor B3 OS=Homo sapiens OX=9606 GN=ADGRB3 PE=1 SV=2	ADGRB3	1.05763	0.84844	1.09393	0.312964	1.21344	1.0089	0.654425	1.51371	1.88248	0.89144	-0.547914	0.436302
MQDIPIYANVHK	Y7	Arf-GAP with Rho-GAP domain, ANK repeat and PH domain-containing protein 2 OS=Homo sapiens OX=9606 GN=ARAP2 PE=1 SV=3	ARAP2	0.83226	1.01799	1.14975	0.913868	0.939006	0.584686	1.09476	0.602067	0.569254	1.17255	-0.0813594	0.0864595
MQNHGYENPTYK	Y11	Amyloid-like protein 2 OS=Homo sapiens OX=9606 GN=APLP2 PE=1 SV=2	APLP2	0.981569	0.996591	1.02184	0.650079	0.508722	0.782617	0.267261	0.785706	0.673821	0.51923	0.204779	0.251238
MQNHGYENPTYK	Y6	Amyloid-like protein 2 OS=Homo sapiens OX=9606 GN=APLP2 PE=1 SV=2	APLP2	1.13245	1.03264	0.834914	0.356394	0.263062	0.348819	0.224047	0.417289	0.236873	0.263134	0.177793	0.284966
MTELYDYPK	Y5	Prolyl endopeptidase OS=Homo sapiens OX=9606 GN=PREP PE=1 SV=2	PREP	1.13432	0.775892	1.08979	0.966724	1.39097	0.661952	1.02331	1.0932	1.10218	1.16365	-0.122279	0.14528
MVVESAYEVIK	Y7	L-lactate dehydrogenase B chain OS=Homo sapiens OX=9606 GN=LDHB PE=1 SV=2	LDHB	0.925328	1.09456	0.980114	0.891782	0.817947	0.886536	0.772248	0.579962	0.682901	0.712319	0.333393	1.84435
MYEENSQPR	Y2	E3 ubiquitin-protein ligase CBL OS=Homo sapiens OX=9606 GN=CBL PE=1 SV=2	CBL	1.02394	1.08111	0.89495	0.393111	0.250201	0.244612	0.13773	0.162478	0.281264	0.0882589	0.821894	0.970261
MYLFYGNK	Y2	AP-2 complex subunit alpha-1 OS=Homo sapiens OX=9606 GN=AP2A1 PE=1 SV=3	AP2A1	0.948568	0.940595	1.11084	0.498311	1.06662	0.913679	0.752922	1.14156	1.30025	1.65763	-0.55412	0.727351
NAGNEQDLGIQYK	Y12	Catenin alpha-1 OS=Homo sapiens OX=9606 GN=CTNNA1 PE=1 SV=1	CTNNA1	1.00201	0.957005	1.04098	0.732531	0.821193	0.56352	0.731611	0.648704	0.833955	0.760427	-0.0755177	0.164607
NAIKVPIVINPNAYDNLAIYK	Y14	Inactive tyrosine-protein kinase PEAK1 OS=Homo sapiens OX=9606 GN=PEAK1 PE=1 SV=4	PEAK1	0.940909	0.860915	1.19818	1.06136	1.41943	0.914864	1.06784	0.590434	0.850969	1.12817	0.315819	0.509209
NDFQLIGIQDGYLSLLQDSGEVR	Y12	Eukaryotic translation initiation factor 5A-1 OS=Homo sapiens OX=9606 GN=EIF5A PE=1 SV=2	EIF5A	0.725841	1.05182	1.22234	0.823798	1.27191	0.758848	1.23691	0.831809	1.48248	1.34918	-0.364588	0.579816
NEEENIYSVPHDSTQGK	Y7	Rho GTPase-activating protein 35 OS=Homo sapiens OX=9606 GN=ARHGAP35 PE=1 SV=3	ARHGAP35	0.768497	0.864384	1.36712	1.00472	2.89798	0.803317	2.94721	0.552499	1.56291	3.48815	-0.446511	0.241464
NEGFYADPYLYHEGR	Y5	Sickle tail protein homolog OS=Homo sapiens OX=9606 GN=KIAA1217 PE=1 SV=2	KIAA1217	1.11776	0.653989	1.22825	0.599165	1.39204	0.849249	2.08248	1.82577	1.35164	3.11469	-1.14486	1.29682
NEGFYADPYLYHEGR	Y9	Sickle tail protein homolog OS=Homo sapiens OX=9606 GN=KIAA1217 PE=1 SV=2	KIAA1217	1.19399	0.74132	1.06469	0.675406	0.773072	1.22726	0.688509	1.04699	0.993782	0.529223	0.130768	0.135465
NEGVATYAAAVLFR	Y7	Catenin beta-1 OS=Homo sapiens OX=9606 GN=CTNNB1 PE=1 SV=1	CTNNB1	1.17806	0.850137	0.971803	0.859905	0.914513	0.77113	1.15263	0.693406	1.33564	0.951796	-0.284338	0.557629
NELESYAYSLK	Y8	Endoplasmic reticulum chaperone BiP OS=Homo sapiens OX=9606 GN=HSPA5 PE=1 SV=2	HSPA5	1.16699	0.662992	1.17002	0.769923	1.27433	0.658622	0.943701	0.89334	0.864447	1.62638	-0.264123	0.281158
NENYFDDIPR	Y4	Ankyrin repeat and sterile alpha motif domain-containing protein 1B OS=Homo sapiens OX=9606 GN=ANKS1B PE=1 SV=2	ANKS1B	0.881563	0.641491	1.47695	0.448263	1.52064	1.24911	0.480842	1.61686	2.14507	2.07039	-0.557154	0.444587
NETEDQYALMEDEDDLPHHEER	Y7	Phosphatidylinositol 3-kinase regulatory subunit beta OS=Homo sapiens OX=9606 GN=PIK3R2 PE=1 SV=2	PIK3R2	0.463376	0.936025	1.6006	0.510254	0.468517	0.512472	0.612305	0.854108	1.27763	0.907665	-0.877017	1.25371
NFGLYNER	Y5	Aspartate aminotransferase, cytoplasmic OS=Homo sapiens OX=9606 GN=GOT1 PE=1 SV=3	GOT1	0.943459	0.864252	1.19229	0.625241	1.58862	1.01361	1.127	1.18999	1.57675	2.18482	-0.498284	0.536359
NGDVSQFPYVEFTGR	Y9	Transmembrane protein 106B OS=Homo sapiens OX=9606 GN=TMEM106B PE=1 SV=2	TMEM106B	0.964737	0.744854	1.29041	0.586364	0.963404	0.827084	0.937175	0.818263	1.31046	0.989557	-0.355774	0.679561
NGLTSTYAGIR	Y7	Roundabout homolog 1 OS=Homo sapiens OX=9606 GN=ROBO1 PE=1 SV=1	ROBO1	0.853548	1.10907	1.03738	0.896994	1.23477	0.871045	1.17295	0.671145	0.779371	1.34814	0.0116292	0.0135512
NGQYWV	Y4	Chondroitin sulfate proteoglycan 4 OS=Homo sapiens OX=9606 GN=CSPG4 PE=1 SV=2	CSPG4	0.857485	1.08284	1.05967	0.829255	0.733867	0.884308	1.12723	0.942643	1.08475	1.18061	-0.409806	1.97583
NKDQGTYEDYVEGLR	Y10	Myosin light polypeptide 6 OS=Homo sapiens OX=9606 GN=MYL6 PE=1 SV=2	MYL6	0.889071	0.980681	1.13025	0.857782	1.13697	0.77079	0.606251	0.39698	0.594318	0.583196	0.757779	1.2395
NLEEEENLGKGEYQESLR	Y13	Nestin OS=Homo sapiens OX=9606 GN=NES PE=1 SV=2	NES	1.0177	0.82051	1.16179	1.08698	1.29505	0.674932	1.4215	0.37287	1.00033	1.47286	-0.066276	0.0533468
NLIPMDPNGLSDPYVK	Y14	Protein kinase C alpha type OS=Homo sapiens OX=9606 GN=PRKCA PE=1 SV=4; Protein kinase C gamma type OS=Homo sapiens OX=9606 GN=PRKCG PE=1 SV=3	PRKCA	0.879455	0.948799	1.17175	0.717748	0.973665	0.886081	0.657511	0.971585	1.14549	1.05612	-0.156604	0.315629
NLLYEDAHR	Y4	Rho guanine nucleotide exchange factor 10-like protein OS=Homo sapiens OX=9606 GN=ARHGEF10L PE=1 SV=4	ARHGEF10L	1.08309	0.907208	1.0097	1.09974	1.5129	0.617995	2.0481	1.01986	1.54101	1.35495	-0.469406	0.551968
NLQEAEEWYK	Y9	Vimentin OS=Homo sapiens OX=9606 GN=VIM PE=1 SV=4; Peripherin OS=Homo sapiens OX=9606 GN=PRPH PE=1 SV=2	VIM	1.02344	0.995061	0.981498	0.856054	0.841149	0.703997	0.411919	0.717595	0.58449	0.512395	0.524081	1.53303
NLSEGNNANYTEYVATR	Y13	Cyclin-dependent kinase-like 5 OS=Homo sapiens OX=9606 GN=CDKL5 PE=1 SV=2	CDKL5	0.837216	0.695594	1.46719	0.608045	1.68517	1.43032	1.0543	1.97025	2.98292	3.85132	-0.9897	0.843303
NLVPMDPNGLSDPYVK	Y14	Protein kinase C beta type OS=Homo sapiens OX=9606 GN=PRKCB PE=1 SV=4	PRKCB	0.940237	0.77527	1.28449	0.741864	1.48375	0.947438	0.902188	1.2003	1.61434	2.11163	-0.462204	0.527076
NLYAGDYYR	Y3	Epithelial discoidin domain-containing receptor 1 OS=Homo sapiens OX=9606 GN=DDR1 PE=1 SV=1	DDR1	0.999932	1.0095	0.990571	1.45447	1.12238	1.10553	1.30577	1.17633	0.807734	0.965254	0.206485	0.454171
NLYAGDYYR	Y3Y7	Epithelial discoidin domain-containing receptor 1 OS=Homo sapiens OX=9606 GN=DDR1 PE=1 SV=1	DDR1	0.95306	0.905899	1.14104	1.34191	1.09218	0.964132	1.06453	1.14532	0.930958	0.925747	0.156007	0.380005
NLYAGDYYR	Y7	Epithelial discoidin domain-containing receptor 1 OS=Homo sapiens OX=9606 GN=DDR1 PE=1 SV=1	DDR1	1.00733	1.03109	0.961578	1.19095	0.880726	0.920585	1.09155	1.04422	0.699622	0.714239	0.168606	0.321406
NLYAGDYYRVQGR	Y3Y7Y8	Epithelial discoidin domain-containing receptor 1 OS=Homo sapiens OX=9606 GN=DDR1 PE=1 SV=1	DDR1	0.907459	0.946618	1.14592	1.31045	1.23023	0.968724	1.88568	1.08119	1.06904	1.43217	-0.22477	0.38444
NLYTNEYVAIK	Y7	Casein kinase I isoform gamma-3 OS=Homo sapiens OX=9606 GN=CSNK1G3 PE=1 SV=2; Casein kinase I isoform gamma-1 OS=Homo sapiens OX=9606 GN=CSNK1G1 PE=1 SV=1; Casein kinase I isoform gamma-2 OS=Homo sapiens OX=9606 GN=CSNK1G2 PE=1 SV=1	CSNK1G3	0.908398	1.02951	1.06209	0.798408	0.710162	1.05449	0.66911	0.559578	0.739211	0.794771	0.30684	0.600468
NMGGPYGGGNYGPGGSGGSGGYGGR	Y22	Heterogeneous nuclear ribonucleoproteins A2/B1 OS=Homo sapiens OX=9606 GN=HNRNPA2B1 PE=1 SV=2	HNRNPA2B1	0.727729	1.10783	1.16445	0.958755	0.648387	0.681265	0.636697	0.824384	0.583797	1.3661	-0.160804	0.167606
NPGFYVEANPMPTFK	Y5	1-phosphatidylinositol 4,5-bisphosphate phosphodiesterase gamma-1 OS=Homo sapiens OX=9606 GN=PLCG1 PE=1 SV=1	PLCG1	0.834668	0.934898	1.23043	0.43508	0.49478	0.292243	0.463045	0.288008	0.35647	0.408562	0.104053	0.147582
NPGNQAAYEHFETMK	Y8	Vinculin OS=Homo sapiens OX=9606 GN=VCL PE=1 SV=4	VCL	0.931087	1.02253	1.04638	0.867082	1.06523	0.917885	0.811705	0.800676	1.11878	1.03357	0.0135495	0.0303923
NQALNTDNYGHDLASVQALQR	Y9	Spectrin alpha chain, non-erythrocytic 1 OS=Homo sapiens OX=9606 GN=SPTAN1 PE=1 SV=3	SPTAN1	1.11999	0.952756	0.927258	1.03524	1.5405	0.877592	0.895637	1.1563	0.978529	1.42281	0.0481603	0.0556628
NQDATVYVGGLDEK	Y7	Splicing factor 3B subunit 4 OS=Homo sapiens OX=9606 GN=SF3B4 PE=1 SV=1	SF3B4	0.895682	0.697536	1.40678	1.08091	1.8687	0.741458	2.02392	0.765792	1.28705	1.46785	-0.172013	0.136308
NRYGDVPCLDQTR	Y3	Tyrosine-protein phosphatase non-receptor type 9 OS=Homo sapiens OX=9606 GN=PTPN9 PE=1 SV=1	PTPN9	1.07923	1.01224	0.908538	0.761345	1.08559	0.708579	0.478363	0.671405	0.941146	0.59401	0.343771	0.523309
NSFLYAR	Y5	Actin filament-associated protein 1-like 1 OS=Homo sapiens OX=9606 GN=AFAP1L1 PE=1 SV=2	AFAP1L1	0.739852	1.04566	1.21449	1.18878	1.57477	1.00843	0.715078	0.466893	0.673319	0.841923	0.898892	1.26905
NSFNNPAYYVLEGVPHQLLPPEPPSPAR	Y8	Phosphatidylinositol 3,4,5-trisphosphate 5-phosphatase 2 OS=Homo sapiens OX=9606 GN=INPPL1 PE=1 SV=2	INPPL1	0.959743	1.0377	1.00256	0.62589	0.619736	0.425108	0.793264	0.396425	0.449747	0.684759	-0.0612109	0.0744339
NSFNNPAYYVLEGVPHQLLPPEPPSPAR	Y8S25	Phosphatidylinositol 3,4,5-trisphosphate 5-phosphatase 2 OS=Homo sapiens OX=9606 GN=INPPL1 PE=1 SV=2	INPPL1	1.11719	0.846673	1.03614	0.466872	0.682333	0.495355	0.572998	0.541102	0.860605	0.713008	-0.29364	0.568834
NSQEAEVSCPFIDNTYSCSGK	Y16	RanBP-type and C3HC4-type zinc finger-containing protein 1 OS=Homo sapiens OX=9606 GN=RBCK1 PE=1 SV=2	RBCK1	0.988959	0.946121	1.06492	0.358433	0.26748	0.176519	0.384051	0.221587	0.296688	0.292824	-0.159701	0.191031
NSSYFVEWIPNNVK	Y4	Tubulin beta-2A chain OS=Homo sapiens OX=9606 GN=TUBB2A PE=1 SV=1; Tubulin beta-3 chain OS=Homo sapiens OX=9606 GN=TUBB3 PE=1 SV=2; Tubulin beta-4A chain OS=Homo sapiens OX=9606 GN=TUBB4A PE=1 SV=2; Tubulin beta-6 chain OS=Homo sapiens OX=9606 GN=TUBB6 PE=1 SV=1; Tubulin beta chain OS=Homo sapiens OX=9606 GN=TUBB PE=1 SV=2; Tubulin beta-4B chain OS=Homo sapiens OX=9606 GN=TUBB4B PE=1 SV=1; Tubuli…	TUBB2A	0.931508	0.940234	1.12826	0.962874	1.30663	0.969526	1.10524	1.02755	1.3296	1.39475	-0.169507	0.398069
NTQNFKPAPATNTQNYATYR	Y16	Glutamate receptor 3 OS=Homo sapiens OX=9606 GN=GRIA3 PE=1 SV=2	GRIA3	0.896788	0.649499	1.45371	0.618617	1.89045	1.7035	0.913161	2.03874	3.24875	4.43787	-0.921486	0.674988
NTQNFKPAPATNTQNYATYR	Y19	Glutamate receptor 3 OS=Homo sapiens OX=9606 GN=GRIA3 PE=1 SV=2	GRIA3	0.804962	0.69419	1.50085	0.596676	1.20768	1.61257	0.716397	2.064	2.66156	2.47925	-0.797981	0.757394
NTSDFVYLK	Y7	Disks large homolog 1 OS=Homo sapiens OX=9606 GN=DLG1 PE=1 SV=2	DLG1	0.968845	0.814737	1.21642	0.683555	1.26948	0.872188	0.980083	0.901557	1.5735	1.50129	-0.395898	0.551603
NTSDMVYLK	Y7	Disks large homolog 3 OS=Homo sapiens OX=9606 GN=DLG3 PE=1 SV=2	DLG3	0.950354	0.827809	1.22184	0.662015	1.19405	0.859369	0.83035	1.20545	1.43147	1.91216	-0.571236	0.76612
NTYDVVYLK	Y3	Disks large homolog 4 OS=Homo sapiens OX=9606 GN=DLG4 PE=1 SV=3	DLG4	0.93018	0.67249	1.39733	0.432909	0.944196	0.824472	0.530722	0.955272	1.20076	1.3965	-0.476145	0.538517
NTYDVVYLK	Y7	Disks large homolog 4 OS=Homo sapiens OX=9606 GN=DLG4 PE=1 SV=3	DLG4	1.01036	0.593425	1.39621	0.43674	1.35116	0.961142	0.610436	1.20867	1.44841	2.22304	-0.582983	0.477244
NTYNQTALDIVNQFTTSQASR	Y3	Caskin-2 OS=Homo sapiens OX=9606 GN=CASKIN2 PE=1 SV=2	CASKIN2	0.860313	0.915635	1.22405	0.763916	0.877489	0.775134	0.873541	0.656864	0.853285	1.21447	-0.159279	0.312956
NVADYYPEYK	Y5	V-type proton ATPase subunit d 1 OS=Homo sapiens OX=9606 GN=ATP6V0D1 PE=1 SV=1	ATP6V0D1	0.886571	0.83922	1.27421	0.638631	1.08752	1.06214	0.772414	1.56042	2.02771	1.56965	-0.67366	0.887833
NVEGQDMLYQSLK	Y9	AP-2 complex subunit beta OS=Homo sapiens OX=9606 GN=AP2B1 PE=1 SV=1; AP-1 complex subunit beta-1 OS=Homo sapiens OX=9606 GN=AP1B1 PE=1 SV=2	AP2B1	0.903547	0.90074	1.19571	0.788796	1.00492	1.18761	0.876543	1.10926	1.21841	1.26676	-0.169595	0.358208
NVYYELNDVR	Y3	Sickle tail protein homolog OS=Homo sapiens OX=9606 GN=KIAA1217 PE=1 SV=2	KIAA1217	0.804986	0.854327	1.34069	0.474006	1.17011	0.830578	0.609775	0.996475	1.74548	2.01136	-0.700778	0.623047
NVYYELNDVR	Y4	Sickle tail protein homolog OS=Homo sapiens OX=9606 GN=KIAA1217 PE=1 SV=2	KIAA1217	0.835586	0.7889	1.37551	0.687361	1.61821	0.721503	1.07255	1.2262	1.7859	2.12916	-0.62252	0.633245
NYGSYSTQASAAAATAELLK	Y5	Secretory carrier-associated membrane protein 3 OS=Homo sapiens OX=9606 GN=SCAMP3 PE=1 SV=3	SCAMP3	0.921832	1.03106	1.04711	0.832086	0.618741	0.718276	0.551251	0.298771	0.864752	0.378999	0.466032	0.653218
NYMSNPSYNYEIVNR	Y10	Cytoplasmic dynein 1 heavy chain 1 OS=Homo sapiens OX=9606 GN=DYNC1H1 PE=1 SV=5	DYNC1H1	0.968276	0.651272	1.38045	0.721337	1.09566	0.960573	0.974481	1.15093	1.56144	2.47052	-0.733455	0.787119
NYVTPVNR	Y2	Growth factor receptor-bound protein 2 OS=Homo sapiens OX=9606 GN=GRB2 PE=1 SV=1	GRB2	1.01755	0.996912	0.985537	0.470353	0.421194	0.479399	0.320682	0.357324	0.624202	0.431481	0.0763632	0.121408
PYQYPALTPEQK	Y2	Fructose-bisphosphate aldolase A OS=Homo sapiens OX=9606 GN=ALDOA PE=1 SV=2	ALDOA	1.02033	1.04215	0.937522	1.10462	0.774194	0.781168	0.393751	0.383423	0.332569	0.320587	1.3101	1.43445
QADEEMTGYVATR	Y9	Mitogen-activated protein kinase 11 OS=Homo sapiens OX=9606 GN=MAPK11 PE=1 SV=2	MAPK11	0.882783	0.909557	1.20766	0.831945	1.09749	0.887404	0.907113	0.954971	1.21265	1.35957	-0.239594	0.580661
QADSEMTGYVVTR	Y9	Mitogen-activated protein kinase 12 OS=Homo sapiens OX=9606 GN=MAPK12 PE=1 SV=3	MAPK12	0.848405	1.06719	1.0844	1.47787	1.05204	0.993527	1.85842	1.04914	1.07327	1.4174	-0.200467	0.297736
QADTTQYVPMLER	Y7	Platelet-derived growth factor receptor alpha OS=Homo sapiens OX=9606 GN=PDGFRA PE=1 SV=1	PDGFRA	1.03709	0.941924	1.02098	0.880472	0.849375	0.865867	0.631849	0.477477	0.592359	0.539162	0.627124	2.73975
QAEIENPLEDPVTGDYVHK	Y16	V-type proton ATPase 116 kDa subunit a1 OS=Homo sapiens OX=9606 GN=ATP6V0A1 PE=1 SV=3	ATP6V0A1	0.840364	1.09817	1.06146	0.404951	1.37802	1.41116	1.25605	1.60426	2.35107	1.59556	-0.676544	0.716335
QASEQNWANYSAEQNR	S3Y10	Gap junction alpha-1 protein OS=Homo sapiens OX=9606 GN=GJA1 PE=1 SV=2	GJA1	0.835134	1.13046	1.03441	0.830725	1.60638	1.27259	1.60942	1.95686	2.28451	2.79128	-0.805036	1.38601
QASEQNWANYSAEQNR	Y10	Gap junction alpha-1 protein OS=Homo sapiens OX=9606 GN=GJA1 PE=1 SV=2	GJA1	0.882466	0.979286	1.13825	0.909441	1.29113	0.969792	1.49185	1.69384	1.43529	2.26349	-0.703657	1.47943
QAWFIENEEQEYVQTVK	Y12	Annexin A1 OS=Homo sapiens OX=9606 GN=ANXA1 PE=1 SV=2	ANXA1	0.789791	0.806117	1.40409	0.23084	0.504196	0.375899	0.310079	0.219164	0.264368	0.413511	0.295241	0.30386
QCFYEDIAQGTK	Y4	Transmembrane emp24 domain-containing protein 7 OS=Homo sapiens OX=9606 GN=TMED7 PE=1 SV=2	TMED7	1.13756	0.847714	1.01473	1.091	1.32032	0.822355	1.20351	1.25247	1.22054	1.05374	-0.133706	0.260831
QDEHGYISR	Y6	Heat shock protein beta-1 OS=Homo sapiens OX=9606 GN=HSPB1 PE=1 SV=2	HSPB1	1.00371	1.12566	0.870631	0.813864	0.45157	0.543013	0.282458	0.285167	0.314006	0.190974	1.16867	1.07744
QDFDVDCYAQR	Y8	Rap guanine nucleotide exchange factor 1 OS=Homo sapiens OX=9606 GN=RAPGEF1 PE=1 SV=3	RAPGEF1	0.956302	0.94535	1.09835	1.6148	1.56736	1.44233	1.62426	1.14816	1.07282	1.32633	0.253733	0.868278
QDILDDSGYVSAYK	Y9	Tubulin polymerization-promoting protein family member 3 OS=Homo sapiens OX=9606 GN=TPPP3 PE=1 SV=1	TPPP3	0.846577	0.742837	1.41059	0.725732	1.55814	1.10587	1.30037	0.969761	1.07351	1.71469	-0.162448	0.174043
QDVYGPQPQVR	Y4	Catenin delta-1 OS=Homo sapiens OX=9606 GN=CTNND1 PE=1 SV=1	CTNND1	0.801827	1.09194	1.10623	0.944123	0.805229	0.800107	0.851414	0.893526	0.999882	0.825268	-0.070732	0.284691
QEDGGVYSSSGLK	Y7	Tyrosine-protein kinase Fer OS=Homo sapiens OX=9606 GN=FER PE=1 SV=2	FER	0.872303	1.01492	1.11277	1.21819	1.30951	0.70701	1.18787	0.670178	1.07528	1.03276	0.120957	0.145702
QEVAPVQYNIVEQNK	Y8	Roundabout homolog 1 OS=Homo sapiens OX=9606 GN=ROBO1 PE=1 SV=1	ROBO1	1.02832	0.971814	0.999869	0.578041	0.41919	0.481775	0.432842	0.302252	0.42124	0.488623	0.261616	0.615354
QEYDESGPSIVHR	Y3	POTE ankyrin domain family member F OS=Homo sapiens OX=9606 GN=POTEF PE=1 SV=2; Putative beta-actin-like protein 3 OS=Homo sapiens OX=9606 GN=POTEKP PE=5 SV=1; POTE ankyrin domain family member J OS=Homo sapiens OX=9606 GN=POTEJ PE=3 SV=1; Actin, cytoplasmic 1 OS=Homo sapiens OX=9606 GN=ACTB PE=1 SV=1; POTE ankyrin domain family member E OS=Homo sapiens OX=9606 GN=POTEE PE=2 SV=3; POTE ankyrin do…	POTEF	0.89046	1.09051	1.01903	0.702129	0.926784	1.34581	0.895986	0.826754	1.17772	1.13605	-0.0253152	0.027696
QEYLEVQR	Y3	Hepatocyte growth factor-regulated tyrosine kinase substrate OS=Homo sapiens OX=9606 GN=HGS PE=1 SV=1	HGS	1.03985	1.0129	0.947242	0.477208	0.515207	0.386495	0.337849	0.348743	0.438677	0.533066	0.14883	0.31662
QFSSSYLSR	Y6	Keratin, type I cytoskeletal 9 OS=Homo sapiens OX=9606 GN=KRT9 PE=1 SV=3	KRT9	0.807112	1.07535	1.11754	1.03503	1.80299	1.43283	2.73696	1.20901	1.66822	2.95728	-0.589982	0.703403
QGHIYMEMNFTNK	Y5	AP-2 complex subunit beta OS=Homo sapiens OX=9606 GN=AP2B1 PE=1 SV=1	AP2B1	0.842428	0.807328	1.35024	0.936041	1.09629	1.13499	0.752276	1.26649	1.3222	1.12648	-0.0811514	0.162195
QGSGVILRQEEAEYVR	Y14	Adapter molecule crk OS=Homo sapiens OX=9606 GN=CRK PE=1 SV=2	CRK	1.07183	1.03438	0.893791	0.424423	1.27604	0.43538	2.70014	0.477619	0.808279	2.28873	-1.13972	0.638623
QGTYGGYFR	Y7	Eukaryotic translation initiation factor 3 subunit C-like protein OS=Homo sapiens OX=9606 GN=EIF3CL PE=1 SV=1; Eukaryotic translation initiation factor 3 subunit C OS=Homo sapiens OX=9606 GN=EIF3C PE=1 SV=1	EIF3CL	1.03481	1.08707	0.87812	0.874761	0.881864	0.670438	0.855022	0.523077	0.760394	0.685575	0.196474	0.461201
QGYENLCCLR	Y3	Protein BUD31 homolog OS=Homo sapiens OX=9606 GN=BUD31 PE=1 SV=2	BUD31	0.986643	1.1508	0.862555	0.631786	0.839839	1.04038	0.597553	0.559879	0.400932	0.955294	0.414087	0.574374
QGYVIYR	Y3	60S ribosomal protein L15 OS=Homo sapiens OX=9606 GN=RPL15 PE=1 SV=2	RPL15	0.726259	0.939446	1.3343	0.831907	2.23593	0.886807	3.05277	0.676892	1.39918	2.11773	-0.458714	0.297944
QIFGDYK	Y6	Myelin proteolipid protein OS=Homo sapiens OX=9606 GN=PLP1 PE=1 SV=2	PLP1	1.01534	0.896474	1.08819	0.782601	1.05299	0.594793	0.489287	1.39353	1.5411	0.841236	-0.396372	0.39342
QIIEDQSGHYIWVPSPEKL	Y10	Disks large homolog 3 OS=Homo sapiens OX=9606 GN=DLG3 PE=1 SV=2	DLG3	0.865247	1.00465	1.13011	0.540563	1.51173	0.532675	0.922651	0.942972	1.1389	2.21059	-0.597515	0.431104
QITSYGETCPGLEQYAIK	Y5	T-complex protein 1 subunit theta OS=Homo sapiens OX=9606 GN=CCT8 PE=1 SV=4	CCT8	0.839976	1.00047	1.15955	0.825705	0.755141	0.788179	0.588994	0.575859	0.430672	0.67648	0.475365	1.78253
QIYIYNEK	Y3	Nuclear pore complex protein Nup93 OS=Homo sapiens OX=9606 GN=NUP93 PE=1 SV=2	NUP93	1.15777	0.808934	1.0333	0.853223	0.829266	0.64115	1.02881	0.631491	0.922294	0.957595	-0.192406	0.441381
QLFHPEQLITGKEDAANNYAR	Y19	Tubulin alpha-3C chain OS=Homo sapiens OX=9606 GN=TUBA3C PE=1 SV=1; Tubulin alpha-1A chain OS=Homo sapiens OX=9606 GN=TUBA1A PE=1 SV=1; Tubulin alpha-8 chain OS=Homo sapiens OX=9606 GN=TUBA8 PE=1 SV=1; Tubulin alpha-1B chain OS=Homo sapiens OX=9606 GN=TUBA1B PE=1 SV=1; Tubulin alpha-1C chain OS=Homo sapiens OX=9606 GN=TUBA1C PE=1 SV=1; Tubulin alpha-4A chain OS=Homo sapiens OX=9606 GN=TUBA4A PE=1…	TUBA3C	0.854318	1.04921	1.09647	0.8261	1.88496	0.851484	1.39368	1.13894	1.11043	1.97248	-0.241479	0.204313
QLIIEDPYYGNDSDFETVYQQCVR	Y8	Low molecular weight phosphotyrosine protein phosphatase OS=Homo sapiens OX=9606 GN=ACP1 PE=1 SV=3	ACP1	0.990366	1.00853	1.00111	0.991239	1.07965	0.636029	0.682048	0.446235	0.522847	0.584469	0.69103	0.946066
QLNYIQVDLEGGSDSDNPQTPK	Y4	Fibroblast growth factor receptor substrate 2 OS=Homo sapiens OX=9606 GN=FRS2 PE=1 SV=4	FRS2	1.09708	0.838826	1.0641	2.07582	2.50128	0.830101	2.71139	1.29783	1.59666	1.77375	-0.0336266	0.0239807
QLPVQQDGFHTLPYQR	Y14	Disks large-associated protein 3 OS=Homo sapiens OX=9606 GN=DLGAP3 PE=1 SV=3	DLGAP3	1.07662	0.681989	1.24139	0.585463	1.4346	1.13588	0.861463	1.50097	1.33418	2.16059	-0.477103	0.505859
QLQYCPSVESPYSK	S7Y12	Catenin delta-2 OS=Homo sapiens OX=9606 GN=CTNND2 PE=1 SV=3	CTNND2	0.81316	1.1428	1.04404	0.401688	0.672778	0.5806	0.562697	0.457404	0.398247	0.455782	0.235705	0.383173
QLQYCPSVESPYSK	Y12	Catenin delta-2 OS=Homo sapiens OX=9606 GN=CTNND2 PE=1 SV=3	CTNND2	0.985534	1.07722	0.937242	0.732693	0.646706	0.616964	0.708092	0.454566	0.421272	0.364166	0.450346	1.00999
QLSYFDRR	Y4	Tight junction protein ZO-1 OS=Homo sapiens OX=9606 GN=TJP1 PE=1 SV=3	TJP1	0.879249	1.0834	1.03735	0.550136	0.749203	0.645637	0.820055	0.634158	0.746225	0.800526	-0.210635	0.646298
QLVRGEPNVSYICSR	Y11	Glycogen synthase kinase-3 alpha OS=Homo sapiens OX=9606 GN=GSK3A PE=1 SV=2; Glycogen synthase kinase-3 beta OS=Homo sapiens OX=9606 GN=GSK3B PE=1 SV=2	GSK3A	1.06926	1.04916	0.881582	1.22155	2.69478	1.08045	8.39339	1.32794	2.33727	9.44228	-1.69029	0.769751
QNLLSQSHAYQQFLR	Y10	Spectrin beta chain, non-erythrocytic 1 OS=Homo sapiens OX=9606 GN=SPTBN1 PE=1 SV=2	SPTBN1	0.796834	1.06911	1.13405	0.863055	1.04964	1.19063	0.880682	1.40299	1.13986	1.31926	-0.196883	0.446023
QPAPKPEPSFSEYASVQVPR	Y13	Tyrosine-protein phosphatase non-receptor type substrate 1 OS=Homo sapiens OX=9606 GN=SIRPA PE=1 SV=2	SIRPA	0.926015	1.00213	1.07186	0.947302	0.457198	0.760997	0.757752	0.501389	0.601809	0.586222	0.238621	0.275177
QQPTQFINPETPGYVGFANLPNQVHR	Y14	Septin-2 OS=Homo sapiens OX=9606 GN=SEPTIN2 PE=1 SV=1	SEPTIN2	1.00323	0.916788	1.07998	0.783491	0.727664	0.519543	0.92687	0.817085	0.871067	0.995222	-0.415083	1.05784
QRPYSVAVPAFSQGLDDYGAR	Y18	Brain-specific angiogenesis inhibitor 1-associated protein 2 OS=Homo sapiens OX=9606 GN=BAIAP2 PE=1 SV=1	BAIAP2	0.710184	1.05211	1.2377	0.82429	1.41639	0.875432	1.56361	1.21232	2.20489	3.44346	-1.01977	0.937604
QRQYLELECR	Y4	Serine/threonine-protein kinase TAO1 OS=Homo sapiens OX=9606 GN=TAOK1 PE=1 SV=1	TAOK1	0.955625	0.905846	1.13853	1.00697	3.20468	0.860128	4.34421	0.596813	1.09957	4.93676	-0.698927	0.329276
QTGSPGMIYSTR	S4Y9	Voltage-gated potassium channel subunit beta-2 OS=Homo sapiens OX=9606 GN=KCNAB2 PE=1 SV=2	KCNAB2	0.940655	0.87765	1.18169	0.648373	1.76353	0.969813	2.53676	1.35592	3.1276	3.48622	-1.22042	1.3196
QTGSPGMIYSTR	Y9	Voltage-gated potassium channel subunit beta-2 OS=Homo sapiens OX=9606 GN=KCNAB2 PE=1 SV=2	KCNAB2	0.713081	0.681681	1.60524	0.477093	2.472	1.3192	2.11477	1.9821	5.38794	6.40502	-1.48133	0.959958
QTIAGDFEYFLNLNSR	Y9	Cullin-3 OS=Homo sapiens OX=9606 GN=CUL3 PE=1 SV=2	CUL3	0.781691	1.16641	1.0519	0.708741	0.611273	0.591393	0.72205	0.76143	0.806454	1.52383	-0.581543	0.707743
QTYLEVR	Y3	Rho guanine nucleotide exchange factor 33 OS=Homo sapiens OX=9606 GN=ARHGEF33 PE=2 SV=2	ARHGEF33	0.921906	1.03222	1.04588	0.866436	1.14952	0.98344	17.4742	1.11328	0.786598	1.45914	-2.38111	0.420998
QVAYIYK	Y6	Adenylyl cyclase-associated protein 1 OS=Homo sapiens OX=9606 GN=CAP1 PE=1 SV=5	CAP1	0.965647	0.93927	1.09508	0.870031	1.12346	0.890107	0.87501	0.77115	0.816275	0.941563	0.175678	0.50877
QVDPAYTGR	Y6	Epidermal growth factor receptor substrate 15-like 1 OS=Homo sapiens OX=9606 GN=EPS15L1 PE=1 SV=1	EPS15L1	1.12606	1.00737	0.866575	0.72204	0.713839	0.669424	0.267382	0.254291	0.388586	0.336258	1.17116	3.62982
QVEYLDLDLDSGK	Y4	GRB2-associated-binding protein 1 OS=Homo sapiens OX=9606 GN=GAB1 PE=1 SV=2	GAB1	0.99054	0.920937	1.08852	0.172368	0.180612	0.0991256	0.244636	0.117738	0.341549	0.153936	-0.509044	0.499732
QVEYLVNEK	Y4	Aspartate aminotransferase, cytoplasmic OS=Homo sapiens OX=9606 GN=GOT1 PE=1 SV=3	GOT1	1.0975	0.891291	1.01121	0.805157	1.21083	1.09504	1.17574	1.44549	1.91044	1.95832	-0.645786	1.30402
QVVESAYEVIK	Y7	L-lactate dehydrogenase A chain OS=Homo sapiens OX=9606 GN=LDHA PE=1 SV=2	LDHA	0.88792	1.01887	1.09321	0.867261	0.903033	1.02885	0.656369	0.47181	0.491831	0.603971	0.746878	2.5115
QVYEEEYGSSLEDDVVGDTSGYYQR	Y22	Annexin A5 OS=Homo sapiens OX=9606 GN=ANXA5 PE=1 SV=2	ANXA5	1.17823	1.16826	0.653519	0.756327	1.52271	0.698802	1.53942	1.06286	0.788735	1.44949	-0.285854	0.271957
QWTTVTAHTLEEGHYVIGPK	Y15	GRB2-associated and regulator of MAPK protein 2 OS=Homo sapiens OX=9606 GN=GAREM2 PE=1 SV=3	GAREM2	0.641844	0.868258	1.4899	0.579599	1.20953	0.892752	1.17925	0.725866	1.05999	1.38484	-0.282714	0.353068
QYLELECR	Y2	Serine/threonine-protein kinase TAO1 OS=Homo sapiens OX=9606 GN=TAOK1 PE=1 SV=1	TAOK1	0.725303	1.1238	1.1509	0.85338	2.67192	1.02506	3.64734	1.13054	1.25432	4.56877	-0.805107	0.485713
RAEDGSVIDYELIDQDAR	Y10	Annexin A2 OS=Homo sapiens OX=9606 GN=ANXA2 PE=1 SV=2	ANXA2	0.86745	1.02733	1.10522	0.912967	0.883097	0.852925	0.66703	0.835241	1.25688	0.930593	-0.06304	0.111918
RDNEVDGQDYHFVVSR	Y10	Disks large homolog 3 OS=Homo sapiens OX=9606 GN=DLG3 PE=1 SV=2	DLG3	0.746365	0.852167	1.40147	0.509197	1.035	0.50691	1.06051	0.424884	1.11641	1.77131	-0.67722	0.572476
RDYEVDGRDYHFVISR	Y10	Disks large homolog 2 OS=Homo sapiens OX=9606 GN=DLG2 PE=1 SV=3	DLG2	0.870992	1.05807	1.07094	0.507045	1.71483	0.851797	1.05947	0.994477	1.32439	3.19894	-0.68249	0.426326
RDYEVDGRDYHFVTSR	Y10	Disks large homolog 1 OS=Homo sapiens OX=9606 GN=DLG1 PE=1 SV=2	DLG1	1.04829	0.900295	1.05141	1.15524	1.92765	0.712484	0.980168	0.606915	1.20996	1.15947	0.355053	0.277395
RESSVYDISEHR	S3Y6	Glutamate receptor ionotropic, NMDA 2B OS=Homo sapiens OX=9606 GN=GRIN2B PE=1 SV=3	GRIN2B	0.697728	0.882145	1.42013	0.571057	0.907641	0.903211	0.265687	0.663191	1.62339	0.707145	-0.0374557	0.0225788
RESSVYDISEHR	S4Y6	Glutamate receptor ionotropic, NMDA 2B OS=Homo sapiens OX=9606 GN=GRIN2B PE=1 SV=3	GRIN2B	0.854575	0.684439	1.46099	0.484544	0.909462	1.26041	0.468474	1.75119	1.82898	1.36902	-0.614239	0.557776
RESSVYDISEHR	Y6	Glutamate receptor ionotropic, NMDA 2B OS=Homo sapiens OX=9606 GN=GRIN2B PE=1 SV=3	GRIN2B	0.750423	0.523368	1.72621	0.4276	1.17682	1.11577	0.355135	2.16339	1.41917	1.54361	-0.595775	0.458136
RESSVYDISEHRR	S3Y6	Glutamate receptor ionotropic, NMDA 2B OS=Homo sapiens OX=9606 GN=GRIN2B PE=1 SV=3	GRIN2B	0.901474	0.747348	1.35118	0.827681	1.47709	1.15377	0.705985	1.18222	2.30421	1.44069	-0.288729	0.268841
RESSVYDISEHRR	S4Y6	Glutamate receptor ionotropic, NMDA 2B OS=Homo sapiens OX=9606 GN=GRIN2B PE=1 SV=3	GRIN2B	1.09876	0.5776	1.32365	0.438766	1.65153	1.31911	0.865059	1.74331	2.74887	3.14033	-0.902492	0.751346
RESSVYDISEHRR	Y6	Glutamate receptor ionotropic, NMDA 2B OS=Homo sapiens OX=9606 GN=GRIN2B PE=1 SV=3	GRIN2B	0.887653	0.63741	1.47494	0.696131	1.46415	1.34655	0.780063	2.3059	1.99468	3.90798	-0.942896	0.708241
REYEIDGRDYHFVSSR	Y10	Disks large homolog 4 OS=Homo sapiens OX=9606 GN=DLG4 PE=1 SV=3	DLG4	0.863617	0.753567	1.38282	0.797855	2.00121	1.15623	1.1286	1.6198	2.0777	3.38179	-0.638187	0.557177
RGPGLYYVDSEGNR	Y6	Proteasome subunit beta type-5 OS=Homo sapiens OX=9606 GN=PSMB5 PE=1 SV=3	PSMB5	0.682132	0.938439	1.37943	0.850893	1.28186	1.15793	1.15384	1.37625	1.12267	2.06065	-0.380929	0.599052
RIEGSGDQIDTYELSGGAR	Y12	Dynamin-1 OS=Homo sapiens OX=9606 GN=DNM1 PE=1 SV=2	DNM1	0.992152	0.868421	1.13943	0.665048	1.04818	1.02358	0.960292	1.12488	1.89616	2.3425	-0.793265	0.883081
RIEYIEAR	Y4	Protein BRICK1 OS=Homo sapiens OX=9606 GN=BRK1 PE=1 SV=1	BRK1	0.922334	1.04212	1.03555	0.854182	0.928862	0.894871	0.691697	0.736551	0.781757	0.725967	0.28231	2.42881
RLDEDLAAYCR	Y9	2',3'-cyclic-nucleotide 3'-phosphodiesterase OS=Homo sapiens OX=9606 GN=CNP PE=1 SV=2	CNP	1.03475	1.09438	0.870873	1.31263	1.27478	1.40064	1.1852	0.776798	0.772994	1.19061	0.437809	1.24827
RLDFDYK	Y6	Endophilin-A2 OS=Homo sapiens OX=9606 GN=SH3GL1 PE=1 SV=1; Endophilin-A1 OS=Homo sapiens OX=9606 GN=SH3GL2 PE=1 SV=1	SH3GL1	0.94853	0.971938	1.07953	0.902056	0.828221	0.861883	0.876184	0.714955	1.11573	0.927102	-0.0723538	0.197626
RNENYFDDIPR	Y5	Ankyrin repeat and sterile alpha motif domain-containing protein 1B OS=Homo sapiens OX=9606 GN=ANKS1B PE=1 SV=2	ANKS1B	0.907509	0.771214	1.32128	0.825192	1.76447	1.80177	0.903372	1.88192	2.20464	2.43557	-0.342758	0.358998
RPGPGTLYDVPR	Y8	Breast cancer anti-estrogen resistance protein 1 OS=Homo sapiens OX=9606 GN=BCAR1 PE=1 SV=2	BCAR1	0.862311	0.951652	1.18604	0.745694	1.00115	1.01481	0.890228	1.5585	1.47039	1.37884	-0.524864	1.1463
RPGYGAYDAFK	Y7	Eukaryotic translation initiation factor 2 subunit 1 OS=Homo sapiens OX=9606 GN=EIF2S1 PE=1 SV=3	EIF2S1	1.04821	0.945324	1.00647	0.881138	0.805772	1.02049	0.753753	0.588356	0.782023	0.710892	0.348583	1.16935
RQFAPSYESR	Y7	SLIT and NTRK-like protein 2 OS=Homo sapiens OX=9606 GN=SLITRK2 PE=1 SV=1	SLITRK2	1.14023	0.922214	0.937553	0.357792	0.56583	0.734152	0.466707	0.746297	0.482359	0.357779	0.106451	0.103715
RQHSYDTFVDLQKEEAALAPR	S4Y5	Glutamate receptor ionotropic, NMDA 2B OS=Homo sapiens OX=9606 GN=GRIN2B PE=1 SV=3	GRIN2B	0.886645	0.783066	1.33029	0.228785	1.6166	0.843428	0.887446	1.22834	1.28534	2.60399	-0.744181	0.486968
RRNENYFDDIPR	Y6	Ankyrin repeat and sterile alpha motif domain-containing protein 1B OS=Homo sapiens OX=9606 GN=ANKS1B PE=1 SV=2	ANKS1B	0.786649	0.562027	1.65132	0.918276	1.7589	1.07282	0.599334	2.15749	1.72455	1.94481	-0.362034	0.348944
RSPNEEYVEVGR	Y7	cAMP-dependent protein kinase type I-beta regulatory subunit OS=Homo sapiens OX=9606 GN=PRKAR1B PE=1 SV=4	PRKAR1B	0.816333	0.978727	1.20494	0.76635	1.31213	0.704548	1.39405	1.53053	2.12262	2.28616	-0.98278	1.57016
RSSSDEQGLSYSSLK	S4Y11	Interleukin-1 receptor accessory protein OS=Homo sapiens OX=9606 GN=IL1RAP PE=1 SV=2	IL1RAP	1.03599	1.00232	0.961692	0.772294	0.939337	0.768018	0.808662	0.511443	0.586644	0.7258	0.328713	0.948612
RVPCAYDK	Y6	Crk-like protein OS=Homo sapiens OX=9606 GN=CRKL PE=1 SV=1	CRKL	1.09606	1.13463	0.769317	0.479841	0.280596	0.654476	0.209757	0.357055	0.362034	0.163036	0.788933	0.703088
RVPCAYDKTALALEVGDIVK	Y6	Crk-like protein OS=Homo sapiens OX=9606 GN=CRKL PE=1 SV=1	CRKL	1.07853	1.05851	0.86296	0.71179	0.914628	0.548341	1.2221	0.501388	0.627462	0.558528	-0.00486852	0.00409544
RVPNAYDK	Y6	Adapter molecule crk OS=Homo sapiens OX=9606 GN=CRK PE=1 SV=2	CRK	1.18849	0.879074	0.932439	0.920334	0.22512	1.07356	0.335271	1.00598	0.669283	0.53	0.219827	0.126746
SAAPAIYLER	Y7	Leucine-rich repeat transmembrane neuronal protein 4 OS=Homo sapiens OX=9606 GN=LRRTM4 PE=2 SV=2	LRRTM4	0.923113	0.727501	1.34939	0.64984	1.43902	1.56606	0.711464	1.67269	2.48792	2.40834	-0.579143	0.543946
SAQEEITEYRR	Y9	Neurofilament heavy polypeptide OS=Homo sapiens OX=9606 GN=NEFH PE=1 SV=4	NEFH	1.1235	0.760044	1.11646	0.840825	2.94955	0.553844	1.63964	2.2244	4.16473	3.05425	-0.936143	0.63742
SATEPGPPGYSVSPAVPGR	Y10	Hepatocyte cell adhesion molecule OS=Homo sapiens OX=9606 GN=HEPACAM PE=1 SV=1	HEPACAM	1.02122	0.934021	1.04476	0.792187	0.972886	0.843282	1.12099	0.656632	0.741033	0.885069	0.0310644	0.0559331
SATEPGPPGYSVSPAVPGRSPGLPIR	Y10S20	Hepatocyte cell adhesion molecule OS=Homo sapiens OX=9606 GN=HEPACAM PE=1 SV=1	HEPACAM	1.1569	0.889058	0.954044	0.777478	0.653107	0.775886	0.876005	0.656224	0.812823	0.770638	-0.0827736	0.288377
SCDPVFYR	Y7	Protocadherin gamma-C3 OS=Homo sapiens OX=9606 GN=PCDHGC3 PE=1 SV=1	PCDHGC3	1.10146	0.950738	0.947807	0.590559	0.552446	0.568464	0.468057	0.497631	0.431098	0.395024	0.348855	2.17638
SCGSNSYVLVPV	Y7	Fractalkine OS=Homo sapiens OX=9606 GN=CX3CL1 PE=1 SV=1	CX3CL1	0.940438	1.11014	0.949427	0.532368	1.34464	1.12501	0.997189	0.827153	1.13919	1.46588	-0.146146	0.139729
SDDYMPMSPASVSAPK	Y4	Insulin receptor substrate 2 OS=Homo sapiens OX=9606 GN=IRS2 PE=1 SV=2	IRS2	1.06532	0.986046	0.948631	1.33703	1.74371	1.28179	1.66577	1.1528	0.996191	1.26316	0.195967	0.388328
SDRYSGHDDLIR	Y4	Glutamate receptor ionotropic, NMDA 2B OS=Homo sapiens OX=9606 GN=GRIN2B PE=1 SV=3	GRIN2B	1.03243	0.511417	1.45615	0.471158	1.38943	0.936286	0.714038	2.41591	2.27244	3.43141	-1.24418	0.975212
SDVSDISTHTVTYGNIEGNAAK	S4S7Y13	Glutamate receptor ionotropic, NMDA 2B OS=Homo sapiens OX=9606 GN=GRIN2B PE=1 SV=3	GRIN2B	0.993882	0.537087	1.46903	0.532394	1.19258	1.15399	0.695188	1.85539	1.95559	2.24752	-0.815088	0.874114
SDVSDISTHTVTYGNIEGNAAK	S4Y13	Glutamate receptor ionotropic, NMDA 2B OS=Homo sapiens OX=9606 GN=GRIN2B PE=1 SV=3	GRIN2B	0.836996	0.749736	1.41327	0.624496	1.69926	1.07015	1.44101	1.82	1.44742	3.44225	-0.84894	0.757581
SDVSDISTHTVTYGNIEGNAAK	S7Y13	Glutamate receptor ionotropic, NMDA 2B OS=Homo sapiens OX=9606 GN=GRIN2B PE=1 SV=3	GRIN2B	0.866426	0.495229	1.63835	0.426976	0.999689	1.49407	1.28249	2.17181	1.96829	3.24048	-1.15351	1.17634
SDVSDISTHTVTYGNIEGNAAK	T8T10Y13	Glutamate receptor ionotropic, NMDA 2B OS=Homo sapiens OX=9606 GN=GRIN2B PE=1 SV=3	GRIN2B	1.02602	0.588729	1.38525	0.503627	1.37872	1.34746	0.668372	1.93893	2.69265	2.75557	-0.903495	0.790235
SDVSDISTHTVTYGNIEGNAAK	T8Y13	Glutamate receptor ionotropic, NMDA 2B OS=Homo sapiens OX=9606 GN=GRIN2B PE=1 SV=3	GRIN2B	0.887384	0.544477	1.56814	0.373788	1.10693	0.96143	0.526713	1.56292	1.5559	2.96039	-1.02057	0.700007
SDVSDISTHTVTYGNIEGNAAK	Y13	Glutamate receptor ionotropic, NMDA 2B OS=Homo sapiens OX=9606 GN=GRIN2B PE=1 SV=3	GRIN2B	0.971395	0.68967	1.33893	0.585366	1.6708	1.10006	1.42466	1.85241	2.24745	4.77904	-1.20319	0.82517
SDYLELR	Y3	SLIT and NTRK-like protein 3 OS=Homo sapiens OX=9606 GN=SLITRK3 PE=1 SV=2	SLITRK3	0.965833	1.09405	0.940122	0.462359	0.426726	0.437168	0.538475	0.415152	0.437034	0.414623	-0.0298321	0.105696
SDYLNTFEFMDK	Y3	Isocitrate dehydrogenase [NADP] cytoplasmic OS=Homo sapiens OX=9606 GN=IDH1 PE=1 SV=2	IDH1	0.968415	1.0406	0.990983	1.06476	0.863033	0.781421	0.796159	0.782171	0.72543	0.820799	0.209257	0.549364
SEAVVEYVFSGSR	Y7	Staphylococcal nuclease domain-containing protein 1 OS=Homo sapiens OX=9606 GN=SND1 PE=1 SV=1	SND1	1.06474	0.925988	1.00928	0.659963	1.71371	0.768613	0.880089	0.619493	0.861946	1.78608	0.0145721	0.00821827
SEDIYADPAAYVMR	Y5	Pleckstrin homology domain-containing family A member 6 OS=Homo sapiens OX=9606 GN=PLEKHA6 PE=1 SV=4	PLEKHA6	0.597577	0.607524	1.7949	0.643981	1.81766	0.951419	1.56556	1.38827	2.40162	4.35074	-1.0928	0.793144
SESVVYADIR	Y6	Myelin protein zero-like protein 1 OS=Homo sapiens OX=9606 GN=MPZL1 PE=1 SV=1	MPZL1	0.993614	0.967824	1.03856	0.695927	0.714412	0.596587	0.607027	0.412224	0.578629	0.63955	0.258183	0.852942
SEYQPSDAPFER	Y3	Microtubule-associated protein 6 OS=Homo sapiens OX=9606 GN=MAP6 PE=1 SV=2	MAP6	0.747648	0.956987	1.29537	0.615644	1.05324	0.995812	0.885329	1.62364	1.4709	2.22377	-0.804107	1.03249
SFHEDEVDRVPHNPYATLR	Y15	FERM domain-containing protein 4B OS=Homo sapiens OX=9606 GN=FRMD4B PE=1 SV=4	FRMD4B	1.11044	0.989963	0.899597	0.832725	0.969959	0.80687	0.727519	0.577807	0.578673	0.760024	0.396106	1.4813
SFIKDYPVVSIEDPFDQDDWGAWQK	Y6	Alpha-enolase OS=Homo sapiens OX=9606 GN=ENO1 PE=1 SV=2	ENO1	1.02779	0.886327	1.08588	0.986208	0.968628	1.09502	0.917167	0.774282	0.931651	0.786812	0.254046	1.438
SFLDSGYR	Y7	Vinculin OS=Homo sapiens OX=9606 GN=VCL PE=1 SV=4	VCL	1.04607	1.05608	0.897849	1.07728	1.04734	0.930445	0.898242	0.852842	0.804376	0.999244	0.196513	1.03818
SGLSSPIYIDLR	Y8	Uridine 5'-monophosphate synthase OS=Homo sapiens OX=9606 GN=UMPS PE=1 SV=1	UMPS	0.983737	1.06854	0.947719	0.866485	1.01915	0.852877	0.891997	0.72393	0.628959	0.892266	0.218974	0.727085
SGQSLTVPESTYTSIQGDPQR	Y12	Phosphoprotein associated with glycosphingolipid-enriched microdomains 1 OS=Homo sapiens OX=9606 GN=PAG1 PE=1 SV=2	PAG1	0.907951	1.13231	0.959738	0.830757	1.09143	1.0364	0.565501	0.495962	0.521631	0.922138	0.655003	1.43308
SGYFDER	Y3	Creatine kinase U-type, mitochondrial OS=Homo sapiens OX=9606 GN=CKMT1A PE=1 SV=1	CKMT1A	0.960608	0.891766	1.14763	0.540681	0.818555	0.842078	0.57043	1.6341	1.46427	1.25256	-0.745656	0.914339
SHEGETAYIR	Y8	Serine/arginine-rich splicing factor 1 OS=Homo sapiens OX=9606 GN=SRSF1 PE=1 SV=2	SRSF1	0.99008	0.893067	1.11685	0.652579	0.767597	0.808791	0.566014	1.10743	1.1588	0.986393	-0.361644	0.663253
SHYADVDPENQNFLLESNLGK	Y3	Sodium-coupled neutral amino acid transporter 2 OS=Homo sapiens OX=9606 GN=SLC38A2 PE=1 SV=2	SLC38A2	0.985899	0.949364	1.06474	1.11788	1.17409	1.18312	0.641118	0.595209	0.701711	0.753125	0.78386	3.94618
SIEPGSDYYELSDTR	Y8	Microtubule-associated protein 2 OS=Homo sapiens OX=9606 GN=MAP2 PE=1 SV=4	MAP2	0.935882	0.620442	1.44368	0.448309	0.430908	0.198151	0.459308	0.130219	0.420474	0.251038	0.187933	0.148494
SILYDER	Y4	Proteasome subunit alpha type-2 OS=Homo sapiens OX=9606 GN=PSMA2 PE=1 SV=2	PSMA2	0.685702	0.771552	1.54275	0.424529	0.415478	0.5621	0.347669	1.12613	0.607393	1.19866	-0.810998	0.735166
SIPAYLAETLYYAMK	Y11	Annexin A5 OS=Homo sapiens OX=9606 GN=ANXA5 PE=1 SV=2	ANXA5	0.794068	1.03961	1.16632	0.926217	1.47905	1.06327	1.08774	1.00384	0.95711	1.244	0.107484	0.169366
SISLYYTGEK	Y5	Nucleolin OS=Homo sapiens OX=9606 GN=NCL PE=1 SV=3	NCL	0.937418	0.802807	1.25977	1.47529	1.61382	1.00162	1.71118	0.964597	1.12278	1.64095	0.00391669	0.00465847
SIYEYQPGK	Y3	Sorbin and SH3 domain-containing protein 1 OS=Homo sapiens OX=9606 GN=SORBS1 PE=1 SV=3	SORBS1	0.933184	0.905542	1.16127	0.736598	1.00116	0.734939	0.753272	0.796114	1.17203	0.926135	-0.145803	0.277182
SIYYITGESK	Y3	Heat shock protein HSP 90-beta OS=Homo sapiens OX=9606 GN=HSP90AB1 PE=1 SV=4; Putative heat shock protein HSP 90-beta 2 OS=Homo sapiens OX=9606 GN=HSP90AB2P PE=1 SV=2	HSP90AB1	0.959618	0.965434	1.07495	0.715371	0.915064	0.813862	0.609326	0.577975	0.692521	0.699295	0.33758	1.11314
SKIEDYFPEFAR	Y6	Guanine nucleotide-binding protein G(s) subunit alpha isoforms XLas OS=Homo sapiens OX=9606 GN=GNAS PE=1 SV=2; Guanine nucleotide-binding protein G(s) subunit alpha isoforms short OS=Homo sapiens OX=9606 GN=GNAS PE=1 SV=1	GNAS	1.05008	0.936894	1.01302	1.30181	1.19035	1.04738	0.513865	0.794682	0.868186	1.21158	0.478029	0.988742
SKPPYTDYVSTR	T6Y8	Serine/threonine-protein kinase ICK OS=Homo sapiens OX=9606 GN=CILK1 PE=1 SV=1	CILK1	0.943192	0.856705	1.2001	1.02068	1.18638	0.855775	2.16945	0.706671	0.862373	1.59764	-0.385889	0.364436
SKVAQQPLSLVGCEVVPDPSPDHLYSFR	Y25	Actin filament-associated protein 1-like 2 OS=Homo sapiens OX=9606 GN=AFAP1L2 PE=1 SV=1	AFAP1L2	1.20967	0.976466	0.813863	1.04542	1.55317	1.05327	2.23362	1.21762	1.38861	3.05577	-0.697386	0.758388
SLCPFYGEDFYCEIPR	Y11	Ras GTPase-activating protein 3 OS=Homo sapiens OX=9606 GN=RASA3 PE=1 SV=3	RASA3	0.892483	1.11144	0.996076	0.474311	1.79607	0.863362	1.24318	0.535934	1.0597	1.35884	-0.00665847	0.00356973
SLDGEVGTGQYATTK	Y11	Band 4.1-like protein 3 OS=Homo sapiens OX=9606 GN=EPB41L3 PE=1 SV=2	EPB41L3	0.990998	1.02376	0.985242	0.855852	1.15071	0.927332	0.789136	1.14804	1.68075	1.05731	-0.257187	0.391103
SLDNGGYYISPR	Y8	Tyrosine-protein kinase Lyn OS=Homo sapiens OX=9606 GN=LYN PE=1 SV=3	LYN	1.02591	0.859877	1.11421	0.865652	0.709952	0.788168	1.17155	0.415254	0.728506	0.905663	-0.0313682	0.035192
SLDNNYSTPNER	Y6	Catenin delta-1 OS=Homo sapiens OX=9606 GN=CTNND1 PE=1 SV=1	CTNND1	0.965751	1.00104	1.03321	0.649812	0.489436	0.56267	0.416268	0.37696	0.377402	0.341536	0.585583	1.36027
SLETSSYLNVLVNSQWK	Y7	Actin filament-associated protein 1-like 2 OS=Homo sapiens OX=9606 GN=AFAP1L2 PE=1 SV=1	AFAP1L2	0.9462	0.970346	1.08345	0.75633	1.05793	0.765234	0.919916	0.490222	0.888825	1.14012	0.000100593	0.000117834
SLTTGETGYIPSNYVAPVDSIQAEEWYFGK	Y27	Tyrosine-protein kinase Fyn OS=Homo sapiens OX=9606 GN=FYN PE=1 SV=3	FYN	0.947162	1.07852	0.974318	0.837951	1.16415	0.835629	1.06391	0.947999	1.13549	1.13341	-0.17811	0.42335
SLYASSPGGVYATR	Y11	Vimentin OS=Homo sapiens OX=9606 GN=VIM PE=1 SV=4	VIM	0.718844	0.855206	1.42595	0.47346	0.646017	0.567305	1.19032	0.849641	0.737052	2.36989	-1.1944	0.831974
SLYVAEYHSEPVEDEKP	Y7	Probable ATP-dependent RNA helicase DDX6 OS=Homo sapiens OX=9606 GN=DDX6 PE=1 SV=2	DDX6	0.80921	0.921074	1.26972	0.347061	0.318687	0.16446	0.326598	0.170931	0.261553	0.343203	0.00608436	0.00552199
SLYYYIQQDTK	Y3	Putative annexin A2-like protein OS=Homo sapiens OX=9606 GN=ANXA2P2 PE=5 SV=2; Annexin A2 OS=Homo sapiens OX=9606 GN=ANXA2 PE=1 SV=2	ANXA2P2	0.825079	1.01996	1.15496	1.04569	0.965495	1.22166	0.994743	0.679175	0.925838	1.08954	0.224495	0.623612
SLYYYIQQDTK	Y5	Putative annexin A2-like protein OS=Homo sapiens OX=9606 GN=ANXA2P2 PE=5 SV=2; Annexin A2 OS=Homo sapiens OX=9606 GN=ANXA2 PE=1 SV=2	ANXA2P2	0.855112	0.956107	1.18878	0.852072	1.57644	1.5133	0.953148	1.0738	1.03396	1.48413	0.209606	0.265119
SNDKVYENVTGLVK	Y6	Focal adhesion kinase 1 OS=Homo sapiens OX=9606 GN=PTK2 PE=1 SV=2	PTK2	0.878004	0.851061	1.27093	0.833875	1.45364	1.13792	0.898682	1.30564	1.98981	1.67634	-0.362152	0.493244
SPNEEYVEVGR	Y6	cAMP-dependent protein kinase type I-beta regulatory subunit OS=Homo sapiens OX=9606 GN=PRKAR1B PE=1 SV=4	PRKAR1B	0.843613	0.884532	1.27185	0.684844	1.41494	0.731939	0.942409	1.40743	2.07036	1.94691	-0.753924	0.90347
SPSSCNDLYATVK	Y9	Phosphoprotein associated with glycosphingolipid-enriched microdomains 1 OS=Homo sapiens OX=9606 GN=PAG1 PE=1 SV=2	PAG1	1.08892	1.11988	0.791201	0.893026	0.777426	0.831359	0.733568	0.692188	0.541234	0.648529	0.350913	1.7092
SPSSCNDLYATVKDFEK	Y9	Phosphoprotein associated with glycosphingolipid-enriched microdomains 1 OS=Homo sapiens OX=9606 GN=PAG1 PE=1 SV=2	PAG1	1.04892	1.1281	0.822986	0.963378	1.16054	0.769122	1.26925	0.616882	0.680301	0.753542	0.216452	0.296806
SQGGEPTYNVAVGR	Y8	Profilin-2 OS=Homo sapiens OX=9606 GN=PFN2 PE=1 SV=3	PFN2	0.947614	0.989239	1.06315	0.916396	1.08468	0.9609	0.913485	1.44257	1.79807	1.57017	-0.535498	1.01983
SQPPYTDYVSTR	T6Y8	Serine/threonine-protein kinase MAK OS=Homo sapiens OX=9606 GN=MAK PE=1 SV=2	MAK	0.904954	0.743322	1.35172	0.606187	2.04432	0.826068	1.4603	1.03109	1.80367	2.6202	-0.577081	0.43703
SQPPYTDYVSTR	Y8	Serine/threonine-protein kinase MAK OS=Homo sapiens OX=9606 GN=MAK PE=1 SV=2	MAK	0.721565	1.01395	1.26449	0.67443	1.0665	1.08946	0.528532	1.80618	1.83476	1.21295	-0.512218	0.527518
SQYEQLAEQNR	Y3	Keratin, type I cytoskeletal 10 OS=Homo sapiens OX=9606 GN=KRT10 PE=1 SV=6	KRT10	1.01668	0.78654	1.19678	0.94709	1.63005	0.962605	2.09022	0.777047	1.4454	2.39506	-0.50714	0.527423
SRDYNPYNYSDSISPFNK	Y7	CLIP-associating protein 2 OS=Homo sapiens OX=9606 GN=CLASP2 PE=1 SV=3	CLASP2	1.00466	0.941529	1.05382	0.902683	1.10751	0.753947	1.3805	0.882711	0.920135	1.17997	-0.243553	0.486867
SREEDPTLTEEEISAMYSSVNKPGQLVNK	Y17	Phosphoprotein associated with glycosphingolipid-enriched microdomains 1 OS=Homo sapiens OX=9606 GN=PAG1 PE=1 SV=2	PAG1	0.983136	1.02709	0.98977	0.877344	0.729287	0.681727	0.853549	0.485517	0.543515	0.615535	0.288509	0.6457
SREYDQLYEEYTR	Y11	Phosphatidylinositol 3-kinase regulatory subunit beta OS=Homo sapiens OX=9606 GN=PIK3R2 PE=1 SV=2	PIK3R2	0.847325	0.93284	1.21983	0.763765	0.915482	0.747646	0.651951	0.494844	0.55521	0.768792	0.389172	1.19841
SREYDQLYEEYTR	Y4	Phosphatidylinositol 3-kinase regulatory subunit beta OS=Homo sapiens OX=9606 GN=PIK3R2 PE=1 SV=2	PIK3R2	0.924889	1.06182	1.01329	0.795764	0.767563	0.744314	0.537367	0.417655	0.486653	0.45838	0.695415	3.58923
SREYDQLYEEYTR	Y8	Phosphatidylinositol 3-kinase regulatory subunit beta OS=Homo sapiens OX=9606 GN=PIK3R2 PE=1 SV=2	PIK3R2	0.775185	0.725616	1.4992	0.829289	1.48081	0.8914	1.29798	0.700099	1.02335	1.84004	-0.187606	0.179647
SREYDRLYEEYTR	Y4	Phosphatidylinositol 3-kinase regulatory subunit alpha OS=Homo sapiens OX=9606 GN=PIK3R1 PE=1 SV=2	PIK3R1	0.963003	1.13103	0.905969	0.896136	1.57305	1.29161	1.86113	0.463204	0.903448	1.28231	0.152921	0.132053
SREYDRLYEEYTR	Y8	Phosphatidylinositol 3-kinase regulatory subunit alpha OS=Homo sapiens OX=9606 GN=PIK3R1 PE=1 SV=2	PIK3R1	0.938596	0.95865	1.10275	0.836291	1.58184	0.934193	1.36963	0.721024	1.00933	1.66112	-0.0910993	0.0833777
SSDSYAVIDLK	Y5	Fibroblast growth factor receptor substrate 3 OS=Homo sapiens OX=9606 GN=FRS3 PE=1 SV=3	FRS3	0.908007	1.19344	0.898557	0.770442	1.65838	1.46314	0.619545	1.18129	1.86689	1.68498	-0.0447319	0.0359965
SSESSCGVDGDYEDAELNPR	Y12	Breakpoint cluster region protein OS=Homo sapiens OX=9606 GN=BCR PE=1 SV=2	BCR	0.441797	0.856483	1.70172	1.42492	2.12387	1.23894	1.4097	0.746129	0.830728	1.77566	0.422746	0.494574
SSGSGSSVADERVDYVVVDQQK	Y15	GRB2-associated-binding protein 1 OS=Homo sapiens OX=9606 GN=GAB1 PE=1 SV=2	GAB1	0.994679	0.995943	1.00938	0.103671	0.0933259	0.0419432	0.249794	0.0651269	0.305571	0.117631	-1.21218	0.802594
SSLEDTYGAGDGLK	Y7	IQ motif and SEC7 domain-containing protein 2 OS=Homo sapiens OX=9606 GN=IQSEC2 PE=1 SV=2	IQSEC2	0.872695	0.726955	1.40035	0.81837	1.67428	1.42489	1.06607	1.14005	2.04093	2.9008	-0.452526	0.41453
SSLEDTYGAGDGLKR	S2Y7	IQ motif and SEC7 domain-containing protein 2 OS=Homo sapiens OX=9606 GN=IQSEC2 PE=1 SV=2	IQSEC2	1.0084	0.901625	1.08998	1.28222	3.73804	1.14498	1.81507	1.07648	3.64788	7.83449	-0.806186	0.377372
SSLEDTYGAGDGLKR	Y7	IQ motif and SEC7 domain-containing protein 2 OS=Homo sapiens OX=9606 GN=IQSEC2 PE=1 SV=2	IQSEC2	0.825098	0.526402	1.6485	0.593904	3.74262	1.25105	2.43518	1.39978	3.79509	10.3472	-1.27084	0.522531
SSPAYCTSSSDITEPEQK	Y5	Ras/Rap GTPase-activating protein SynGAP OS=Homo sapiens OX=9606 GN=SYNGAP1 PE=1 SV=4	SYNGAP1	0.860901	0.591021	1.54808	0.612298	1.87125	0.988035	0.929459	1.65034	1.87342	2.88024	-0.663865	0.562593
SSSDEQGLSYSSLK	S3Y10	Interleukin-1 receptor accessory protein OS=Homo sapiens OX=9606 GN=IL1RAP PE=1 SV=2	IL1RAP	0.957439	0.811532	1.23103	0.743938	0.780448	1.19848	0.698105	0.687981	0.66597	0.809029	0.343603	0.499368
SSSSDEEYIYMNK	Y10	Actin filament-associated protein 1-like 2 OS=Homo sapiens OX=9606 GN=AFAP1L2 PE=1 SV=1	AFAP1L2	0.972336	1.06829	0.959369	0.589457	0.335345	0.918254	0.332324	1.14232	0.550704	0.215256	0.133247	0.0722235
SSSSDEEYIYMNK	Y8	Actin filament-associated protein 1-like 2 OS=Homo sapiens OX=9606 GN=AFAP1L2 PE=1 SV=1	AFAP1L2	0.914737	1.02308	1.06218	0.711687	0.596078	0.844397	0.731253	1.34903	0.971024	0.74634	-0.404282	0.660871
SSSSDEEYIYMNK	Y8Y10	Actin filament-associated protein 1-like 2 OS=Homo sapiens OX=9606 GN=AFAP1L2 PE=1 SV=1	AFAP1L2	0.797508	0.760696	1.4418	0.978469	1.12124	1.05576	1.23647	1.14297	1.5558	1.6473	-0.408027	1.21325
SSSSDEEYIYMNKVTINK	Y8Y10	Actin filament-associated protein 1-like 2 OS=Homo sapiens OX=9606 GN=AFAP1L2 PE=1 SV=1	AFAP1L2	0.956891	0.79099	1.25212	1.13878	1.97999	0.941369	2.76925	0.974956	1.57982	2.4514	-0.522355	0.513495
STAAVSYTNYK	Y7	Disks large-associated protein 2 OS=Homo sapiens OX=9606 GN=DLGAP2 PE=1 SV=4	DLGAP2	0.99538	0.644268	1.36035	0.436355	1.0417	0.976814	0.494744	1.45627	1.12994	1.42027	-0.459633	0.463357
STTNYVDFYSTK	Y5	Plakophilin-4 OS=Homo sapiens OX=9606 GN=PKP4 PE=1 SV=2	PKP4	1.0835	0.847769	1.06873	0.737204	1.2413	1.09319	1.24552	1.23617	1.43983	1.19358	-0.320695	0.650065
STTTGHLIYK	Y9	Elongation factor 1-alpha 2 OS=Homo sapiens OX=9606 GN=EEF1A2 PE=1 SV=1; Elongation factor 1-alpha 1 OS=Homo sapiens OX=9606 GN=EEF1A1 PE=1 SV=1; Putative elongation factor 1-alpha-like 3 OS=Homo sapiens OX=9606 GN=EEF1A1P5 PE=5 SV=1	EEF1A2	0.666033	0.822706	1.51126	0.934911	1.87031	1.42289	2.11715	1.63065	1.25345	2.7293	-0.455523	0.575006
SVDGDQGLGMEGPYEVLK	Y14	Phosphoprotein associated with glycosphingolipid-enriched microdomains 1 OS=Homo sapiens OX=9606 GN=PAG1 PE=1 SV=2	PAG1	0.899207	1.06329	1.0375	0.693477	0.52248	0.540723	0.514534	0.589011	0.549855	0.644842	0.0273582	0.0614002
SVIDYQTHFR	Y5	Transmembrane emp24 domain-containing protein 7 OS=Homo sapiens OX=9606 GN=TMED7 PE=1 SV=2	TMED7	0.801521	0.856517	1.34196	1.28157	1.61902	1.16849	0.976268	1.0189	1.10522	1.05392	0.385133	0.859055
SVNESLNNLFITEEDYQALR	Y16	Clathrin heavy chain 1 OS=Homo sapiens OX=9606 GN=CLTC PE=1 SV=5	CLTC	0.922507	0.956825	1.12067	0.931634	1.49598	0.959341	1.09893	1.01886	1.41905	1.82421	-0.24749	0.343198
SVSSSPWLPQDGFDPSDYAEPMDAVVKPR	Y18	Rho GTPase-activating protein 35 OS=Homo sapiens OX=9606 GN=ARHGAP35 PE=1 SV=3	ARHGAP35	1.05468	0.695707	1.24962	0.848846	4.7084	1.00489	5.18584	0.925336	2.10945	6.05124	-0.705898	0.328682
SVVCPICASMPWGDPNYR	Y17	E3 ubiquitin-protein ligase RNF114 OS=Homo sapiens OX=9606 GN=RNF114 PE=1 SV=1	RNF114	0.875723	1.00039	1.12389	0.473585	0.773867	0.304486	1.23877	0.507346	0.381192	0.771081	-0.486144	0.379873
SYDYDLIIIGGGSGGLAAAK	Y4	Thioredoxin reductase 1, cytoplasmic OS=Homo sapiens OX=9606 GN=TXNRD1 PE=1 SV=3	TXNRD1	1.00334	1.03968	0.956984	0.95777	0.962766	0.96594	1.15812	0.829729	0.777184	1.06668	0.00635858	0.0149687
SYELPDGQVITIGNER	Y2	POTE ankyrin domain family member F OS=Homo sapiens OX=9606 GN=POTEF PE=1 SV=2; Actin, gamma-enteric smooth muscle OS=Homo sapiens OX=9606 GN=ACTG2 PE=1 SV=1; Putative beta-actin-like protein 3 OS=Homo sapiens OX=9606 GN=POTEKP PE=5 SV=1; Actin, cytoplasmic 1 OS=Homo sapiens OX=9606 GN=ACTB PE=1 SV=1; POTE ankyrin domain family member E OS=Homo sapiens OX=9606 GN=POTEE PE=2 SV=3; Actin, aortic sm…	POTEF	0.938002	1.09184	0.970162	0.963636	1.18359	1.02476	1.45014	0.769627	0.84528	1.38275	-0.0726687	0.103751
SYENLLGR	Y2	Apical junction component 1 homolog OS=Homo sapiens OX=9606 GN=AJM1 PE=3 SV=1	AJM1	0.920088	0.734039	1.34587	0.520391	1.18239	0.779415	1.11976	1.343	1.73049	2.074	-0.921176	1.30538
SYLSGMPECK	Y2	AP-2 complex subunit mu OS=Homo sapiens OX=9606 GN=AP2M1 PE=1 SV=2	AP2M1	0.983439	0.75672	1.25984	0.605437	1.43415	1.03858	0.945016	1.24875	1.85511	2.04503	-0.57026	0.664111
SYLYFTQFK	Y4	Myeloid-derived growth factor OS=Homo sapiens OX=9606 GN=MYDGF PE=1 SV=1	MYDGF	1.09135	0.86284	1.04581	1.00965	1.27312	0.784666	1.14519	1.09023	0.921607	1.29393	-0.122043	0.213522
SYNNPPCEENLFSDYISEVER	Y2	Glutamate receptor ionotropic, NMDA 2B OS=Homo sapiens OX=9606 GN=GRIN2B PE=1 SV=3	GRIN2B	0.907604	0.790638	1.30176	0.659622	1.14697	1.07754	0.78188	1.39186	1.31248	1.81852	-0.464105	0.652063
SYSPYDYQPCLAGPNQDFHSK	Y5	Tensin-1 OS=Homo sapiens OX=9606 GN=TNS1 PE=1 SV=2	TNS1	1.08618	1.06157	0.852247	1.23876	1.15259	0.945572	1.46151	0.708158	0.832476	0.842875	0.210566	0.328764
SYVILSFENNGDYMDMK	Y2	Platelet-derived growth factor receptor alpha OS=Homo sapiens OX=9606 GN=PDGFRA PE=1 SV=1	PDGFRA	0.840701	1.33467	0.824626	0.808786	1.15846	1.21562	1.03669	0.850262	0.814647	1.34424	0.0689272	0.10234
TACTNFMMTPYVVTR	T9Y11	Mitogen-activated protein kinase 9 OS=Homo sapiens OX=9606 GN=MAPK9 PE=1 SV=2	MAPK9	0.894598	0.913703	1.1917	0.55287	0.871044	0.679309	0.756873	1.04961	1.5328	1.19808	-0.694217	1.14079
TACTNFMMTPYVVTR	Y11	Mitogen-activated protein kinase 9 OS=Homo sapiens OX=9606 GN=MAPK9 PE=1 SV=2	MAPK9	0.931933	0.991322	1.07674	0.540528	0.779583	0.640625	0.916197	0.815509	0.974508	0.937983	-0.479168	1.34362
TADSVFCPHYEK	Y10	Ephrin-B2 OS=Homo sapiens OX=9606 GN=EFNB2 PE=1 SV=1	EFNB2	1.06035	0.944159	0.995491	0.616533	0.629486	0.873919	0.56749	0.584219	0.554399	0.484127	0.367973	0.717241
TAGTSFMMTPYVVTR	T9Y11	Mitogen-activated protein kinase 10 OS=Homo sapiens OX=9606 GN=MAPK10 PE=1 SV=2; Mitogen-activated protein kinase 8 OS=Homo sapiens OX=9606 GN=MAPK8 PE=1 SV=2	MAPK10	0.833227	0.846433	1.32034	0.645698	1.12242	0.891826	0.743887	1.39321	1.84392	1.67907	-0.67439	0.9125
TAGTSFMMTPYVVTR	Y11	Mitogen-activated protein kinase 10 OS=Homo sapiens OX=9606 GN=MAPK10 PE=1 SV=2; Mitogen-activated protein kinase 8 OS=Homo sapiens OX=9606 GN=MAPK8 PE=1 SV=2	MAPK10	0.850157	0.960089	1.18975	0.626318	0.898493	0.910007	0.679489	1.33884	1.7265	1.42607	-0.671564	0.938078
TANCTLANTNYVNITK	Y11	Potassium voltage-gated channel subfamily A member 2 OS=Homo sapiens OX=9606 GN=KCNA2 PE=1 SV=2	KCNA2	0.924042	0.864387	1.21157	0.592117	1.4733	1.58101	1.51394	1.65724	2.92795	2.61245	-0.841413	1.01801
TASDTDSSYCIPTAGMSPSR	Y9	GRB2-associated-binding protein 1 OS=Homo sapiens OX=9606 GN=GAB1 PE=1 SV=2	GAB1	0.730181	0.993909	1.27591	0.581393	0.719559	0.946789	0.697402	0.627048	0.94864	0.705598	0.00883607	0.0117674
TATESFASDPILYRPVAVALDTK	Y13	Pyruvate kinase PKM OS=Homo sapiens OX=9606 GN=PKM PE=1 SV=4	PKM	1.01059	0.954627	1.03478	0.898864	0.866704	0.750113	0.902124	0.76791	0.571829	0.753622	0.163198	0.490831
TAYLFSR	Y3	Exportin-T OS=Homo sapiens OX=9606 GN=XPOT PE=1 SV=2	XPOT	0.977749	1.07897	0.943281	0.918417	1.03153	1.22477	0.936227	1.05031	0.832255	0.914872	0.181072	0.521977
TDDYLDQPCYETINR	Y10	Rab GDP dissociation inhibitor beta OS=Homo sapiens OX=9606 GN=GDI2 PE=1 SV=2	GDI2	0.725424	1.07995	1.19462	0.816345	1.33615	0.538821	1.24658	0.682042	0.876378	1.23831	-0.172187	0.154211
TDEFQLHTNVNDGTEFGGSIYQK	Y21	Voltage-dependent anion-selective channel protein 1 OS=Homo sapiens OX=9606 GN=VDAC1 PE=1 SV=2	VDAC1	0.814381	0.950219	1.2354	0.82486	1.24045	1.00601	0.983254	1.44832	1.7921	1.42527	-0.464084	0.931394
TDIQCLIPCAIDQDPYFR	Y16	Tryptophan--tRNA ligase, cytoplasmic OS=Homo sapiens OX=9606 GN=WARS1 PE=1 SV=2	WARS1	1.05869	0.939526	1.00179	0.859449	0.869097	0.89172	1.38641	0.594635	1.4269	1.32263	-0.437264	0.667939
TDPEEFTYDYVDADR	Y10	Actin filament-associated protein 1-like 2 OS=Homo sapiens OX=9606 GN=AFAP1L2 PE=1 SV=1	AFAP1L2	1.00703	0.835719	1.15725	0.869954	1.41822	0.780223	1.16155	1.02168	1.65043	1.83917	-0.471545	0.661614
TESAYDWTSLSSSSIK	Y5	Ras-associated and pleckstrin homology domains-containing protein 1 OS=Homo sapiens OX=9606 GN=RAPH1 PE=1 SV=3	RAPH1	0.659554	1.09119	1.24925	0.678754	0.941905	0.648152	0.927511	0.543617	0.871717	1.06148	-0.170396	0.267727
TGHGYVYEYPSR	Y7	Enhancer of filamentation 1 OS=Homo sapiens OX=9606 GN=NEDD9 PE=1 SV=1	NEDD9	0.872561	1.16091	0.966526	0.858848	0.849479	0.738573	0.56179	0.643457	0.476582	0.50056	0.580083	2.33078
TGIYEEKHAK	Y4	Calnexin OS=Homo sapiens OX=9606 GN=CANX PE=1 SV=2	CANX	1.15402	1.06407	0.78191	1.14338	1.11586	0.86232	1.08777	1.05804	0.809202	0.748063	0.168578	0.39784
TGLEDPERYLFVDR	Y9	Myosin-10 OS=Homo sapiens OX=9606 GN=MYH10 PE=1 SV=3	MYH10	0.864037	1.12634	1.00962	0.384725	0.6666	0.343722	0.67864	0.256067	0.469781	0.51263	-0.0435879	0.0363654
THAVSVSETDDYAEIIDEEDTYTMPSTR	Y12	Focal adhesion kinase 1 OS=Homo sapiens OX=9606 GN=PTK2 PE=1 SV=2	PTK2	0.816652	1.09491	1.08844	1.31414	1.44721	1.34343	1.93855	0.802014	1.14087	1.74395	-0.0396084	0.0481496
THSLLYQPQKK	Y6	Adhesion G protein-coupled receptor L2 OS=Homo sapiens OX=9606 GN=ADGRL2 PE=1 SV=2	ADGRL2	0.947773	0.848397	1.20383	1.0687	0.657139	1.01231	1.0661	1.11863	0.950035	1.41598	-0.317866	0.625493
TKENSPHWEHVDLTDIYKER	Y17	Glutamate receptor ionotropic, NMDA 2B OS=Homo sapiens OX=9606 GN=GRIN2B PE=1 SV=3	GRIN2B	0.783975	0.712664	1.50336	0.309365	2.47769	1.51658	1.34841	1.95189	3.03382	3.38717	-0.760556	0.564034
TKPSDEEMLFIYGHYK	Y12	Acyl-CoA-binding protein OS=Homo sapiens OX=9606 GN=DBI PE=1 SV=2	DBI	1.01245	0.975433	1.01211	0.902327	0.620403	0.698521	0.617921	0.569914	0.522803	0.430662	0.467923	0.929629
TKPSDEEMLFIYGHYK	Y15	Acyl-CoA-binding protein OS=Homo sapiens OX=9606 GN=DBI PE=1 SV=2	DBI	0.997664	1.28003	0.722302	1.01901	0.885454	0.899555	0.650826	0.773446	0.72127	0.932963	0.280303	1.12229
TLEPVKPPTVPNDYMTSPAR	Y14	Abl interactor 1 OS=Homo sapiens OX=9606 GN=ABI1 PE=1 SV=4	ABI1	0.699277	0.960159	1.34056	0.610094	0.88248	0.672794	1.20493	0.794129	1.05436	1.34647	-0.607821	1.32108
TLEPVRPPVVPNDYVPSPTR	Y14	Abl interactor 2 OS=Homo sapiens OX=9606 GN=ABI2 PE=1 SV=1	ABI2	0.868345	1.04557	1.08609	0.464779	0.377592	0.507926	0.645108	0.437056	0.497844	0.512337	-0.216806	0.575692
TLSEVDYAPAGPAR	Y7	Phosphatidylinositol 3,4,5-trisphosphate 5-phosphatase 2 OS=Homo sapiens OX=9606 GN=INPPL1 PE=1 SV=2	INPPL1	0.882148	0.964851	1.153	0.247989	0.312776	0.203104	0.415253	0.241	0.32265	0.289177	-0.316209	0.591735
TLSGMESYCVR	Y8	T-complex protein 1 subunit delta OS=Homo sapiens OX=9606 GN=CCT4 PE=1 SV=4	CCT4	0.7477	0.859135	1.39317	0.796458	1.21691	0.680289	1.23002	1.35092	1.1321	1.35956	-0.498122	0.853154
TLVMAVYDFDR	Y7	Synaptotagmin-1 OS=Homo sapiens OX=9606 GN=SYT1 PE=1 SV=1	SYT1	0.959793	0.819993	1.22021	0.682497	1.50661	1.13758	0.869614	1.57853	2.84567	2.40127	-0.794813	0.767869
TLYDFPGNDAEDLPFK	Y3	Crk-like protein OS=Homo sapiens OX=9606 GN=CRKL PE=1 SV=1	CRKL	0.937345	0.999107	1.06355	0.536649	0.592872	0.488847	0.493308	0.348628	0.475379	0.444575	0.292454	1.12149
TLYGFGG	Y3	Histone H4 OS=Homo sapiens OX=9606 GN=H4C1 PE=1 SV=2	H4C1	0.938892	0.912292	1.14882	0.526975	1.13464	1.0586	1.09559	0.716958	0.717661	0.473239	0.272139	0.26891
TMQFEPSTMVYDACR	Y11	Talin-1 OS=Homo sapiens OX=9606 GN=TLN1 PE=1 SV=3	TLN1	0.940153	0.851998	1.20785	0.603971	1.25538	0.991748	0.987452	0.823507	1.01651	1.25289	-0.10214	0.11843
TPCEEVYVK	Y7	Filamin-C OS=Homo sapiens OX=9606 GN=FLNC PE=1 SV=3	FLNC	0.934286	1.01112	1.0546	1.01377	1.34251	0.920041	0.547496	0.856802	0.875773	0.903273	0.45657	0.879445
TPNSTLPPAGRPSEEPEPDYEAIQTLNREEEK	Y20	Phosphoprotein associated with glycosphingolipid-enriched microdomains 1 OS=Homo sapiens OX=9606 GN=PAG1 PE=1 SV=2	PAG1	0.920786	1.07691	1.00231	0.926903	1.05685	0.837808	1.37608	0.593662	0.899086	0.735704	0.0617174	0.0759606
TPPPYSVYER	Y8	Dedicator of cytokinesis protein 4 OS=Homo sapiens OX=9606 GN=DOCK4 PE=1 SV=3	DOCK4	0.957995	1.01487	1.02713	0.69757	0.986273	0.881765	1.05503	0.792003	0.634198	1.09545	-0.0642834	0.102588
TPYEAYDPIGK	Y6	Kin of IRRE-like protein 1 OS=Homo sapiens OX=9606 GN=KIRREL1 PE=1 SV=2	KIRREL1	0.898701	1.08578	1.01552	0.723429	1.18286	0.912924	1.01956	0.769144	0.645761	0.82948	0.203712	0.322455
TQILAASYELHK	Y8	Spectrin beta chain, non-erythrocytic 1 OS=Homo sapiens OX=9606 GN=SPTBN1 PE=1 SV=2	SPTBN1	0.916478	0.824739	1.25878	0.55735	1.00273	0.79201	0.953169	1.09091	1.56805	1.48893	-0.70182	1.25654
TQSIYDDMK	Y5	Excitatory amino acid transporter 2 OS=Homo sapiens OX=9606 GN=SLC1A2 PE=1 SV=2	SLC1A2	1.1112	1.04799	0.840812	0.667626	0.72808	0.726017	0.560151	0.66688	0.59505	0.481281	0.296533	1.45758
TQTPPVSPAPQPTEERLPSSPVYEDAASFK	Y23	Src substrate cortactin OS=Homo sapiens OX=9606 GN=CTTN PE=1 SV=2	CTTN	1.12652	0.962202	0.911281	1.57911	2.68471	1.29168	2.73524	0.900012	1.0211	1.32971	0.307347	0.236546
TQYVHSPYDRPGWNPR	Y3	Ras/Rap GTPase-activating protein SynGAP OS=Homo sapiens OX=9606 GN=SYNGAP1 PE=1 SV=4	SYNGAP1	0.7356	0.730442	1.53396	0.517196	1.52726	1.02726	1.1457	1.74661	2.07624	3.63545	-1.07092	0.89034
TQYVHSPYDRPGWNPR	Y8	Ras/Rap GTPase-activating protein SynGAP OS=Homo sapiens OX=9606 GN=SYNGAP1 PE=1 SV=4	SYNGAP1	0.864914	0.631725	1.50336	0.54326	1.36861	1.18711	0.831988	1.37716	1.95612	2.53972	-0.698403	0.67826
TRDQYLMWLTQK	Y5	Phosphatidylinositol 3-kinase regulatory subunit alpha OS=Homo sapiens OX=9606 GN=PIK3R1 PE=1 SV=2	PIK3R1	1.01594	0.922896	1.06117	0.798879	1.29141	0.760376	0.794171	0.655875	0.688982	0.834379	0.354221	0.456468
TSHVENDYIDNPSLALTTGPK	Y8	Protein sprouty homolog 4 OS=Homo sapiens OX=9606 GN=SPRY4 PE=1 SV=2	SPRY4	1.01245	0.846211	1.14134	0.16944	0.201997	0.123929	0.149134	0.111794	0.183	0.192097	0.0544484	0.074103
TSIDAYDNFDNISLAQR	Y6	Clathrin heavy chain 1 OS=Homo sapiens OX=9606 GN=CLTC PE=1 SV=5	CLTC	0.913027	0.929381	1.15759	0.532665	0.743909	0.541086	0.732074	0.890761	0.876592	1.06217	-0.555403	1.46752
TTAVEIDYDSLK	Y8	FYN-binding protein 1 OS=Homo sapiens OX=9606 GN=FYB1 PE=1 SV=2	FYB1	1.093	0.734274	1.17273	0.830871	1.55363	0.911921	1.56327	0.729755	0.936584	1.11404	0.0170313	0.014786
TTENNYCPHYEK	Y10	Ephrin-B1 OS=Homo sapiens OX=9606 GN=EFNB1 PE=1 SV=1	EFNB1	1.13115	1.10459	0.764256	0.68154	0.478759	1.01111	0.58183	0.934223	0.832002	0.462638	0.0427401	0.0377033
TTENNYCPHYEK	Y6	Ephrin-B1 OS=Homo sapiens OX=9606 GN=EFNB1 PE=1 SV=1	EFNB1	1.11405	1.05592	0.83003	0.902258	0.481376	1.07105	0.774876	1.16765	0.835484	0.633383	-0.059785	0.0569338
TTGIVMDSGDGVTHTVPIYEGYALPHAILR	Y19	Actin, cytoplasmic 1 OS=Homo sapiens OX=9606 GN=ACTB PE=1 SV=1; Actin, cytoplasmic 2 OS=Homo sapiens OX=9606 GN=ACTG1 PE=1 SV=1	ACTB	0.962341	0.926871	1.11079	0.681034	1.28227	1.15019	0.854722	1.03681	1.33969	1.70206	-0.248975	0.31211
TTIVICCSPSSYNESETK	Y12	Kinesin-1 heavy chain OS=Homo sapiens OX=9606 GN=KIF5B PE=1 SV=1	KIF5B	0.987607	0.995018	1.01737	0.823468	1.04092	1.133	1.22419	0.909547	1.12423	1.33992	-0.202223	0.522748
TTSKPLISVTAQSSTESTQDAYQDSR	S14Y22	Disks large-associated protein 2 OS=Homo sapiens OX=9606 GN=DLGAP2 PE=1 SV=4	DLGAP2	0.617298	1.02367	1.35903	0.593651	2.46259	0.500711	0.728943	0.789914	1.76873	1.47965	-0.00747214	0.00283373
TTSKPLISVTAQSSTESTQDAYQDSR	T15Y22	Disks large-associated protein 2 OS=Homo sapiens OX=9606 GN=DLGAP2 PE=1 SV=4	DLGAP2	0.624172	1.02187	1.35396	0.530462	1.96773	0.970665	1.16641	0.981631	1.92169	1.78291	-0.339589	0.245344
TTSKPLISVTAQSSTESTQDAYQDSR	Y22	Disks large-associated protein 2 OS=Homo sapiens OX=9606 GN=DLGAP2 PE=1 SV=4	DLGAP2	0.578223	1.22389	1.19789	0.620984	1.46957	0.637988	0.541213	1.28853	1.00086	1.8603	-0.366699	0.272212
TTSVISHTYEEIETESK	Y9	Inactive tyrosine-protein kinase PEAK1 OS=Homo sapiens OX=9606 GN=PEAK1 PE=1 SV=4	PEAK1	0.867709	0.972702	1.15959	0.565684	0.736556	0.972585	0.676658	0.909545	0.798949	1.05629	-0.18222	0.286516
TVCSTYLQSR	Y6	Homeodomain-interacting protein kinase 3 OS=Homo sapiens OX=9606 GN=HIPK3 PE=1 SV=1	HIPK3	0.971844	0.887412	1.14074	0.933179	0.966517	0.904657	0.804219	0.997726	0.94578	0.809746	0.0718539	0.362478
TVDFTQDSNYLLTGGQDK	Y10	Serine-threonine kinase receptor-associated protein OS=Homo sapiens OX=9606 GN=STRAP PE=1 SV=1	STRAP	0.981104	0.876877	1.14202	0.557605	1.15094	0.915461	0.747756	0.59812	0.84168	0.83707	0.210052	0.243923
TVLYGTPR	Y4	SLIT and NTRK-like protein 2 OS=Homo sapiens OX=9606 GN=SLITRK2 PE=1 SV=1	SLITRK2	0.951087	1.08868	0.960235	0.574954	0.75983	0.705737	0.858737	0.759553	0.669207	0.705452	-0.137592	0.423557
TVPDYTTFTTVGDWLDAIK	Y5	Ephrin type-B receptor 3 OS=Homo sapiens OX=9606 GN=EPHB3 PE=1 SV=2	EPHB3	0.916557	1.31979	0.763649	0.87082	1.02038	1.40953	0.946436	0.761132	0.985871	0.960643	0.268314	0.436394
TVTAMDVVYALK	Y9	Histone H4 OS=Homo sapiens OX=9606 GN=H4C1 PE=1 SV=2	H4C1	0.918927	1.14051	0.940565	0.779199	0.847568	0.89054	1.43378	1.07718	0.916581	2.02254	-0.699359	0.915446
TVTAMDVVYALKR	Y9	Histone H4 OS=Homo sapiens OX=9606 GN=H4C1 PE=1 SV=2	H4C1	1.03226	1.02811	0.939624	0.919316	1.24657	0.829718	3.02212	1.52741	1.23116	3.85787	-1.27093	0.975154
TVTYEDPQAVGGLASALDNR	Y4	TOM1-like protein 2 OS=Homo sapiens OX=9606 GN=TOM1L2 PE=1 SV=1	TOM1L2	0.865151	0.925843	1.20901	0.784435	1.0754	0.824998	0.87883	0.946598	1.04147	1.23022	-0.194734	0.478102
TVYLCTDDNLR	Y3	Adhesion G protein-coupled receptor B3 OS=Homo sapiens OX=9606 GN=ADGRB3 PE=1 SV=2	ADGRB3	0.987677	0.643318	1.369	0.481131	1.30428	0.964643	0.761566	1.21507	2.29933	2.2607	-0.834057	0.75153
TYAYLFK	Y2	Ras-related protein Rab-2B OS=Homo sapiens OX=9606 GN=RAB2B PE=1 SV=1	RAB2B	1.00221	0.991386	1.00641	0.750506	0.866565	0.552993	0.608414	0.325131	0.437664	0.524813	0.609799	1.03794
TYDYLFK	Y2	Ras-related protein Rab-8A OS=Homo sapiens OX=9606 GN=RAB8A PE=1 SV=1; Ras-related protein Rab-8B OS=Homo sapiens OX=9606 GN=RAB8B PE=1 SV=2	RAB8A	1.02811	1.06511	0.906786	0.879591	0.829476	0.681841	0.704441	0.354184	0.565698	0.496416	0.588028	1.43987
TYHYLQVPQDDWGGYPTGGK	Y2	Disks large-associated protein 3 OS=Homo sapiens OX=9606 GN=DLGAP3 PE=1 SV=3	DLGAP3	0.980024	0.63613	1.38385	0.360511	1.09996	0.84766	0.639668	1.13936	1.43179	1.61916	-0.650254	0.672916
TYHYLQVPQDDWGGYPTGGK	Y4	Disks large-associated protein 3 OS=Homo sapiens OX=9606 GN=DLGAP3 PE=1 SV=3	DLGAP3	0.999351	0.614846	1.3858	0.462682	1.58352	0.915344	0.988	1.22238	1.40756	2.14001	-0.544166	0.481064
TYIDPHTYEDPNQAVHEFAK	Y8	Ephrin type-A receptor 5 OS=Homo sapiens OX=9606 GN=EPHA5 PE=1 SV=3	EPHA5	0.936574	0.742925	1.3205	0.551105	0.994431	1.12727	0.8296	1.73231	1.0704	1.837	-0.617968	0.752653
TYVDPFTYEDPNQAVR	Y8	Ephrin type-A receptor 4 OS=Homo sapiens OX=9606 GN=EPHA4 PE=1 SV=1	EPHA4	0.846322	1.06298	1.09069	0.890758	1.27811	0.905053	1.25237	1.05721	1.75409	1.4796	-0.435618	0.901468
VADPDHDHTGFLTEYVATR	T13Y15	Mitogen-activated protein kinase 1 OS=Homo sapiens OX=9606 GN=MAPK1 PE=1 SV=3	MAPK1	0.701981	0.686344	1.61167	0.252985	0.942447	0.0991953	2.59783	0.129311	1.47616	2.09752	-1.86797	0.91241
VADPDHDHTGFLTEYVATR	T9Y15	Mitogen-activated protein kinase 1 OS=Homo sapiens OX=9606 GN=MAPK1 PE=1 SV=3	MAPK1	0.86301	0.759188	1.3778	0.247997	0.417746	0.298216	0.324669	0.310999	0.511172	0.292187	-0.163014	0.210975
VADPDHDHTGFLTEYVATR	Y15	Mitogen-activated protein kinase 1 OS=Homo sapiens OX=9606 GN=MAPK1 PE=1 SV=3	MAPK1	0.800569	1.03048	1.16895	0.19323	0.189269	0.0895761	0.208858	0.131578	0.478207	0.160236	-0.637079	0.432814
VANPSGNLTETYVQDR	Y12	Filamin-A OS=Homo sapiens OX=9606 GN=FLNA PE=1 SV=4	FLNA	1.04632	1.06534	0.888347	1.33688	1.52605	0.858264	0.722564	0.779533	0.708114	0.721392	0.759113	0.905622
VAQQPLSLVGCEVVPDPSPDHLYSFR	Y23	Actin filament-associated protein 1-like 2 OS=Homo sapiens OX=9606 GN=AFAP1L2 PE=1 SV=1	AFAP1L2	0.933325	0.827324	1.23935	0.892122	1.03112	0.911284	0.8994	1.15753	0.886251	0.982765	-0.054898	0.18648
VCEPCYEQLNR	Y6	Hepatocyte growth factor-regulated tyrosine kinase substrate OS=Homo sapiens OX=9606 GN=HGS PE=1 SV=1	HGS	1.00484	1.05716	0.937997	0.668062	0.857627	0.892816	0.395289	0.257292	0.347506	0.357601	1.248	1.93954
VDCTQHYELCSGNQVR	Y7	Thioredoxin domain-containing protein 5 OS=Homo sapiens OX=9606 GN=TXNDC5 PE=1 SV=2	TXNDC5	0.96466	1.27726	0.758077	0.905014	0.915374	1.04609	1.03926	0.99705	0.741012	1.15277	-0.0402472	0.0993979
VDLGSEVYR	Y8	PDZ and LIM domain protein 4 OS=Homo sapiens OX=9606 GN=PDLIM4 PE=1 SV=2	PDLIM4	0.837689	0.949626	1.21268	0.792389	0.781803	0.606907	0.768615	0.651234	0.698389	0.483599	0.160563	0.384629
VDQETLTEMVKPSIDYVR	Y16	LanC-like protein 2 OS=Homo sapiens OX=9606 GN=LANCL2 PE=1 SV=1	LANCL2	0.813478	1.11819	1.06833	0.817169	1.18731	1.10285	1.23442	1.16529	1.69752	1.64259	-0.470291	1.13275
VDSDNAYIGVTYK	Y7	Platelet-derived growth factor receptor alpha OS=Homo sapiens OX=9606 GN=PDGFRA PE=1 SV=1	PDGFRA	0.925929	0.913557	1.16051	0.685387	0.53669	0.70763	0.442463	0.548492	0.395203	0.470351	0.470827	1.25581
VDYFIASK	Y3	Translocation protein SEC62 OS=Homo sapiens OX=9606 GN=SEC62 PE=1 SV=1	SEC62	0.902383	1.07358	1.02404	0.714491	1.09492	1.11367	1.12051	0.979148	0.785119	0.446874	0.226291	0.299393
VDYVQVDEQK	Y3	GRB2-associated-binding protein 3 OS=Homo sapiens OX=9606 GN=GAB3 PE=1 SV=1	GAB3	0.927507	0.942654	1.12984	0.313098	0.400632	0.292452	0.419972	0.356041	0.574461	0.396708	-0.381101	0.844862
VDYVVVDQQK	Y3	GRB2-associated-binding protein 1 OS=Homo sapiens OX=9606 GN=GAB1 PE=1 SV=2	GAB1	1.01672	0.936316	1.04696	0.118748	0.12406	0.0635081	0.121133	0.10406	0.255021	0.0881966	-0.476876	0.397997
VEEGDGDIRDPYLK	Y12	Adenylate cyclase type 2 OS=Homo sapiens OX=9606 GN=ADCY2 PE=1 SV=5	ADCY2	1.01889	1.07591	0.905202	1.18487	0.590607	0.921889	0.278189	0.798505	0.514653	0.268338	0.951531	0.952098
VETYLNENLR	Y4	Structural maintenance of chromosomes protein 3 OS=Homo sapiens OX=9606 GN=SMC3 PE=1 SV=2	SMC3	0.981133	0.796316	1.22255	1.09061	1.5793	1.03055	1.77583	1.03784	1.08756	1.39912	-0.103342	0.141049
VFDKDGNGYISAAELR	Y9	Calmodulin-1 OS=Homo sapiens OX=9606 GN=CALM1 PE=1 SV=1	CALM1	1.15578	0.842177	1.00204	0.787206	0.68134	0.841239	1.02149	0.693285	1.01506	1.36266	-0.410185	0.793218
VFVGYNSTGAELR	Y5	Synaptotagmin-1 OS=Homo sapiens OX=9606 GN=SYT1 PE=1 SV=1	SYT1	0.869423	0.998072	1.1325	0.740289	1.08455	0.926303	0.771817	0.976401	1.36903	1.33618	-0.279845	0.501478
VGAHAGEYGAEALER	Y8	Hemoglobin subunit alpha OS=Homo sapiens OX=9606 GN=HBA1 PE=1 SV=2	HBA1	1.02587	1.00533	0.968799	1.27098	0.89869	1.02007	1.39757	0.733662	0.881407	0.731447	0.18386	0.269365
VGEEEHVYSFPNK	Y8	Paxillin OS=Homo sapiens OX=9606 GN=PXN PE=1 SV=3	PXN	0.936536	1.03419	1.02928	1.05016	0.772408	0.905326	0.794388	0.623414	0.579302	0.587854	0.492683	1.23937
VGFQYEGTYK	Y5	Glucose-6-phosphate 1-dehydrogenase OS=Homo sapiens OX=9606 GN=G6PD PE=1 SV=4	G6PD	1.00942	1.05855	0.932028	0.995692	1.12369	0.891864	0.987122	0.756094	1.01897	0.88245	0.139626	0.451897
VGINYQPPTVVPGGDLAK	Y5	Tubulin alpha-3C chain OS=Homo sapiens OX=9606 GN=TUBA3C PE=1 SV=1; Tubulin alpha-3E chain OS=Homo sapiens OX=9606 GN=TUBA3E PE=1 SV=2; Tubulin alpha-1A chain OS=Homo sapiens OX=9606 GN=TUBA1A PE=1 SV=1; Tubulin alpha-8 chain OS=Homo sapiens OX=9606 GN=TUBA8 PE=1 SV=1; Tubulin alpha-1B chain OS=Homo sapiens OX=9606 GN=TUBA1B PE=1 SV=1; Tubulin alpha-1C chain OS=Homo sapiens OX=9606 GN=TUBA1C PE=1…	TUBA3C	0.920189	0.907176	1.17263	0.909282	1.31968	1.06612	1.33543	1.23057	1.48443	1.82152	-0.418487	1.04414
VGWFPSTYVEEDE	Y8	Guanine nucleotide exchange factor VAV3 OS=Homo sapiens OX=9606 GN=VAV3 PE=1 SV=1	VAV3	1.00881	0.971574	1.01962	0.335558	0.496055	0.288627	0.525754	0.300553	0.440997	0.524939	-0.262922	0.386208
VHFPASTDYSTQYGLK	Y9	Plakophilin-4 OS=Homo sapiens OX=9606 GN=PKP4 PE=1 SV=2	PKP4	1.10419	0.837269	1.05855	0.884002	1.12435	1.11711	0.818669	1.14485	1.36214	1.01999	-0.0604662	0.118696
VHTDFTPSPYDTDSLK	Y10	SAM and SH3 domain-containing protein 1 OS=Homo sapiens OX=9606 GN=SASH1 PE=1 SV=3; SAM domain-containing protein SAMSN-1 OS=Homo sapiens OX=9606 GN=SAMSN1 PE=1 SV=1	SASH1	1.02978	0.957647	1.01257	0.674852	0.924992	0.96763	0.78275	0.831483	0.968352	0.718134	0.0526068	0.102993
VHYGCVIFVR	Y3	Vesicular glutamate transporter 2 OS=Homo sapiens OX=9606 GN=SLC17A6 PE=2 SV=1; Vesicular glutamate transporter 1 OS=Homo sapiens OX=9606 GN=SLC17A7 PE=2 SV=1	SLC17A6	1.04595	0.816446	1.1376	0.781053	1.07189	0.911235	0.977913	1.35549	1.10623	1.65112	-0.465992	0.99816
VIEDDPEAVYTTTGGK	Y10	Ephrin type-A receptor 7 OS=Homo sapiens OX=9606 GN=EPHA7 PE=1 SV=3	EPHA7	0.830053	0.838556	1.33139	0.888334	1.61283	1.7619	0.79526	2.10926	2.464	2.13396	-0.400439	0.436295
VIEDNEYTAR	Y7	Tyrosine-protein kinase Lyn OS=Homo sapiens OX=9606 GN=LYN PE=1 SV=3; Tyrosine-protein kinase HCK OS=Homo sapiens OX=9606 GN=HCK PE=1 SV=5	LYN	0.836746	1.18345	0.979805	1.17208	0.937747	1.12964	0.396091	0.500719	0.577856	0.442662	1.1717	2.36156
VIESISPDGHEYIYVDPMQLPYDSR	Y12	Platelet-derived growth factor receptor alpha OS=Homo sapiens OX=9606 GN=PDGFRA PE=1 SV=1	PDGFRA	0.805543	1.26615	0.928304	0.598544	0.527645	0.478482	0.817128	0.618233	0.802016	0.549857	-0.381519	1.0371
VILHLKEDQTEYLEER	Y12	Heat shock protein HSP 90-alpha OS=Homo sapiens OX=9606 GN=HSP90AA1 PE=1 SV=5; Heat shock protein HSP 90-beta OS=Homo sapiens OX=9606 GN=HSP90AB1 PE=1 SV=4; Putative heat shock protein HSP 90-beta 4 OS=Homo sapiens OX=9606 GN=HSP90AB4P PE=5 SV=1; Putative heat shock protein HSP 90-beta-3 OS=Homo sapiens OX=9606 GN=HSP90AB3P PE=5 SV=1	HSP90AA1	0.7607	1.30221	0.937087	1.60429	2.05488	0.838045	1.56087	0.93731	1.47961	1.85158	0.0407303	0.0344138
VISYGDDYADLPEYFKR	Y8	Protein FAM118B OS=Homo sapiens OX=9606 GN=FAM118B PE=1 SV=1	FAM118B	1.25453	0.843645	0.90182	0.992265	2.99258	0.972345	2.42838	0.296038	1.16857	1.97738	0.171109	0.079436
VIYDFIEK	Y3	Neural Wiskott-Aldrich syndrome protein OS=Homo sapiens OX=9606 GN=WASL PE=1 SV=2	WASL	0.873668	1.01072	1.11561	0.955645	1.06404	1.01743	1.13179	1.21031	1.50482	1.43364	-0.382953	1.46352
VKIEPGVDPDDTYNETPYEK	Y18	Aminopeptidase B OS=Homo sapiens OX=9606 GN=RNPEP PE=1 SV=2	RNPEP	0.9436	0.886837	1.16956	0.952034	0.744656	0.880736	0.709386	0.856686	0.473123	0.772376	0.289593	0.726003
VKMPEQEYEFPEPR	Y8	Anthrax toxin receptor 1 OS=Homo sapiens OX=9606 GN=ANTXR1 PE=1 SV=2	ANTXR1	0.974118	0.8216	1.20428	0.685746	1.18303	0.949272	0.795784	0.684742	0.479189	0.744975	0.474271	0.699974
VLEDDPEAAYTTR	Y10	Ephrin type-A receptor 4 OS=Homo sapiens OX=9606 GN=EPHA4 PE=1 SV=1; Ephrin type-A receptor 5 OS=Homo sapiens OX=9606 GN=EPHA5 PE=1 SV=3; Ephrin type-A receptor 3 OS=Homo sapiens OX=9606 GN=EPHA3 PE=1 SV=2	EPHA4	0.99098	1.11037	0.898652	0.91938	1.05031	0.937891	0.793304	0.829737	1.05197	0.888326	0.121629	0.499733
VLEDDPEATYTTSGGK	Y10	Ephrin type-A receptor 2 OS=Homo sapiens OX=9606 GN=EPHA2 PE=1 SV=2	EPHA2	0.938639	0.98388	1.07748	1.17171	0.946462	1.22659	0.765667	0.543662	0.803511	0.712997	0.658263	1.7123
VLGSGAFGTVYK	Y11	Receptor tyrosine-protein kinase erbB-2 OS=Homo sapiens OX=9606 GN=ERBB2 PE=1 SV=1; Epidermal growth factor receptor OS=Homo sapiens OX=9606 GN=EGFR PE=1 SV=2; Receptor tyrosine-protein kinase erbB-4 OS=Homo sapiens OX=9606 GN=ERBB4 PE=1 SV=1	ERBB2	1.12946	0.950568	0.919971	1.32416	1.05875	0.6923	0.614202	0.739155	0.699997	0.67977	0.585169	0.696807
VLLPEYGGTK	Y6	10 kDa heat shock protein, mitochondrial OS=Homo sapiens OX=9606 GN=HSPE1 PE=1 SV=2	HSPE1	0.909748	0.864901	1.22535	0.900232	1.4445	0.873048	1.53231	0.936011	1.29312	1.62935	-0.329397	0.502783
VLTFYR	Y5	Heat shock 70 kDa protein 4 OS=Homo sapiens OX=9606 GN=HSPA4 PE=1 SV=4	HSPA4	0.927971	1.12122	0.950806	0.931834	1.02556	0.973804	0.913851	1.0289	1.0971	1.02008	-0.0549315	0.343985
VLYYVEK	Y3	Immunoglobulin-like domain-containing receptor 2 OS=Homo sapiens OX=9606 GN=ILDR2 PE=2 SV=1	ILDR2	1.00275	1.01997	0.977273	0.642122	0.821285	0.954519	0.620165	0.82199	0.879705	0.580411	0.151626	0.278611
VPCAYDKTALALEVGDIVK	Y5	Crk-like protein OS=Homo sapiens OX=9606 GN=CRKL PE=1 SV=1	CRKL	1.02773	1.03991	0.932368	0.691461	0.671316	0.610691	0.708877	0.363842	0.465775	0.459552	0.397182	0.928888
VPDFSEYR	Y7	Putative cytochrome b-c1 complex subunit Rieske-like protein 1 OS=Homo sapiens OX=9606 GN=UQCRFS1P1 PE=5 SV=1; Cytochrome b-c1 complex subunit Rieske, mitochondrial OS=Homo sapiens OX=9606 GN=UQCRFS1 PE=1 SV=2	UQCRFS1P1	1.04707	0.998522	0.95441	1.13889	0.848184	0.981904	1.06679	1.10804	1.15284	1.38913	-0.252806	0.809315
VPIVINPNAYDNLAIYK	Y10	Inactive tyrosine-protein kinase PEAK1 OS=Homo sapiens OX=9606 GN=PEAK1 PE=1 SV=4	PEAK1	0.915074	1.06167	1.02326	0.866757	0.771497	0.973787	0.601591	0.759681	0.67984	0.611439	0.392834	1.33101
VPNAYDKTALALEVGELVK	Y5	Adapter molecule crk OS=Homo sapiens OX=9606 GN=CRK PE=1 SV=2	CRK	1.00219	0.957513	1.0403	0.730874	0.9117	0.786692	1.05972	0.660125	0.812822	0.946043	-0.102992	0.235235
VPSSGPYDCPASFSHPLTR	Y7	Embryonal Fyn-associated substrate OS=Homo sapiens OX=9606 GN=EFS PE=1 SV=1	EFS	0.824264	1.05294	1.12279	1.16304	0.882492	1.46978	1.24805	1.00233	0.861743	1.04896	0.171729	0.271428
VPVYETPAGWR	Y4	Phosphoglucomutase-like protein 5 OS=Homo sapiens OX=9606 GN=PGM5 PE=1 SV=2	PGM5	1.00051	0.899331	1.10016	1.02593	1.06021	1.11442	1.07462	1.06988	1.10203	0.85204	0.058238	0.266268
VQENDGKEPPPVVNYEEDAR	Y15	Tyrosine-protein kinase Fer OS=Homo sapiens OX=9606 GN=FER PE=1 SV=2	FER	0.767074	1.04411	1.18882	1.30886	1.92869	0.80311	2.68976	1.13264	1.46565	1.93485	-0.422948	0.427229
VQIYHNPTANSFR	Y4	Vasodilator-stimulated phosphoprotein OS=Homo sapiens OX=9606 GN=VASP PE=1 SV=3	VASP	1.15393	0.931203	0.914862	0.62123	0.902094	0.532085	1.24862	0.739832	0.945184	1.21689	-0.598829	1.06911
VSYQDYEIEISDASEVEK	Y6	Interferon-induced GTP-binding protein Mx1 OS=Homo sapiens OX=9606 GN=MX1 PE=1 SV=4	MX1	0.944005	1.21108	0.844914	0.600639	1.21974	1.39998	0.586201	0.355299	0.412839	0.685863	1.07355	0.869529
VSYQDYEIEISDASEVEKEINK	Y6	Interferon-induced GTP-binding protein Mx1 OS=Homo sapiens OX=9606 GN=MX1 PE=1 SV=4	MX1	0.975152	0.909793	1.11505	0.870749	2.07462	1.65141	0.352588	0.228927	0.402247	0.235299	2.32989	1.14609
VTIADDYSDPFDAK	Y7	SH2 domain-containing adapter protein B OS=Homo sapiens OX=9606 GN=SHB PE=1 SV=2	SHB	1.20811	0.84018	0.951709	0.774369	1.67837	1.16891	1.10975	0.92906	1.12021	1.78684	-0.0345343	0.0304877
VTIEYYSQLK	Y5	4-trimethylaminobutyraldehyde dehydrogenase OS=Homo sapiens OX=9606 GN=ALDH9A1 PE=1 SV=3	ALDH9A1	0.995347	0.938839	1.06581	1.16639	1.09573	0.942436	0.378384	0.313034	0.351253	0.443678	1.52339	2.45107
VTPEALHYDYVDVETLTSIVSAGR	Y10	Actin filament-associated protein 1-like 1 OS=Homo sapiens OX=9606 GN=AFAP1L1 PE=1 SV=2	AFAP1L1	0.730657	0.952685	1.31666	0.736524	1.79678	0.926117	1.49573	0.740207	1.01379	1.91271	-0.162484	0.120639
VTQEQYELYCEMGSTFQLCK	Y9	E3 ubiquitin-protein ligase CBL-B OS=Homo sapiens OX=9606 GN=CBLB PE=1 SV=2; E3 ubiquitin-protein ligase CBL OS=Homo sapiens OX=9606 GN=CBL PE=1 SV=2	CBLB	0.881045	0.73022	1.38874	0.486776	0.592176	0.462154	0.764385	0.417763	0.544672	0.919674	-0.365079	0.543982
VVAIYDYTK	Y5	Abl interactor 2 OS=Homo sapiens OX=9606 GN=ABI2 PE=1 SV=1; Abl interactor 1 OS=Homo sapiens OX=9606 GN=ABI1 PE=1 SV=4	ABI2	0.909298	0.874706	1.216	0.508988	0.66169	0.644031	0.441468	0.665444	1.04357	0.722244	-0.247644	0.35156
VVDSLYNK	Y6	26S proteasome non-ATPase regulatory subunit 11 OS=Homo sapiens OX=9606 GN=PSMD11 PE=1 SV=3	PSMD11	0.990162	0.950125	1.05971	1.07164	0.793249	1.02907	0.666026	0.724862	0.75668	0.850908	0.363853	0.941723
VVEGTAYGLSR	Y7	Platelet-derived growth factor receptor alpha OS=Homo sapiens OX=9606 GN=PDGFRA PE=1 SV=1	PDGFRA	0.973636	1.0563	0.970063	1.18871	0.848654	0.662414	0.9395	0.51488	0.648811	0.710734	0.355292	0.464627
VVQDFIDIFSDYANFK	Y12	Receptor-type tyrosine-protein phosphatase epsilon OS=Homo sapiens OX=9606 GN=PTPRE PE=1 SV=1	PTPRE	0.91828	0.914245	1.16747	0.91741	2.07801	1.1079	1.81445	1.55825	2.28949	3.18097	-0.692732	0.797017
VVQDTYQIMK	Y6	Hepatocyte growth factor-regulated tyrosine kinase substrate OS=Homo sapiens OX=9606 GN=HGS PE=1 SV=1	HGS	0.997597	0.980981	1.02142	0.819895	0.994627	0.617384	0.316489	0.348826	0.39006	0.435226	1.12123	1.30069
VVQEYIDAFSDYANFK	Y12	Receptor-type tyrosine-protein phosphatase alpha OS=Homo sapiens OX=9606 GN=PTPRA PE=1 SV=3	PTPRA	0.87233	0.884	1.24367	1.17608	1.65864	1.03071	2.47116	1.39779	1.94871	2.78945	-0.739859	1.18981
VVSSSIVDKYIGESAR	Y10	26S proteasome regulatory subunit 10B OS=Homo sapiens OX=9606 GN=PSMC6 PE=1 SV=1	PSMC6	0.862669	1.15021	0.987121	0.95654	0.935207	0.926808	1.02323	0.897546	0.989528	1.08223	-0.0873131	0.643455
VVYENAYGQFIGPHR	Y7	Thioredoxin reductase 1, cytoplasmic OS=Homo sapiens OX=9606 GN=TXNRD1 PE=1 SV=3	TXNRD1	0.878705	0.927535	1.19376	0.683239	0.980768	0.832989	0.906083	0.603689	1.15011	0.856832	-0.0789978	0.122939
VYDDVPYEK	Y2	Actin filament-associated protein 1-like 1 OS=Homo sapiens OX=9606 GN=AFAP1L1 PE=1 SV=2	AFAP1L1	0.679758	1.01653	1.30371	1.53489	2.0023	1.00926	1.57849	0.693351	0.762772	1.1952	0.519181	0.575061
VYENVGLMQQQK	Y2	Tyrosine-protein phosphatase non-receptor type 11 OS=Homo sapiens OX=9606 GN=PTPN11 PE=1 SV=3	PTPN11	0.981215	1.00717	1.01161	0.334019	0.325372	0.247912	0.447797	0.25693	0.364208	0.314637	-0.193704	0.381591
VYESIGQYGGETVK	Y2	Protein PALS1 OS=Homo sapiens OX=9606 GN=PALS1 PE=1 SV=3	PALS1	0.945577	0.991282	1.06314	0.931596	0.697356	0.679219	0.937973	0.612313	0.67896	0.695967	0.0732462	0.130515
VYFQSPPGAAGEGPGGADDEGPVRR	Y2	Protein phosphatase 1 regulatory subunit 14B OS=Homo sapiens OX=9606 GN=PPP1R14B PE=1 SV=3	PPP1R14B	1.08335	0.874881	1.04177	0.318052	0.398285	0.223569	0.325255	0.271287	0.420383	0.357011	-0.132691	0.192812
VYHQQYQDK	Y6	Phosphatidylinositol 3-kinase regulatory subunit beta OS=Homo sapiens OX=9606 GN=PIK3R2 PE=1 SV=2	PIK3R2	1.07926	1.03609	0.884651	0.742561	0.447042	0.958276	0.205024	0.359815	0.383313	0.236637	1.27332	1.02363
VYIDPFTYEDPNEAVR	Y2	Ephrin type-B receptor 4 OS=Homo sapiens OX=9606 GN=EPHB4 PE=1 SV=2; Ephrin type-B receptor 3 OS=Homo sapiens OX=9606 GN=EPHB3 PE=1 SV=2	EPHB4	1.06435	0.956087	0.979558	0.464368	0.461987	1.07671	0.598518	0.749699	0.58215	0.464744	0.157155	0.111945
VYNDGYDDDNYDYIVK	Y11	Dual specificity tyrosine-phosphorylation-regulated kinase 1A OS=Homo sapiens OX=9606 GN=DYRK1A PE=1 SV=2	DYRK1A	0.99035	0.910519	1.09913	0.790779	1.15543	0.938589	0.533439	0.884142	1.019	0.854591	0.224906	0.406148
VYSLFLDESR	Y2	RuvB-like 2 OS=Homo sapiens OX=9606 GN=RUVBL2 PE=1 SV=3	RUVBL2	1.37454	0.830881	0.794582	1.00549	1.23866	0.815355	0.765303	0.879128	0.881716	0.934335	0.237363	0.477493
VYSLGEENSTNNSTGQSR	Y2	Vang-like protein 2 OS=Homo sapiens OX=9606 GN=VANGL2 PE=1 SV=2	VANGL2	1.04848	0.920552	1.03097	0.751078	0.901644	1.04535	0.777497	1.34725	0.983953	1.54944	-0.372791	0.621213
VYTYIQSR	Y4	Dual specificity tyrosine-phosphorylation-regulated kinase 2 OS=Homo sapiens OX=9606 GN=DYRK2 PE=1 SV=3; Dual specificity tyrosine-phosphorylation-regulated kinase 4 OS=Homo sapiens OX=9606 GN=DYRK4 PE=1 SV=2	DYRK2	0.941772	1.001	1.05723	0.809664	0.954566	1.03402	0.777539	0.842006	1.14846	0.979009	-0.00617916	0.0127344
VYVTAESR	Y2	Tyrosine-protein kinase ABL2 OS=Homo sapiens OX=9606 GN=ABL2 PE=1 SV=1	ABL2	0.994779	0.890192	1.11503	0.802963	0.713623	0.882876	0.405444	0.724335	1.0721	0.708703	0.136443	0.18973
WAEYHADIYDK	Y4	14 kDa phosphohistidine phosphatase OS=Homo sapiens OX=9606 GN=PHPT1 PE=1 SV=1	PHPT1	0.945225	0.945585	1.10919	0.917658	0.724099	0.69953	0.590684	0.494416	0.764083	0.483139	0.420573	1.01909
WDTGENPIYK	Y9	Integrin beta-1 OS=Homo sapiens OX=9606 GN=ITGB1 PE=1 SV=2	ITGB1	1.0176	1.04363	0.938769	0.724868	0.732707	0.58457	0.757017	0.742064	0.710784	0.729906	-0.110581	0.423693
WTAPEAALYGR	Y9	Tyrosine-protein kinase Yes OS=Homo sapiens OX=9606 GN=YES1 PE=1 SV=3; Tyrosine-protein kinase Fyn OS=Homo sapiens OX=9606 GN=FYN PE=1 SV=3; Proto-oncogene tyrosine-protein kinase Src OS=Homo sapiens OX=9606 GN=SRC PE=1 SV=3	YES1	0.905108	0.902398	1.19249	1.12718	1.18317	0.697252	0.945335	0.612969	0.815765	1.10631	0.204405	0.286163
WTAPEAIAYR	Y9	Ephrin type-A receptor 6 OS=Homo sapiens OX=9606 GN=EPHA6 PE=2 SV=3; Ephrin type-A receptor 4 OS=Homo sapiens OX=9606 GN=EPHA4 PE=1 SV=1; Ephrin type-B receptor 1 OS=Homo sapiens OX=9606 GN=EPHB1 PE=1 SV=1; Ephrin type-B receptor 3 OS=Homo sapiens OX=9606 GN=EPHB3 PE=1 SV=2	EPHA6	0.978068	0.96564	1.05629	0.707319	0.693203	0.854667	0.777788	0.838337	1.00409	0.939329	-0.243406	0.931389
WTEYGLTFTEK	Y4	Voltage-dependent anion-selective channel protein 1 OS=Homo sapiens OX=9606 GN=VDAC1 PE=1 SV=2	VDAC1	0.740184	0.899527	1.36029	0.759725	1.03759	1.12447	0.613313	1.62536	1.6108	1.40436	-0.431487	0.578275
YAAELHLVHWNTK	Y1	Carbonic anhydrase 2 OS=Homo sapiens OX=9606 GN=CA2 PE=1 SV=2	CA2	1.04909	0.881115	1.0698	0.889592	1.66129	1.02558	1.08214	1.34489	1.27238	1.26834	-0.0590248	0.0676786
YAASDSEPERDELLVPAAAGPYATVQR	Y22	Caskin-1 OS=Homo sapiens OX=9606 GN=CASKIN1 PE=1 SV=1	CASKIN1	0.720346	1.09835	1.18131	0.459961	1.5116	0.4251	1.15	0.807172	0.884452	3.19704	-0.918165	0.468711
YAAVTQFEATDAR	Y1	Puromycin-sensitive aminopeptidase-like protein OS=Homo sapiens OX=9606 GN=NPEPPSL1 PE=2 SV=3; Puromycin-sensitive aminopeptidase OS=Homo sapiens OX=9606 GN=NPEPPS PE=1 SV=2	NPEPPSL1	0.94511	1.03926	1.01563	1.05562	1.26018	0.952427	0.85791	1.11645	1.10882	1.32355	-0.0161603	0.0318553
YAGEVYGMIR	Y6	Phosphatidylinositol 4-kinase alpha OS=Homo sapiens OX=9606 GN=PI4KA PE=1 SV=4	PI4KA	0.868552	1.03342	1.09803	0.720572	0.731253	0.675292	0.70267	0.50358	0.41002	0.570731	0.374983	1.13231
YALPLVGHR	Y1	Protein disulfide-isomerase A4 OS=Homo sapiens OX=9606 GN=PDIA4 PE=1 SV=2	PDIA4	1.21088	0.929515	0.859606	1.11021	1.07983	1.25442	0.842083	0.706029	0.886179	0.914694	0.455593	2.02527
YANNSNYKNDVMIR	Y7	Protein mago nashi homolog OS=Homo sapiens OX=9606 GN=MAGOH PE=1 SV=1; Protein mago nashi homolog 2 OS=Homo sapiens OX=9606 GN=MAGOHB PE=1 SV=1	MAGOH	0.718931	1.16496	1.11611	1.52868	0.706324	0.434226	0.354914	0.520708	0.39835	0.820205	0.765076	0.416275
YANVIAYDHSR	Y1	Receptor-type tyrosine-protein phosphatase F OS=Homo sapiens OX=9606 GN=PTPRF PE=1 SV=2; Receptor-type tyrosine-protein phosphatase delta OS=Homo sapiens OX=9606 GN=PTPRD PE=1 SV=2; Receptor-type tyrosine-protein phosphatase S OS=Homo sapiens OX=9606 GN=PTPRS PE=1 SV=3	PTPRF	0.941945	0.735264	1.32279	0.651251	1.17931	0.909609	0.572841	0.848141	1.2421	1.15251	-0.0626046	0.0661857
YATLATVSR	Y1	Cytoplasmic dynein 1 heavy chain 1 OS=Homo sapiens OX=9606 GN=DYNC1H1 PE=1 SV=5	DYNC1H1	0.964871	1.03023	1.0049	0.840163	0.99347	0.969738	1.00049	0.908152	1.24577	1.13269	-0.197804	0.738832
YATPQVIQAPGPR	Y1	Activated CDC42 kinase 1 OS=Homo sapiens OX=9606 GN=TNK2 PE=1 SV=3	TNK2	0.922157	0.881172	1.19667	0.724711	0.897478	0.986911	1.58087	1.46921	1.5524	1.4541	-0.799912	2.17074
YAVPSAGLR	Y1	DNA-dependent protein kinase catalytic subunit OS=Homo sapiens OX=9606 GN=PRKDC PE=1 SV=3	PRKDC	1.06135	0.89253	1.04612	1.18158	1.11342	1.08242	1.2291	0.99705	1.00448	1.13856	0.043592	0.206376
YAYFNGCSSPTAPLSPMSPPGYK	Y1	Gap junction alpha-1 protein OS=Homo sapiens OX=9606 GN=GJA1 PE=1 SV=2	GJA1	0.972647	0.926611	1.10074	1.01776	1.62759	0.961754	1.19252	1.37539	1.95914	2.17228	-0.478136	0.70877
YCRPESQEHPEADPGSAAPYLK	Y20	Signal transducer and activator of transcription 3 OS=Homo sapiens OX=9606 GN=STAT3 PE=1 SV=2	STAT3	0.996897	0.79844	1.20466	0.968791	0.96359	0.568786	0.873152	0.607902	0.50469	0.759031	0.28095	0.393637
YDQNYDIR	Y1	AP-3 complex subunit beta-2 OS=Homo sapiens OX=9606 GN=AP3B2 PE=1 SV=2; AP-3 complex subunit beta-1 OS=Homo sapiens OX=9606 GN=AP3B1 PE=1 SV=3	AP3B2	0.952294	0.770789	1.27692	0.854439	1.04316	1.06193	0.950113	1.3516	1.86724	1.2559	-0.459181	0.832755
YENVPLIGR	Y1	Protein tweety homolog 2 OS=Homo sapiens OX=9606 GN=TTYH2 PE=1 SV=3	TTYH2	1.0699	0.965226	0.96487	0.693457	0.956401	0.728084	1.02909	1.06139	1.25925	1.29063	-0.549489	1.63273
YEPPVPTR	Y1	26S proteasome regulatory subunit 4 OS=Homo sapiens OX=9606 GN=PSMC1 PE=1 SV=1	PSMC1	0.907156	1.01998	1.07287	0.616459	0.722825	0.694652	0.883357	0.808253	0.920884	0.627559	-0.256706	0.857873
YFAGNLASGGAAGATSLCFVYPLDFAR	Y1	ADP/ATP translocase 3 OS=Homo sapiens OX=9606 GN=SLC25A6 PE=1 SV=4; ADP/ATP translocase 1 OS=Homo sapiens OX=9606 GN=SLC25A4 PE=1 SV=4	SLC25A6	1.18424	0.87713	0.938628	0.771088	1.38456	0.72765	0.954074	1.2232	1.3555	1.51222	-0.392098	0.524704
YFEFHGVR	Y1	Sulfotransferase 4A1 OS=Homo sapiens OX=9606 GN=SULT4A1 PE=1 SV=2	SULT4A1	0.868052	0.929026	1.20292	0.451917	1.09153	0.910146	0.537816	1.11558	2.31862	1.68092	-0.789065	0.637115
YFPTQALNFAFK	Y1	ADP/ATP translocase 3 OS=Homo sapiens OX=9606 GN=SLC25A6 PE=1 SV=4; ADP/ATP translocase 2 OS=Homo sapiens OX=9606 GN=SLC25A5 PE=1 SV=7; ADP/ATP translocase 1 OS=Homo sapiens OX=9606 GN=SLC25A4 PE=1 SV=4; ADP/ATP translocase 4 OS=Homo sapiens OX=9606 GN=SLC25A31 PE=1 SV=1	SLC25A6	0.951717	0.869729	1.17855	0.738107	1.17911	0.946104	0.778859	1.22683	1.77806	1.49734	-0.468111	0.689503
YFQDEEYK	Y1	Synaptic vesicle glycoprotein 2B OS=Homo sapiens OX=9606 GN=SV2B PE=1 SV=1	SV2B	0.811724	0.852221	1.33606	0.623635	0.658036	1.61046	0.348441	1.95253	1.83346	0.652036	-0.31179	0.171631
YFQDEEYKSK	Y7	Synaptic vesicle glycoprotein 2B OS=Homo sapiens OX=9606 GN=SV2B PE=1 SV=1	SV2B	0.954921	0.940793	1.10429	0.751431	0.833705	1.57355	0.422927	2.03485	2.18256	1.35147	-0.50863	0.400902
YGDLLPADGILIQGNDLK	Y1	Plasma membrane calcium-transporting ATPase 1 OS=Homo sapiens OX=9606 GN=ATP2B1 PE=1 SV=4; Plasma membrane calcium-transporting ATPase 4 OS=Homo sapiens OX=9606 GN=ATP2B4 PE=1 SV=2	ATP2B1	0.808186	0.97645	1.21536	0.672333	1.08444	0.767883	0.851906	1.01529	1.51966	1.75927	-0.612362	0.868607
YGNIIAYDHSR	Y1	Receptor-type tyrosine-protein phosphatase kappa OS=Homo sapiens OX=9606 GN=PTPRK PE=1 SV=2; Receptor-type tyrosine-protein phosphatase mu OS=Homo sapiens OX=9606 GN=PTPRM PE=1 SV=2	PTPRK	1.00014	1.01779	0.982068	0.897375	1.36083	1.13106	1.47692	1.04829	1.34153	1.41574	-0.225208	0.506786
YGNPWEK	Y1	Glycogen phosphorylase, brain form OS=Homo sapiens OX=9606 GN=PYGB PE=1 SV=5; Glycogen phosphorylase, liver form OS=Homo sapiens OX=9606 GN=PYGL PE=1 SV=4; Glycogen phosphorylase, muscle form OS=Homo sapiens OX=9606 GN=PYGM PE=1 SV=6	PYGB	0.837262	0.836199	1.32654	0.847135	1.06639	1.0903	0.689027	1.46566	1.78814	1.10098	-0.332678	0.441547
YGPQFTLQHVPDYR	Y1	Protocadherin gamma-B6 OS=Homo sapiens OX=9606 GN=PCDHGB6 PE=2 SV=1; Protocadherin gamma-B3 OS=Homo sapiens OX=9606 GN=PCDHGB3 PE=1 SV=4; Protocadherin gamma-A6 OS=Homo sapiens OX=9606 GN=PCDHGA6 PE=2 SV=1; Protocadherin gamma-B5 OS=Homo sapiens OX=9606 GN=PCDHGB5 PE=2 SV=1; Protocadherin gamma-A4 OS=Homo sapiens OX=9606 GN=PCDHGA4 PE=1 SV=2; Protocadherin gamma-C4 OS=Homo sapiens OX=9606 GN=PCDH…	PCDHGB6	1.10306	0.90685	0.99009	0.579413	0.650195	0.62639	0.63122	0.529667	0.633323	0.874066	-0.108675	0.248851
YGPQFTLQHVPDYR	Y13	Protocadherin gamma-B6 OS=Homo sapiens OX=9606 GN=PCDHGB6 PE=2 SV=1; Protocadherin gamma-B3 OS=Homo sapiens OX=9606 GN=PCDHGB3 PE=1 SV=4; Protocadherin gamma-A6 OS=Homo sapiens OX=9606 GN=PCDHGA6 PE=2 SV=1; Protocadherin gamma-B5 OS=Homo sapiens OX=9606 GN=PCDHGB5 PE=2 SV=1; Protocadherin gamma-A4 OS=Homo sapiens OX=9606 GN=PCDHGA4 PE=1 SV=2; Protocadherin gamma-C4 OS=Homo sapiens OX=9606 GN=PCDH…	PCDHGB6	0.895237	1.08145	1.02331	0.647482	0.753388	0.619059	0.584889	0.603121	0.722413	0.822292	-0.0209928	0.0497385
YHGHSMSDPGVSYR	S12Y13	Pyruvate dehydrogenase E1 component subunit alpha, somatic form, mitochondrial OS=Homo sapiens OX=9606 GN=PDHA1 PE=1 SV=3; Pyruvate dehydrogenase E1 component subunit alpha, testis-specific form, mitochondrial OS=Homo sapiens OX=9606 GN=PDHA2 PE=1 SV=1	PDHA1	0.788411	0.967515	1.24407	0.789875	0.856265	1.25767	0.678979	1.7387	1.57209	1.07455	-0.387383	0.465797
YHGHSMSDPGVSYR	S5Y13	Pyruvate dehydrogenase E1 component subunit alpha, somatic form, mitochondrial OS=Homo sapiens OX=9606 GN=PDHA1 PE=1 SV=3; Pyruvate dehydrogenase E1 component subunit alpha, testis-specific form, mitochondrial OS=Homo sapiens OX=9606 GN=PDHA2 PE=1 SV=1	PDHA1	0.850915	0.954273	1.19481	0.539656	0.873655	1.54877	0.529561	2.05592	1.69714	0.732872	-0.344744	0.223296
YHGHSMSDPGVSYR	Y13	Pyruvate dehydrogenase E1 component subunit alpha, somatic form, mitochondrial OS=Homo sapiens OX=9606 GN=PDHA1 PE=1 SV=3; Pyruvate dehydrogenase E1 component subunit alpha, testis-specific form, mitochondrial OS=Homo sapiens OX=9606 GN=PDHA2 PE=1 SV=1	PDHA1	0.737663	0.872187	1.39015	0.670079	0.881471	1.12396	0.472285	2.12429	1.77824	1.12807	-0.625335	0.54534
YHTEIVFAR	Y1	Sodium/potassium-transporting ATPase subunit alpha-1 OS=Homo sapiens OX=9606 GN=ATP1A1 PE=1 SV=1	ATP1A1	0.955208	0.970216	1.07458	0.69052	1.07955	1.20198	1.27657	1.50241	1.87066	1.17655	-0.556057	1.05626
YHYLGGR	Y1	NAD(P)H-hydrate epimerase OS=Homo sapiens OX=9606 GN=NAXE PE=1 SV=2	NAXE	1.17254	0.604462	1.22299	0.771432	1.06043	0.56814	0.675378	0.651893	0.793773	0.568452	0.250739	0.326961
YIDQEELNK	Y1	Heat shock protein HSP 90-alpha OS=Homo sapiens OX=9606 GN=HSP90AA1 PE=1 SV=5; Heat shock protein HSP 90-beta OS=Homo sapiens OX=9606 GN=HSP90AB1 PE=1 SV=4; Putative heat shock protein HSP 90-beta 2 OS=Homo sapiens OX=9606 GN=HSP90AB2P PE=1 SV=2; Heat shock protein HSP 90-alpha A2 OS=Homo sapiens OX=9606 GN=HSP90AA2P PE=1 SV=2	HSP90AA1	1.00488	1.04205	0.953068	0.478399	0.54961	0.642716	0.426385	0.392845	0.50938	0.369699	0.391414	1.06074
YIEDEDYYK	Y7	Protein-tyrosine kinase 2-beta OS=Homo sapiens OX=9606 GN=PTK2B PE=1 SV=2	PTK2B	0.690814	1.19735	1.11183	0.52526	1.48383	1.0531	0.912855	1.27401	1.45666	1.37254	-0.296955	0.300493
YIEDEDYYK	Y8	Protein-tyrosine kinase 2-beta OS=Homo sapiens OX=9606 GN=PTK2B PE=1 SV=2	PTK2B	0.903242	1.104	0.992759	0.719629	0.668489	1.16763	0.374122	1.69255	1.26381	0.55324	-0.188657	0.126642
YIEDEDYYKASVTR	Y8	Protein-tyrosine kinase 2-beta OS=Homo sapiens OX=9606 GN=PTK2B PE=1 SV=2	PTK2B	0.81285	1.02048	1.16667	0.956812	1.50086	1.55236	0.742934	1.99758	1.85358	1.91317	-0.283398	0.347618
YIEVFK	Y1	Heterogeneous nuclear ribonucleoprotein F OS=Homo sapiens OX=9606 GN=HNRNPF PE=1 SV=3	HNRNPF	0.991815	1.02676	0.981426	0.663341	0.78199	0.653868	0.565495	0.661802	0.597502	0.739596	0.126258	0.456764
YINIVAYDHSR	Y1	Receptor-type tyrosine-protein phosphatase zeta OS=Homo sapiens OX=9606 GN=PTPRZ1 PE=1 SV=4	PTPRZ1	0.802935	1.12084	1.07623	0.602751	0.724783	0.70318	0.591073	0.321439	0.741613	0.532422	0.30837	0.617668
YIQHTYR	Y6	Rho GDP-dissociation inhibitor 1 OS=Homo sapiens OX=9606 GN=ARHGDIA PE=1 SV=3	ARHGDIA	1.10368	0.948021	0.948299	0.825063	0.586125	0.946383	0.459909	0.939906	0.791431	0.599031	0.171931	0.235455
YKNILPFDHTR	Y1	Tyrosine-protein phosphatase non-receptor type 11 OS=Homo sapiens OX=9606 GN=PTPN11 PE=1 SV=3	PTPN11	0.969962	1.00439	1.02565	0.878432	0.988958	0.743671	0.747784	0.762295	0.803506	0.881524	0.123808	0.369062
YLAEFATGNDR	Y1	14-3-3 protein epsilon OS=Homo sapiens OX=9606 GN=YWHAE PE=1 SV=1	YWHAE	1.02264	0.964442	1.01292	0.802204	0.900344	0.940998	0.707546	1.17126	1.04302	0.792068	-0.0754212	0.152472
YLAEFATGNDRK	Y1	14-3-3 protein epsilon OS=Homo sapiens OX=9606 GN=YWHAE PE=1 SV=1	YWHAE	0.933757	1.01276	1.05348	1.01173	1.32744	0.877957	1.2153	1.13106	1.20355	1.31572	-0.181816	0.404143
YLAEVAAGDDK	Y1	14-3-3 protein zeta/delta OS=Homo sapiens OX=9606 GN=YWHAZ PE=1 SV=1	YWHAZ	0.992965	0.936272	1.07076	0.770683	1.27456	0.955474	0.784204	1.36278	1.43334	1.56907	-0.364056	0.581466
YLAEVAAGDDKK	Y1	14-3-3 protein zeta/delta OS=Homo sapiens OX=9606 GN=YWHAZ PE=1 SV=1	YWHAZ	0.933918	0.948412	1.11767	0.740046	1.12969	0.943593	0.827718	1.29247	1.57338	1.28484	-0.408367	0.770187
YLAEVACGDDR	Y1	14-3-3 protein theta OS=Homo sapiens OX=9606 GN=YWHAQ PE=1 SV=1	YWHAQ	0.958218	0.988819	1.05296	0.855089	1.28011	0.835482	1.14487	1.01154	1.2119	1.31417	-0.241442	0.464232
YLAEVASGEK	Y1	14-3-3 protein eta OS=Homo sapiens OX=9606 GN=YWHAH PE=1 SV=4	YWHAH	1.03508	0.862884	1.10203	0.834489	1.05148	0.993276	0.557498	1.44007	1.08796	0.854577	-0.0375023	0.0434372
YLAEVATGEK	Y1	14-3-3 protein gamma OS=Homo sapiens OX=9606 GN=YWHAG PE=1 SV=2	YWHAG	0.896594	0.97083	1.13258	0.763166	0.936245	0.984836	0.691467	1.10669	1.29954	0.897989	-0.158889	0.287268
YLAEVATGEKR	Y1	14-3-3 protein gamma OS=Homo sapiens OX=9606 GN=YWHAG PE=1 SV=2	YWHAG	1.07557	0.952378	0.972054	0.952313	1.29868	0.880754	1.51243	1.01385	1.48066	2.25009	-0.583472	0.859905
YLATASTMDHAR	Y1	Myelin basic protein OS=Homo sapiens OX=9606 GN=MBP PE=1 SV=3	MBP	1.06713	0.842732	1.09013	0.814599	2.07652	0.914462	1.27369	1.37651	2.36826	1.69952	-0.404872	0.354175
YLDGLTAER	Y1	Keratin, type II cytoskeletal 2 epidermal OS=Homo sapiens OX=9606 GN=KRT2 PE=1 SV=2	KRT2	0.84954	0.881443	1.26902	1.01322	1.7962	0.812886	2.4256	0.798147	1.43804	2.20894	-0.508522	0.475045
YLDPEYIDR	Y6	Dynactin subunit 3 OS=Homo sapiens OX=9606 GN=DCTN3 PE=1 SV=1	DCTN3	0.86438	0.911932	1.22369	0.77052	1.09832	0.788035	1.39338	0.725692	1.04307	1.21994	-0.306846	0.53539
YLEHGEYEGNLYGTK	Y7	Protein PALS2 OS=Homo sapiens OX=9606 GN=PALS2 PE=1 SV=2	PALS2	1.10408	0.79069	1.10523	0.650814	1.33108	0.639928	0.874387	1.0669	1.20941	1.53148	-0.421575	0.470051
YLEQMQI	Y1	Amyloid-like protein 2 OS=Homo sapiens OX=9606 GN=APLP2 PE=1 SV=2	APLP2	0.906631	0.891103	1.20227	0.690299	0.692583	0.622972	0.580303	0.638018	0.706945	0.774408	-0.0135311	0.0452658
YLFTGLK	Y1	Ubiquitin carboxyl-terminal hydrolase 14 OS=Homo sapiens OX=9606 GN=USP14 PE=1 SV=3	USP14	1.08955	0.939656	0.970798	0.954662	0.992102	1.02531	1.06383	0.902146	0.857698	1.11224	0.00980852	0.0347878
YLFVDR	Y1	Myosin-10 OS=Homo sapiens OX=9606 GN=MYH10 PE=1 SV=3	MYH10	1.10345	0.843679	1.05287	0.412115	0.407615	0.386105	0.213754	0.437786	0.513127	0.407296	0.0325023	0.0468461
YLQDDTSDPTYTSSLGGK	Y11	Ephrin type-B receptor 1 OS=Homo sapiens OX=9606 GN=EPHB1 PE=1 SV=1	EPHB1	1.10029	1.00412	0.895587	0.878296	1.05458	1.15625	0.944654	1.41045	1.3218	1.37046	-0.293293	0.837572
YLQDDTSDPTYTSSLGGK	Y1T6	Ephrin type-B receptor 1 OS=Homo sapiens OX=9606 GN=EPHB1 PE=1 SV=1	EPHB1	0.941281	0.763305	1.29541	0.980009	1.67265	1.12746	3.66502	1.27707	2.10369	4.39646	-1.18283	0.970496
YLSEVASGDNK	Y1	14-3-3 protein beta/alpha OS=Homo sapiens OX=9606 GN=YWHAB PE=1 SV=3	YWHAB	1.0453	0.972789	0.981912	0.85192	0.831267	0.939638	0.709758	0.730159	0.653426	0.545565	0.406218	2.00475
YLVIQGDER	Y1	Epidermal growth factor receptor OS=Homo sapiens OX=9606 GN=EGFR PE=1 SV=2	EGFR	0.836299	1.07892	1.08479	0.536375	0.738606	0.65102	0.601658	0.626058	0.778553	1.01311	-0.233608	0.444146
YMEDSTYYK	Y1	Focal adhesion kinase 1 OS=Homo sapiens OX=9606 GN=PTK2 PE=1 SV=2	PTK2	1.00958	1.01462	0.975796	1.02176	0.761985	0.822437	0.787154	0.727971	0.722716	0.601926	0.291204	0.77459
YMEDSTYYK	Y7	Focal adhesion kinase 1 OS=Homo sapiens OX=9606 GN=PTK2 PE=1 SV=2	PTK2	0.93238	0.925438	1.14218	0.791187	0.851545	1.10576	0.489585	1.24378	1.42508	0.893669	-0.145	0.160028
YMEDSTYYK	Y8	Focal adhesion kinase 1 OS=Homo sapiens OX=9606 GN=PTK2 PE=1 SV=2	PTK2	0.996292	0.973111	1.0306	0.739807	0.587248	0.758862	0.481252	0.900818	0.999313	0.525905	-0.0639551	0.0783649
YMLSVDNLK	Y1	Dynamin-1 OS=Homo sapiens OX=9606 GN=DNM1 PE=1 SV=2	DNM1	0.922019	0.894431	1.18355	0.694606	1.3224	1.15517	0.99463	1.67388	1.96341	2.14017	-0.679095	1.00284
YNNVLPYDISR	Y1	Receptor-type tyrosine-protein phosphatase eta OS=Homo sapiens OX=9606 GN=PTPRJ PE=1 SV=3	PTPRJ	0.929234	0.987007	1.08376	0.869839	1.07773	0.817364	0.909759	0.923983	1.1545	1.24352	-0.198972	0.535387
YNTDCVQGLTHSK	Y1	Sodium/potassium-transporting ATPase subunit alpha-3 OS=Homo sapiens OX=9606 GN=ATP1A3 PE=1 SV=3	ATP1A3	1.22775	0.646385	1.12587	1.17289	1.33147	1.55902	1.0233	2.18147	2.15264	1.86783	-0.415328	0.702128
YNVPLNR	Y1	LIM domain and actin-binding protein 1 OS=Homo sapiens OX=9606 GN=LIMA1 PE=1 SV=1	LIMA1	0.986745	0.961421	1.05183	0.577117	0.530551	0.611484	0.377777	0.487738	0.463549	0.441046	0.372895	1.92023
YPDYEVTWANDGY	Y4	14 kDa phosphohistidine phosphatase OS=Homo sapiens OX=9606 GN=PHPT1 PE=1 SV=1	PHPT1	0.802909	0.981402	1.21569	0.548526	1.25754	1.05503	1.08901	0.917377	0.832386	0.902536	0.0280598	0.0270386
YPSPPMGSVSAPNLPTAEDNLEYVR	Y23	Crk-like protein OS=Homo sapiens OX=9606 GN=CRKL PE=1 SV=1	CRKL	1.07098	1.05153	0.877492	1.06976	0.897219	0.873279	0.900816	0.556417	1.12037	0.814515	0.158872	0.307609
YQDVYVELSHIK	Y5	TRIO and F-actin-binding protein OS=Homo sapiens OX=9606 GN=TRIOBP PE=1 SV=3	TRIOBP	0.908055	0.938196	1.15375	0.632337	0.719323	0.596217	0.608023	0.412756	0.47919	0.562088	0.332856	1.18739
YQEVWTSSTSPR	Y1	Inactive tyrosine-protein kinase PEAK1 OS=Homo sapiens OX=9606 GN=PEAK1 PE=1 SV=4	PEAK1	0.964614	0.850693	1.18469	1.11279	1.01291	0.713523	0.982542	0.708318	0.852649	1.5775	-0.122461	0.139075
YQQPFEDFR	Y1	1-phosphatidylinositol 4,5-bisphosphate phosphodiesterase gamma-1 OS=Homo sapiens OX=9606 GN=PLCG1 PE=1 SV=1	PLCG1	0.905695	1.0114	1.08291	0.105793	0.106452	0.0989138	0.125382	0.0670918	0.111516	0.0954752	0.0546172	0.107388
YQVGVHYELTEEEK	Y7	Cytoplasmic dynein 1 heavy chain 1 OS=Homo sapiens OX=9606 GN=DYNC1H1 PE=1 SV=5	DYNC1H1	0.848676	1.06266	1.08867	0.748083	0.770172	0.653179	0.503561	0.552941	0.66464	0.584463	0.328541	1.47959
YRAQLLEPSK	Y1	Developmentally-regulated GTP-binding protein 2 OS=Homo sapiens OX=9606 GN=DRG2 PE=1 SV=1	DRG2	0.871466	0.991358	1.13718	1.21972	1.36993	0.816915	0.938907	0.930888	0.627023	1.11958	0.328806	0.511374
YRCNVENLPR	Y1	Golgi apparatus protein 1 OS=Homo sapiens OX=9606 GN=GLG1 PE=1 SV=2	GLG1	1.01095	0.983614	1.00544	0.63168	1.10911	0.922761	1.04482	1.07824	1.068	1.05665	-0.258296	0.472687
YRPGTVALR	Y1	Histone H3.3 OS=Homo sapiens OX=9606 GN=H3-3A PE=1 SV=2; Histone HIST2H3PS2 OS=Homo sapiens OX=9606 GN=H3-2 PE=1 SV=1; Histone H3.1t OS=Homo sapiens OX=9606 GN=H3-4 PE=1 SV=3; Histone H3.3C OS=Homo sapiens OX=9606 GN=H3-5 PE=1 SV=3; Histone H3.1 OS=Homo sapiens OX=9606 GN=H3C1 PE=1 SV=2; Histone H3.2 OS=Homo sapiens OX=9606 GN=H3C15 PE=1 SV=3	H3-3A	1.06338	0.999898	0.936723	0.762578	0.666093	1.03822	1.07657	1.10253	0.632244	1.23384	-0.298471	0.492176
YSDLDFEK	Y1	Adhesion G protein-coupled receptor B2 OS=Homo sapiens OX=9606 GN=ADGRB2 PE=1 SV=2; Adhesion G protein-coupled receptor B3 OS=Homo sapiens OX=9606 GN=ADGRB3 PE=1 SV=2	ADGRB2	0.96058	0.730143	1.30928	0.478322	1.3259	1.01214	0.654048	1.44486	2.08787	2.28678	-0.785692	0.725815
YSLTVAVK	Y1	Tyrosine-protein kinase ABL1 OS=Homo sapiens OX=9606 GN=ABL1 PE=1 SV=4; Tyrosine-protein kinase ABL2 OS=Homo sapiens OX=9606 GN=ABL2 PE=1 SV=1	ABL1	0.876035	1.04005	1.08391	1.4971	1.53772	0.882894	0.672729	0.416266	0.605702	0.673103	1.1415	1.16761
YSLYEVHVSGER	Y4	Afadin OS=Homo sapiens OX=9606 GN=AFDN PE=1 SV=3	AFDN	0.919495	0.950425	1.13008	0.568341	1.11484	0.795291	0.771151	0.707307	0.773507	1.14564	-0.0400319	0.0419123
YSMPDNSPETR	Y1	Tensin-1 OS=Homo sapiens OX=9606 GN=TNS1 PE=1 SV=2	TNS1	0.704983	1.04422	1.25079	0.755014	0.561546	0.677744	0.505861	0.746407	0.685586	0.318851	0.236705	0.384889
YSQYQQAIYK	Y9	Protein arginine N-methyltransferase 5 OS=Homo sapiens OX=9606 GN=PRMT5 PE=1 SV=4	PRMT5	0.904757	0.89553	1.19971	0.924627	1.28129	0.698162	1.06845	1.00437	1.15514	1.25084	-0.209996	0.327384
YSSDPTGALTEDSIDDTFLPVPEYINQSVPK	S13Y24	Epidermal growth factor receptor OS=Homo sapiens OX=9606 GN=EGFR PE=1 SV=2	EGFR	0.977372	0.956325	1.0663	0.245203	0.36476	0.133109	0.221474	0.135684	0.242807	0.296927	0.143608	0.111108
YSSDPTGALTEDSIDDTFLPVPEYINQSVPK	S3Y24	Epidermal growth factor receptor OS=Homo sapiens OX=9606 GN=EGFR PE=1 SV=2	EGFR	0.872622	0.98633	1.14105	0.385543	0.269936	0.217971	0.210793	0.162843	0.347597	0.279106	0.219345	0.257235
YSSDPTGALTEDSIDDTFLPVPEYINQSVPK	Y1	Epidermal growth factor receptor OS=Homo sapiens OX=9606 GN=EGFR PE=1 SV=2	EGFR	0.998689	0.964027	1.03728	0.51312	0.494012	0.301928	0.359549	0.239599	0.31341	0.349292	0.468029	0.68485
YSSDPTGALTEDSIDDTFLPVPEYINQSVPK	Y24	Epidermal growth factor receptor OS=Homo sapiens OX=9606 GN=EGFR PE=1 SV=2	EGFR	0.996044	0.977681	1.02627	0.469646	0.399435	0.241877	0.395943	0.275958	0.332923	0.268179	0.218605	0.272577
YSYVCPDLVK	Y1	Actin-related protein 3 OS=Homo sapiens OX=9606 GN=ACTR3 PE=1 SV=3	ACTR3	0.989654	0.912151	1.0982	0.830765	1.00165	1.05845	0.728165	0.986311	0.834798	0.901067	0.1598	0.50957
YSYYDESQGEIYR	Y12	Protein MEMO1 OS=Homo sapiens OX=9606 GN=MEMO1 PE=1 SV=1	MEMO1	0.856427	0.857557	1.28602	0.766776	1.16618	0.851731	0.858206	0.730042	0.856452	0.963798	0.123418	0.217414
YTVQDESHSEWVSCVR	Y1	Receptor of activated protein C kinase 1 OS=Homo sapiens OX=9606 GN=RACK1 PE=1 SV=3	RACK1	0.837543	1.06114	1.10131	0.812663	0.833815	0.984626	0.634956	0.914223	0.970027	1.08882	-0.0405022	0.0804673
YVDILPYDYNR	Y1	Receptor-type tyrosine-protein phosphatase C OS=Homo sapiens OX=9606 GN=PTPRC PE=1 SV=3	PTPRC	0.99417	0.986155	1.01968	0.906591	1.271	0.861049	0.87082	0.81228	0.83972	0.63402	0.359981	0.658387
YVDSEGHLYTVPIR	Y9	Caveolin-1 OS=Homo sapiens OX=9606 GN=CAV1 PE=1 SV=4	CAV1	0.848979	1.17349	0.977532	0.572867	1.12212	0.857688	0.722971	0.614961	0.685234	0.672745	0.336275	0.41946
YVEVFK	Y1	Heterogeneous nuclear ribonucleoprotein H OS=Homo sapiens OX=9606 GN=HNRNPH1 PE=1 SV=4; Transient receptor potential cation channel subfamily V member 5 OS=Homo sapiens OX=9606 GN=TRPV5 PE=1 SV=2; Heterogeneous nuclear ribonucleoprotein H2 OS=Homo sapiens OX=9606 GN=HNRNPH2 PE=1 SV=1	HNRNPH1	0.897323	1.05723	1.04545	0.821328	0.764653	0.77871	0.817312	0.731544	0.676902	0.827081	0.046538	0.250573
YVGESEANIR	Y1	Vesicle-fusing ATPase OS=Homo sapiens OX=9606 GN=NSF PE=1 SV=3	NSF	0.869188	1.14715	0.983658	0.764302	0.67604	0.739783	0.424165	1.15408	1.12544	0.922512	-0.319007	0.435711
YVLDDQYTSSSGAK	Y7	Tyrosine-protein kinase Tec OS=Homo sapiens OX=9606 GN=TEC PE=1 SV=2	TEC	1.21027	0.725262	1.06447	0.919892	2.07872	1.02405	1.33796	0.669935	0.900316	1.05454	0.436688	0.345893
YVNILPYDHSR	Y1	Receptor-type tyrosine-protein phosphatase alpha OS=Homo sapiens OX=9606 GN=PTPRA PE=1 SV=3	PTPRA	0.927656	0.933929	1.13841	0.687317	0.988401	0.888307	0.658153	0.906922	0.843881	1.35186	-0.137598	0.19322
YYADGEDAYAMK	Y1	N-alpha-acetyltransferase 11 OS=Homo sapiens OX=9606 GN=NAA11 PE=1 SV=3; N-alpha-acetyltransferase 10 OS=Homo sapiens OX=9606 GN=NAA10 PE=1 SV=1	NAA11	0.801183	0.850728	1.34809	0.687108	0.832251	0.473572	0.3794	0.503673	0.641168	0.581919	0.335314	0.487985
YYRPTEVDFLQGDCTK	Y1	GDP-mannose 4,6 dehydratase OS=Homo sapiens OX=9606 GN=GMDS PE=1 SV=1	GMDS	1.08101	1.05485	0.86415	1.09169	0.898616	0.998116	0.808934	0.742122	0.684503	0.712016	0.43489	1.58456
YYTPTISR	Y1	Proteasome subunit beta type-2 OS=Homo sapiens OX=9606 GN=PSMB2 PE=1 SV=1	PSMB2	0.991738	1.00737	1.00089	0.958658	0.646459	0.901581	0.480228	0.83343	0.731321	0.432248	0.4321	0.754715
YYTSASGDEMVSLK	Y2	Heat shock protein HSP 90-alpha OS=Homo sapiens OX=9606 GN=HSP90AA1 PE=1 SV=5	HSP90AA1	1.10181	0.910203	0.987988	1.13844	0.861938	0.960844	0.505654	1.15116	0.768283	0.604946	0.381896	0.648792
YYTSASGDEMVSLKDYCTR	Y2	Heat shock protein HSP 90-alpha OS=Homo sapiens OX=9606 GN=HSP90AA1 PE=1 SV=5	HSP90AA1	0.914393	0.998733	1.08687	1.04046	1.87139	1.05581	1.6412	0.981741	1.26566	1.77589	-0.0986239	0.101709
YYVTIIDAPGHR	Y1	Elongation factor 1-alpha 1 OS=Homo sapiens OX=9606 GN=EEF1A1 PE=1 SV=1; Putative elongation factor 1-alpha-like 3 OS=Homo sapiens OX=9606 GN=EEF1A1P5 PE=5 SV=1	EEF1A1	1.12236	0.778219	1.09942	0.902547	0.953195	0.909086	0.952263	0.664455	0.795292	0.955681	0.130468	0.467129
YYVTIIDAPGHR	Y2	Elongation factor 1-alpha 1 OS=Homo sapiens OX=9606 GN=EEF1A1 PE=1 SV=1; Putative elongation factor 1-alpha-like 3 OS=Homo sapiens OX=9606 GN=EEF1A1P5 PE=5 SV=1	EEF1A1	0.786652	0.920062	1.29329	0.786282	0.926049	1.09427	0.936388	0.646889	0.650938	0.97144	0.223245	0.473828

## Sheet: GBM39 Flank pY peptides
Relative Abundance of tyrosine phosphorylated peptides in GBM39 Flank tumors. p-values determined using t test with unequal variance assumption
AnnotatedSequence	Modifications	ProteinDescriptions	GeneName	Vehicle 1	Vehicle 2	Erlotinib 1	Erlotinib 2	Erlotinib 3	Erlotinib 4	WSD-0922 1	WSD-0922 2	WSD-0922 3	WSD-0922 4	log2erl/wsd	-log10p
AAVPSGASTGIYEALELR	Y12	Beta-enolase OS=Homo sapiens OX=9606 GN=ENO3 PE=1 SV=5; Gamma-enolase OS=Homo sapiens OX=9606 GN=ENO2 PE=1 SV=3; Alpha-enolase OS=Homo sapiens OX=9606 GN=ENO1 PE=1 SV=2	ENO3	0.897865	1.10213	0.628065	0.768238	0.691581	0.667304	1.11477	0.846762	1.22435	0.856898	-0.553199	1.43511
AAYDIEVNTR	Y3	Flotillin-1 OS=Homo sapiens OX=9606 GN=FLOT1 PE=1 SV=3	FLOT1	0.818964	1.18104	0.246393	0.233327	0.297799	0.317355	0.24398	0.237972	0.346767	0.270122	-0.00521612	0.0103673
AAYFGIYDTAK	Y7	ADP/ATP translocase 2 OS=Homo sapiens OX=9606 GN=SLC25A5 PE=1 SV=7	SLC25A5	1.00535	0.99465	0.946107	0.996565	1.00655	0.782894	1.88174	1.33371	1.25067	0.931539	-0.532343	0.90992
AAYFGVYDTAK	Y3	ADP/ATP translocase 3 OS=Homo sapiens OX=9606 GN=SLC25A6 PE=1 SV=4; ADP/ATP translocase 1 OS=Homo sapiens OX=9606 GN=SLC25A4 PE=1 SV=4	SLC25A6	1.0333	0.966703	0.960122	0.895812	0.703458	0.880412	1.28965	0.883578	2.38084	1.61437	-0.842578	0.92433
ADHQPLTEASYVNLPTIALCNTDSPLR	Y11	40S ribosomal protein SA OS=Homo sapiens OX=9606 GN=RPSA PE=1 SV=4	RPSA	1.05288	0.947124	0.667646	0.616956	0.551005	0.822005	0.829478	0.686472	0.845886	0.610864	-0.161643	0.433893
ADQQYECVAEIGEGAYGK	Y16	Cyclin-dependent kinase 6 OS=Homo sapiens OX=9606 GN=CDK6 PE=1 SV=1	CDK6	1.01951	0.980486	0.652384	0.750351	0.804274	0.701263	0.83107	0.803133	0.675032	0.61188	-0.00635769	0.0175837
AEDGSVIDYELIDQDAR	Y9	Annexin A2 OS=Homo sapiens OX=9606 GN=ANXA2 PE=1 SV=2	ANXA2	0.828765	1.17123	0.194349	0.251563	0.179733	0.206438	0.179582	0.14386	0.154707	0.11684	0.483865	1.56455
AEDPSQPDSAGYTALHYASR	Y12	Ankyrin repeat domain-containing protein 39 OS=Homo sapiens OX=9606 GN=ANKRD39 PE=1 SV=1	ANKRD39	0.916996	1.083	0.872489	0.785597	0.8117	0.801795	0.994578	0.839795	0.808351	0.58946	0.017479	0.0385717
AEGSDVANAVLDGADCIMLSGETAKGDYPLEAVR	Y28	Pyruvate kinase PKM OS=Homo sapiens OX=9606 GN=PKM PE=1 SV=4	PKM	1.03742	0.962584	1.02396	1.13277	0.940735	1.05358	0.927297	0.911118	0.74518	1.08011	0.180173	0.729218
AEPEDHYFLLTEPPLNTPENR	Y7	Actin-related protein 3 OS=Homo sapiens OX=9606 GN=ACTR3 PE=1 SV=3	ACTR3	1.00733	0.99267	0.736771	0.756803	0.643613	0.612414	0.670318	0.526276	0.701047	0.411002	0.252178	0.674252
AFGYYGPLR	Y4	Serine/arginine-rich splicing factor 3 OS=Homo sapiens OX=9606 GN=SRSF3 PE=1 SV=1	SRSF3	0.995807	1.00419	0.777934	0.86225	0.913244	0.996768	1.04142	1.13665	1.21721	0.891475	-0.271989	1.11229
AFSYYGPLR	Y4	Serine/arginine-rich splicing factor 7 OS=Homo sapiens OX=9606 GN=SRSF7 PE=1 SV=1	SRSF7	0.926166	1.07383	0.727085	0.838137	0.814293	0.675774	1.01351	1.14895	0.886969	0.869966	-0.359321	1.44273
AGKGESAGYMEPYEAQR	Y9	SH2 domain-containing adapter protein B OS=Homo sapiens OX=9606 GN=SHB PE=1 SV=2	SHB	0.699346	1.30065	0.450876	0.422046	0.365109	0.311431	0.218876	0.301767	0.241906	0.22239	0.653661	1.93338
AGLQTADKYAALANLDNIFSAGQGGDQGSGFGTTGK	Y9	Arf-GAP domain and FG repeat-containing protein 1 OS=Homo sapiens OX=9606 GN=AGFG1 PE=1 SV=2	AGFG1	0.774028	1.22597	0.748039	0.871575	0.915781	0.806963	0.922952	1.27785	1.17181	1.28398	-0.478409	1.6482
AGSLPNYATINGK	Y7	Tensin-1 OS=Homo sapiens OX=9606 GN=TNS1 PE=1 SV=2	TNS1	0.812033	1.18797	0.883103	0.599428	0.889114	0.760894	0.862965	0.76712	0.985286	1.00495	-0.208785	0.664691
AIDNQYTPL	Y6	SH2B adapter protein 3 OS=Homo sapiens OX=9606 GN=SH2B3 PE=1 SV=2	SH2B3	1.12547	0.874527	0.259269	0.293621	0.276735	0.23858	0.179313	0.210297	0.158819	0.167872	0.576553	2.77658
AKYPDYEVTWANDGY	Y6	14 kDa phosphohistidine phosphatase OS=Homo sapiens OX=9606 GN=PHPT1 PE=1 SV=1	PHPT1	0.976617	1.02338	0.775521	0.847854	0.733742	0.710271	0.490809	0.444296	0.299275	0.385816	0.920842	3.23139
ALDYYMLR	Y4	Talin-1 OS=Homo sapiens OX=9606 GN=TLN1 PE=1 SV=3	TLN1	0.935801	1.0642	0.816649	0.821741	0.715802	0.785805	0.20437	0.214273	0.210686	0.244822	1.84481	4.4065
ALELDPNLYR	Y9	Myosin-10 OS=Homo sapiens OX=9606 GN=MYH10 PE=1 SV=3; Myosin-11 OS=Homo sapiens OX=9606 GN=MYH11 PE=1 SV=3	MYH10	0.918697	1.0813	0.836512	0.746305	0.709538	0.691341	1.1355	0.779046	1.36436	0.622977	-0.38707	0.573531
ALELDSNLYR	Y9	Myosin-9 OS=Homo sapiens OX=9606 GN=MYH9 PE=1 SV=4	MYH9	0.996909	1.00309	0.935751	0.924452	0.963659	0.96766	1.2837	1.27768	1.76381	0.935957	-0.472601	0.922791
ALLYLCGGDD	Y4	Putative annexin A2-like protein OS=Homo sapiens OX=9606 GN=ANXA2P2 PE=5 SV=2; Annexin A2 OS=Homo sapiens OX=9606 GN=ANXA2 PE=1 SV=2	ANXA2P2	1.11809	0.881905	0.995951	1.0436	0.897657	0.859607	1.10185	0.951642	1.12546	1.18543	-0.200986	1.1286
ALMDEEDMDDVVDADEYLIPQQGFFSSPSTSR	Y17	Epidermal growth factor receptor OS=Homo sapiens OX=9606 GN=EGFR PE=1 SV=2	EGFR	0.898614	1.10139	0.495139	0.456755	0.424049	0.487692	0.481651	0.485698	0.396995	0.33693	0.131503	0.445586
ALPQNDDHYVMQEHR	Y9	Activated CDC42 kinase 1 OS=Homo sapiens OX=9606 GN=TNK2 PE=1 SV=3	TNK2	0.866166	1.13383	0.743341	0.669851	0.72866	0.701439	0.698406	0.755944	0.666387	0.839377	-0.0580913	0.286072
ALYNIGNVYHAK	Y3	G-protein-signaling modulator 1 OS=Homo sapiens OX=9606 GN=GPSM1 PE=1 SV=2	GPSM1	0.978205	1.0218	0.691931	0.606371	0.666246	0.729678	0.63231	0.42789	0.416832	0.514587	0.435928	1.52339
ANDHGYDNFR	Y6	Endothelin receptor type B OS=Homo sapiens OX=9606 GN=EDNRB PE=1 SV=1	EDNRB	1.09066	0.909342	0.846884	1.01704	1.10111	0.679758	3.4822	2.54514	2.64238	4.19401	-1.8194	2.12006
ANTAQEQQYGSHEENLPADLEALQR	Y9	Gap junction gamma-1 protein OS=Homo sapiens OX=9606 GN=GJC1 PE=1 SV=2	GJC1	1.16631	0.833693	0.480415	0.568122	0.763587	0.532778	0.736182	0.567331	0.382888	0.404913	0.165118	0.250435
ANYLEDR	Y3	Syntaxin-binding protein 3 OS=Homo sapiens OX=9606 GN=STXBP3 PE=1 SV=2	STXBP3	0.636955	1.36304	0.322107	0.173095	0.224816	0.300882	0.147939	0.129919	0.129262	0.290393	0.54955	0.765862
APSASVDSSLYNLPR	Y11	GRB2-associated-binding protein 1 OS=Homo sapiens OX=9606 GN=GAB1 PE=1 SV=2	GAB1	0.646197	1.3538	0.475218	0.52016	0.366627	0.332324	0.376028	0.215191	0.511239	0.299629	0.273137	0.417197
APVDFGYVGIDSILEQMR	Y7	Septin-9 OS=Homo sapiens OX=9606 GN=SEPTIN9 PE=1 SV=2	SEPTIN9	0.983153	1.01685	0.515587	0.661956	0.399455	0.528175	0.327688	0.181246	0.221773	0.33243	0.985613	2.03581
APVPTGEVYFADSFDR	Y9	Calnexin OS=Homo sapiens OX=9606 GN=CANX PE=1 SV=2	CANX	0.900248	1.09975	0.74664	0.837972	0.755692	0.514406	0.7834	0.674351	0.914141	0.69656	-0.104166	0.245416
APVSSLYR	Y7	Protocadherin gamma-C3 OS=Homo sapiens OX=9606 GN=PCDHGC3 PE=1 SV=1	PCDHGC3	0.960275	1.03972	0.767727	0.68772	0.787855	0.774053	0.391105	0.374354	0.393758	0.384042	0.967306	3.45354
APYTCGGDSDQYVLMSSPVGR	Y12	Insulin receptor substrate 2 OS=Homo sapiens OX=9606 GN=IRS2 PE=1 SV=2	IRS2	0.880342	1.11966	0.619731	0.621199	0.624339	0.562643	0.726699	0.75704	0.739782	0.58514	-0.210166	1.04553
ATGNQPPPLVGTYNTLLSR	Y13	Discoidin, CUB and LCCL domain-containing protein 2 OS=Homo sapiens OX=9606 GN=DCBLD2 PE=1 SV=1	DCBLD2	0.810411	1.18959	0.427753	0.486467	0.507377	0.400325	0.469488	0.602732	0.431362	0.51294	-0.146407	0.492588
AVCSTYLQSR	Y6	Homeodomain-interacting protein kinase 2 OS=Homo sapiens OX=9606 GN=HIPK2 PE=1 SV=2; Homeodomain-interacting protein kinase 1 OS=Homo sapiens OX=9606 GN=HIPK1 PE=1 SV=1	HIPK2	0.93926	1.06074	0.874889	1.07265	1.03934	1.21698	0.895454	1.17188	1.31393	1.21022	-0.127246	0.368351
AVDGYVKPQIK	Y5	Signal transducer and activator of transcription 5B OS=Homo sapiens OX=9606 GN=STAT5B PE=1 SV=2; Signal transducer and activator of transcription 5A OS=Homo sapiens OX=9606 GN=STAT5A PE=1 SV=1	STAT5B	0.725326	1.27467	0.137659	0.145648	0.121574	0.0805976	0.144516	0.104383	0.212157	0.105886	-0.223795	0.286814
AVLYADYR	Y4	Kin of IRRE-like protein 1 OS=Homo sapiens OX=9606 GN=KIRREL1 PE=1 SV=2	KIRREL1	0.750642	1.24936	0.912974	0.777597	0.800919	0.855489	0.543752	0.46448	0.486856	0.65905	0.635748	2.70585
AVLYADYR	Y7	Kin of IRRE-like protein 1 OS=Homo sapiens OX=9606 GN=KIRREL1 PE=1 SV=2	KIRREL1	0.818903	1.1811	0.795777	0.668088	0.678783	0.792896	0.39473	0.321337	0.334164	0.572248	0.855428	2.31904
AYEFAER	Y2	Clathrin heavy chain 1 OS=Homo sapiens OX=9606 GN=CLTC PE=1 SV=5; Clathrin heavy chain 2 OS=Homo sapiens OX=9606 GN=CLTCL1 PE=1 SV=2	CLTC	0.992547	1.00745	1.07616	0.930236	1.10723	1.18418	1.00239	0.662431	0.898367	0.897832	0.312405	1.21035
AYTNFDAER	Y2	Putative annexin A2-like protein OS=Homo sapiens OX=9606 GN=ANXA2P2 PE=5 SV=2; Annexin A2 OS=Homo sapiens OX=9606 GN=ANXA2 PE=1 SV=2	ANXA2P2	0.850754	1.14925	0.337046	0.37786	0.386041	0.413273	0.438662	0.432801	0.439991	0.589433	-0.328099	1.10215
AYTNFDAERDALNIETAIK	Y2	Putative annexin A2-like protein OS=Homo sapiens OX=9606 GN=ANXA2P2 PE=5 SV=2; Annexin A2 OS=Homo sapiens OX=9606 GN=ANXA2 PE=1 SV=2	ANXA2P2	0.90823	1.09177	0.415371	0.465427	0.404076	0.391635	0.661845	0.622575	0.789503	0.528381	-0.63433	1.71859
CEFQDAYVLLSEK	Y7	60 kDa heat shock protein, mitochondrial OS=Homo sapiens OX=9606 GN=HSPD1 PE=1 SV=2	HSPD1	0.940925	1.05908	0.907667	0.766691	0.674519	0.757819	0.851224	1.15364	0.966067	1.08287	-0.383895	1.50734
CHDYYTTEFLYNLYSSEGK	Y4	ATP-dependent 6-phosphofructokinase, liver type OS=Homo sapiens OX=9606 GN=PFKL PE=1 SV=6	PFKL	1.01928	0.980719	0.936375	1.08386	0.846356	0.982486	0.698916	0.617232	0.661968	0.597056	0.579842	2.4459
CSSVYENCLEQSR	Y5	SHC-transforming protein 4 OS=Homo sapiens OX=9606 GN=SHC4 PE=1 SV=1	SHC4	0.851502	1.1485	0.310353	0.320332	0.240599	0.312534	0.26261	0.264299	0.269831	0.232734	0.201539	0.891999
CYYCNGPILDK	Y2	Paxillin OS=Homo sapiens OX=9606 GN=PXN PE=1 SV=3	PXN	0.961936	1.03806	0.816691	0.80797	0.631289	0.988239	0.383726	0.328014	0.449581	0.384218	1.06975	2.17593
DAGYEFDICFTSVQK	Y4	Phosphoglycerate mutase 1 OS=Homo sapiens OX=9606 GN=PGAM1 PE=1 SV=2	PGAM1	0.887519	1.11248	0.947805	1.01457	0.889812	0.86598	1.06912	0.783682	0.999995	1.09695	-0.0871699	0.302529
DASSQDCYDIPR	Y8	GRB2-associated-binding protein 1 OS=Homo sapiens OX=9606 GN=GAB1 PE=1 SV=2	GAB1	0.54859	1.45141	0.202522	0.303136	0.0920595	0.158783	0.217541	0.195128	0.204138	0.381074	-0.399525	0.429998
DFQYVDR	Y4	Epsin-1 OS=Homo sapiens OX=9606 GN=EPN1 PE=1 SV=2	EPN1	0.931971	1.06803	0.649328	0.520795	0.644934	0.787085	0.372931	0.41035	0.352446	0.449373	0.715126	1.89226
DGVYDVPLHNPPDAK	Y4	Enhancer of filamentation 1 OS=Homo sapiens OX=9606 GN=NEDD9 PE=1 SV=1	NEDD9	0.889165	1.11084	1.04342	0.60858	0.716556	0.891578	0.66982	0.414409	0.416833	0.640395	0.60634	1.22049
DHVVEGEPYAGYDR	Y9	Glycosaminoglycan xylosylkinase OS=Homo sapiens OX=9606 GN=FAM20B PE=1 SV=1	FAM20B	0.962632	1.03737	0.795713	0.818078	1.15241	1.08271	0.782832	0.555304	0.822965	0.890646	0.334816	0.853462
DIMHDSNYVSK	Y8	Platelet-derived growth factor receptor alpha OS=Homo sapiens OX=9606 GN=PDGFRA PE=1 SV=1	PDGFRA	0.793036	1.20696	1.18361	1.20516	1.18265	1.43361	1.32996	1.16589	0.968117	0.92992	0.18788	0.646564
DIYETDYYR	Y3	Insulin-like growth factor 1 receptor OS=Homo sapiens OX=9606 GN=IGF1R PE=1 SV=1; Insulin receptor OS=Homo sapiens OX=9606 GN=INSR PE=1 SV=4	IGF1R	0.634305	1.36569	1.05344	0.747535	1.10858	0.938785	1.20671	1.83606	1.47974	1.3922	-0.620073	1.68246
DIYETDYYR	Y7	Insulin-like growth factor 1 receptor OS=Homo sapiens OX=9606 GN=IGF1R PE=1 SV=1; Insulin receptor OS=Homo sapiens OX=9606 GN=INSR PE=1 SV=4	IGF1R	0.737224	1.26278	1.04953	0.785547	1.4222	1.08657	1.37339	1.71202	1.47457	1.26201	-0.422536	1.17637
DIYETDYYR	Y8	Insulin-like growth factor 1 receptor OS=Homo sapiens OX=9606 GN=IGF1R PE=1 SV=1; Insulin receptor OS=Homo sapiens OX=9606 GN=INSR PE=1 SV=4	IGF1R	0.638024	1.36198	1.00237	0.671347	1.17696	0.96329	1.34167	1.65507	1.60756	1.3624	-0.64564	2.11999
DKVTIADDYSDPFDAK	Y9	SH2 domain-containing adapter protein B OS=Homo sapiens OX=9606 GN=SHB PE=1 SV=2	SHB	0.894468	1.10553	0.380589	0.376991	0.34549	0.260041	0.193501	0.278571	0.23786	0.212447	0.56347	1.68345
DLAEDLYDGQVLQK	Y7	Alpha-parvin OS=Homo sapiens OX=9606 GN=PARVA PE=1 SV=1	PARVA	1.21559	0.78441	0.856804	0.86264	0.807437	0.731686	0.578896	0.879633	0.939868	0.698806	0.0732721	0.172323
DLDIIDNYDYSHTVK	Y10	Filamin-B OS=Homo sapiens OX=9606 GN=FLNB PE=1 SV=2	FLNB	0.980503	1.0195	0.860584	0.894406	0.74266	0.836446	0.843026	0.809457	1.00595	0.989321	-0.129711	0.611635
DLTDYLMK	Y5	Actin, gamma-enteric smooth muscle OS=Homo sapiens OX=9606 GN=ACTG2 PE=1 SV=1; Actin, cytoplasmic 1 OS=Homo sapiens OX=9606 GN=ACTB PE=1 SV=1; Actin, aortic smooth muscle OS=Homo sapiens OX=9606 GN=ACTA2 PE=1 SV=1; Actin, alpha skeletal muscle OS=Homo sapiens OX=9606 GN=ACTA1 PE=1 SV=1; Beta-actin-like protein 2 OS=Homo sapiens OX=9606 GN=ACTBL2 PE=1 SV=2; Actin, alpha cardiac muscle 1 OS=Homo sa…	ACTG2	0.886524	1.11348	0.864304	0.852448	0.790445	0.872584	0.831331	0.778954	1.00403	0.778318	-0.00547449	0.0187981
DLVTEDGADPNPYVK	Y13	Phosphatidylinositol 4-phosphate 3-kinase C2 domain-containing subunit alpha OS=Homo sapiens OX=9606 GN=PIK3C2A PE=1 SV=2	PIK3C2A	1.19839	0.801608	0.863339	0.931947	0.907685	0.929807	1.00736	0.974881	0.885768	0.640687	0.0501364	0.133036
DLYANTVLSGGTTMYPGIADR	Y3	Actin, cytoplasmic 1 OS=Homo sapiens OX=9606 GN=ACTB PE=1 SV=1; Actin, cytoplasmic 2 OS=Homo sapiens OX=9606 GN=ACTG1 PE=1 SV=1	ACTB	0.934001	1.066	0.890249	0.841632	0.894409	0.852688	0.883678	1.00714	0.946524	0.781482	-0.0568589	0.276972
DNEVDGQDYHFVVSR	Y9	Disks large homolog 3 OS=Homo sapiens OX=9606 GN=DLG3 PE=1 SV=2	DLG3	1.10563	0.89437	0.339953	0.30695	0.275684	0.263592	0.255631	0.213426	0.270486	0.20648	0.326377	1.37974
DNGDGTYTVSYLPDMSGR	Y7	Filamin-C OS=Homo sapiens OX=9606 GN=FLNC PE=1 SV=3	FLNC	0.971872	1.02813	0.492441	0.606232	0.347784	0.197024	0.333342	0.553161	0.550252	0.329972	-0.104324	0.103386
DPHYQDPHSTAVGNPEYLNTVQPTCVNSTFDSPAHWAQK	Y17	Epidermal growth factor receptor OS=Homo sapiens OX=9606 GN=EGFR PE=1 SV=2	EGFR	0.554513	1.44549	0.140396	0.316797	0.280697	0.202479	0.0952895	0.0731004	0.149875	0.106901	1.1452	1.40058
DPPDPYVSLLLLPDKNR	Y6	Extended synaptotagmin-1 OS=Homo sapiens OX=9606 GN=ESYT1 PE=1 SV=1	ESYT1	1.04653	0.953474	0.907356	0.988317	0.752711	1.1218	0.604208	0.784322	0.757182	0.884534	0.315203	0.968192
DQYLMWLTQK	Y3	Phosphatidylinositol 3-kinase regulatory subunit alpha OS=Homo sapiens OX=9606 GN=PIK3R1 PE=1 SV=2	PIK3R1	0.886391	1.11361	0.990194	0.91213	0.905885	0.758508	0.787189	0.820533	0.813958	0.794207	0.14938	0.778045
DQYLVWLTQK	Y3	Phosphatidylinositol 3-kinase regulatory subunit beta OS=Homo sapiens OX=9606 GN=PIK3R2 PE=1 SV=2	PIK3R2	0.846029	1.15397	0.805656	0.962113	1.05667	0.732258	1.11283	0.866045	0.693704	0.780489	0.0426579	0.0800371
DTDIVDEAIYYFK	Y10	Actin-related protein 2/3 complex subunit 3 OS=Homo sapiens OX=9606 GN=ARPC3 PE=1 SV=3	ARPC3	1.1642	0.835796	1.11659	1.04721	0.998327	1.10451	1.21516	1.02763	1.04405	0.555899	0.150964	0.290884
DVAYQYVK	Y4	Single-stranded DNA-binding protein, mitochondrial OS=Homo sapiens OX=9606 GN=SSBP1 PE=1 SV=1	SSBP1	0.918707	1.08129	0.953874	1.05536	0.895322	1.01185	1.06769	1.12763	1.12918	1.59722	-0.329632	0.881047
DVIINQEGEYIK	Y10	Echinoderm microtubule-associated protein-like 4 OS=Homo sapiens OX=9606 GN=EML4 PE=1 SV=3	EML4	0.880236	1.11976	0.771653	0.858579	0.738801	0.723209	0.74902	0.692965	0.660526	0.693417	0.145326	1.04064
DVTIGGSAPIYVK	Y11	Partitioning defective 3 homolog OS=Homo sapiens OX=9606 GN=PARD3 PE=1 SV=2	PARD3	1.00209	0.997911	0.486429	0.41462	0.397	0.289636	0.427103	0.282024	0.423583	0.235378	0.214764	0.373666
DYLIDGSR	Y2	Vinculin OS=Homo sapiens OX=9606 GN=VCL PE=1 SV=4	VCL	0.993911	1.00609	0.938627	0.885495	0.975634	0.927355	1.06955	0.938574	1.07266	1.10876	-0.168735	1.34477
EAAYHPEVAPDVR	Y4	Talin-1 OS=Homo sapiens OX=9606 GN=TLN1 PE=1 SV=3	TLN1	1.29807	0.701928	1.09031	1.25168	1.07638	1.03338	0.71809	0.450674	0.61466	0.981741	0.687005	1.60758
EAEYFELPELVR	Y4	BTB/POZ domain-containing protein KCTD12 OS=Homo sapiens OX=9606 GN=KCTD12 PE=1 SV=1	KCTD12	1.01878	0.981216	0.93495	1.00774	1.02539	0.928136	0.956208	1.12222	1.26482	0.750049	-0.0711896	0.160433
EATQPEPIYAESTK	Y9	Inactive tyrosine-protein kinase PRAG1 OS=Homo sapiens OX=9606 GN=PRAG1 PE=1 SV=4	PRAG1	0.816372	1.18363	1.04371	1.02217	0.957116	0.97818	0.614195	0.485381	0.578202	0.799457	0.691693	2.13077
EATQPEPIYAESTKR	Y9	Inactive tyrosine-protein kinase PRAG1 OS=Homo sapiens OX=9606 GN=PRAG1 PE=1 SV=4	PRAG1	1.01577	0.984231	1.01891	1.04919	0.696362	0.858381	0.552231	0.420746	0.735805	0.493812	0.717918	1.79555
EAVCEVALDYK	Y10	Spectrin beta chain, non-erythrocytic 1 OS=Homo sapiens OX=9606 GN=SPTBN1 PE=1 SV=2	SPTBN1	0.893376	1.10662	0.641239	0.731835	0.577145	0.674905	0.284971	0.212735	0.1463	0.261452	1.53567	4.14211
ECDYSIDGINR	Y4	Talin-2 OS=Homo sapiens OX=9606 GN=TLN2 PE=1 SV=4	TLN2	0.949473	1.05053	0.834893	0.70853	0.767846	0.898506	0.809799	0.796626	1.22666	1.00287	-0.257112	0.648388
EEDEHPYELLLTAETK	Y7	Ankyrin repeat and SAM domain-containing protein 1A OS=Homo sapiens OX=9606 GN=ANKS1A PE=1 SV=4	ANKS1A	0.754354	1.24565	0.610269	0.498387	0.421922	0.507401	0.720475	0.550701	0.629916	0.717425	-0.361611	1.3849
EHALLAYTLGVK	Y7	Elongation factor 1-alpha 2 OS=Homo sapiens OX=9606 GN=EEF1A2 PE=1 SV=1; Elongation factor 1-alpha 1 OS=Homo sapiens OX=9606 GN=EEF1A1 PE=1 SV=1; Putative elongation factor 1-alpha-like 3 OS=Homo sapiens OX=9606 GN=EEF1A1P5 PE=5 SV=1	EEF1A2	1.02176	0.978243	0.941151	1.04521	1.02508	0.968172	1.12421	1.02336	1.25042	1.11485	-0.181407	1.24103
EIFTGVEYSSCDTIAK	Y8	Ephrin type-A receptor 3 OS=Homo sapiens OX=9606 GN=EPHA3 PE=1 SV=2	EPHA3	0.797928	1.20207	0.75997	0.51125	0.536743	1.00407	0.540331	0.346865	0.510751	0.308948	0.720241	1.03859
EIILVDDYSNDPEDGALLGK	Y8	Polypeptide N-acetylgalactosaminyltransferase 2 OS=Homo sapiens OX=9606 GN=GALNT2 PE=1 SV=1	GALNT2	1.16667	0.833327	0.954649	0.959837	0.840015	0.793281	0.956619	0.841261	1.0243	0.658565	0.0275199	0.0651404
EILDEAYVMASVDNPHVCR	Y7	Epidermal growth factor receptor OS=Homo sapiens OX=9606 GN=EGFR PE=1 SV=2	EGFR	0.871031	1.12897	0.394102	0.441775	0.393932	0.56078	0.525878	0.531427	0.314421	0.276559	0.119468	0.174221
EITQDTNDITYADLNLPK	Y11	Tyrosine-protein phosphatase non-receptor type substrate 1 OS=Homo sapiens OX=9606 GN=SIRPA PE=1 SV=2	SIRPA	0.874943	1.12506	0.927924	1.05806	0.78295	0.853873	1.76222	1.44777	1.42317	1.22805	-0.69409	2.09026
EKPAQDPLYDVPNASGGQAGGPQRPGR	Y9	Ras and Rab interactor 1 OS=Homo sapiens OX=9606 GN=RIN1 PE=1 SV=4	RIN1	1.18256	0.817438	0.889416	0.928481	0.836981	0.895591	0.682833	0.564487	1.42172	0.730409	0.0627093	0.0663011
ELEAENYHDIKR	Y7	Spectrin beta chain, non-erythrocytic 1 OS=Homo sapiens OX=9606 GN=SPTBN1 PE=1 SV=2	SPTBN1	1.003	0.997005	1.30786	0.928573	1.2245	1.10804	1.18395	1.2116	1.36493	0.803217	0.00166804	0.00302198
ELFDDPSYVNVQNLDK	Y8	SHC-transforming protein 1 OS=Homo sapiens OX=9606 GN=SHC1 PE=1 SV=4	SHC1	0.886874	1.11313	0.118582	0.109139	0.0499642	0.0618506	0.0837786	0.0761193	0.0930279	0.0881387	-0.0064816	0.00712068
ELLDLLYK	Y7	Adenosine deaminase OS=Homo sapiens OX=9606 GN=ADA PE=1 SV=3	ADA	1.03566	0.964336	0.801886	0.991129	0.814603	0.671277	0.823828	0.830043	0.793432	0.881616	-0.0218442	0.0631412
ELNYFAK	Y4	Phosphoglycerate kinase 1 OS=Homo sapiens OX=9606 GN=PGK1 PE=1 SV=3	PGK1	0.937054	1.06295	0.83465	0.97053	0.733303	0.943001	0.763865	0.643556	0.990128	1.32803	-0.0977608	0.140638
ELTSNYIPSYLNNHER	Y6	Adhesion G protein-coupled receptor L3 OS=Homo sapiens OX=9606 GN=ADGRL3 PE=1 SV=2	ADGRL3	0.717921	1.28208	0.961313	0.725272	1.31592	1.03598	0.935842	0.858296	0.793364	0.614244	0.334953	0.703916
ENDYESISDLQQGR	Y4	Phosphoprotein associated with glycosphingolipid-enriched microdomains 1 OS=Homo sapiens OX=9606 GN=PAG1 PE=1 SV=2	PAG1	0.784502	1.2155	0.730494	0.585739	0.46272	0.621296	1.17222	0.908943	1.14147	1.28667	-0.90972	2.64644
ENPYYDSR	Y4	Clathrin heavy chain 1 OS=Homo sapiens OX=9606 GN=CLTC PE=1 SV=5	CLTC	0.903202	1.0968	0.969031	0.826355	0.783462	1.01681	0.317564	0.298247	0.325099	0.728038	1.10732	1.9491
ENSEELQLPENPYAQPSPIR	Y13	Cingulin-like protein 1 OS=Homo sapiens OX=9606 GN=CGNL1 PE=1 SV=2	CGNL1	1.02078	0.979217	0.843245	0.536181	0.827001	1.0107	0.472438	0.621659	0.531947	0.547383	0.5658	1.14196
EQMDNAVYTFETLLHQELGK	Y8	Protein Niban 2 OS=Homo sapiens OX=9606 GN=NIBAN2 PE=1 SV=3	NIBAN2	1.12802	0.871977	1.09653	1.02377	1.15762	1.18796	0.843909	0.775731	0.581728	0.748039	0.598521	2.68184
ERDYAEIQDFHR	Y4	Partitioning defective 3 homolog OS=Homo sapiens OX=9606 GN=PARD3 PE=1 SV=2	PARD3	0.929612	1.07039	0.754551	0.736289	0.988051	0.580744	0.518733	0.535928	0.764471	0.782598	0.233888	0.468911
ETKDTDIVDEAIYYFK	Y13	Actin-related protein 2/3 complex subunit 3 OS=Homo sapiens OX=9606 GN=ARPC3 PE=1 SV=3	ARPC3	1.18016	0.819835	1.20057	1.24127	1.09949	1.15381	1.6248	1.57222	1.41311	0.6637	-0.167686	0.248457
EVCDGWSLPNPEYYTLR	Y13	Engulfment and cell motility protein 2 OS=Homo sapiens OX=9606 GN=ELMO2 PE=1 SV=2	ELMO2	1.02579	0.974209	1.14484	1.12628	0.951358	1.02976	0.565682	0.524983	0.512548	0.488745	1.02337	3.31054
EVGDYGQLHETEVLLK	Y5	Tyrosine-protein kinase JAK2 OS=Homo sapiens OX=9606 GN=JAK2 PE=1 SV=2	JAK2	1.01721	0.982792	0.958994	1.54757	1.20429	1.66749	2.28975	2.57151	3.7955	1.35713	-0.896771	0.997807
EVPIYANR	Y5	Disintegrin and metalloproteinase domain-containing protein 9 OS=Homo sapiens OX=9606 GN=ADAM9 PE=1 SV=1	ADAM9	0.853852	1.14615	0.557841	0.599694	0.586369	0.722751	0.384058	0.393148	0.424908	0.473103	0.558208	2.21858
EVSTYIK	Y5	Elongation factor 1-alpha 1 OS=Homo sapiens OX=9606 GN=EEF1A1 PE=1 SV=1; Putative elongation factor 1-alpha-like 3 OS=Homo sapiens OX=9606 GN=EEF1A1P5 PE=5 SV=1	EEF1A1	0.984662	1.01534	0.888716	0.926217	0.916202	0.930164	0.756929	0.710582	0.870311	0.918985	0.168898	0.898244
EVYFAER	Y3	Cysteine-rich protein 1 OS=Homo sapiens OX=9606 GN=CRIP1 PE=1 SV=3	CRIP1	0.895924	1.10408	0.580682	0.613835	0.581443	0.576629	0.871188	0.835947	0.835814	0.688207	-0.457801	1.97259
EYDQLYEEYTR	Y6	Phosphatidylinositol 3-kinase regulatory subunit beta OS=Homo sapiens OX=9606 GN=PIK3R2 PE=1 SV=2	PIK3R2	1.35127	0.648725	1.13048	1.17596	1.31628	0.850339	0.859739	0.890014	1.14367	0.642486	0.33918	0.825669
EYVDICWVDAEEK	Y2	Zinc finger FYVE domain-containing protein 16 OS=Homo sapiens OX=9606 GN=ZFYVE16 PE=1 SV=3	ZFYVE16	1.00481	0.995186	0.929804	0.900295	0.845587	0.940771	0.395521	0.362143	0.293281	0.468511	1.25102	4.12829
EYVDLER	Y2	Core-binding factor subunit beta OS=Homo sapiens OX=9606 GN=CBFB PE=1 SV=2	CBFB	0.870195	1.12981	0.0925552	0.106423	0.150114	0.174229	0.120001	0.0703419	0.12183	0.0918976	0.373089	0.614543
FANYIDK	Y4	Vimentin OS=Homo sapiens OX=9606 GN=VIM PE=1 SV=4	VIM	0.997066	1.00293	0.946106	0.879898	0.898186	0.891406	0.755778	0.666567	0.672725	0.640564	0.402358	3.14162
FGPYYTEPVIAGLDPK	Y4	Proteasome subunit beta type-3 OS=Homo sapiens OX=9606 GN=PSMB3 PE=1 SV=2	PSMB3	0.887404	1.1126	0.788752	0.806215	0.698191	0.818545	0.714125	0.703121	0.628966	0.723445	0.167998	1.29019
FIHQQPQSSSPVYGSSAK	Y13	Paxillin OS=Homo sapiens OX=9606 GN=PXN PE=1 SV=3	PXN	0.662379	1.33762	0.713773	0.636341	0.598349	0.945796	0.606635	0.547227	0.792261	1.31611	-0.172665	0.18375
FLEDDPSDPTYTSSLGGK	Y11	Ephrin type-B receptor 3 OS=Homo sapiens OX=9606 GN=EPHB3 PE=1 SV=2	EPHB3	0.809495	1.19051	1.05715	1.16693	1.21473	1.09604	1.17933	0.929149	0.911409	1.03933	0.159856	0.801264
FLEDDPSDPTYTSSLGGKIPIR	Y11	Ephrin type-B receptor 3 OS=Homo sapiens OX=9606 GN=EPHB3 PE=1 SV=2	EPHB3	0.973406	1.02659	1.0788	1.37438	1.1036	1.02249	1.28211	1.49445	2.0863	1.11216	-0.383823	0.695086
FLEENSSDPTYTSSLGGK	Y11	Ephrin type-B receptor 4 OS=Homo sapiens OX=9606 GN=EPHB4 PE=1 SV=2	EPHB4	0.743757	1.25624	0.975611	0.926802	0.858479	0.95544	0.791151	0.799584	0.782945	0.8243	0.216718	1.98085
FQSPYEEQLEQQR	Y5	Golgi integral membrane protein 4 OS=Homo sapiens OX=9606 GN=GOLIM4 PE=1 SV=1	GOLIM4	0.890391	1.10961	0.956446	0.894313	1.06304	0.744706	0.632768	0.474909	0.654462	0.442549	0.73068	2.22586
FSGWYDADLSPAGHEEAK	Y5	Phosphoglycerate mutase 1 OS=Homo sapiens OX=9606 GN=PGAM1 PE=1 SV=2	PGAM1	1.12019	0.879811	0.901259	1.45321	1.28196	0.838963	1.23244	0.91885	1.39675	1.0727	-0.0461093	0.0716469
FSISPDEDSSSYSSNSDFNYSYPTK	Y12	Sodium-coupled neutral amino acid transporter 2 OS=Homo sapiens OX=9606 GN=SLC38A2 PE=1 SV=2	SLC38A2	0.860938	1.13906	1.76321	1.54976	1.56954	1.9296	1.14592	0.908882	0.818375	0.818682	0.883758	3.1954
FSISPDEDSSSYSSNSDFNYSYPTK	Y20	Sodium-coupled neutral amino acid transporter 2 OS=Homo sapiens OX=9606 GN=SLC38A2 PE=1 SV=2	SLC38A2	0.925922	1.07408	2.30769	2.54129	2.51907	2.73536	1.45112	1.14366	1.04822	1.01179	1.11806	4.25595
FSYTSQHSDYGQR	Y10	Kin of IRRE-like protein 1 OS=Homo sapiens OX=9606 GN=KIRREL1 PE=1 SV=2	KIRREL1	0.835717	1.16428	0.885157	0.820747	0.820637	0.825845	0.57396	0.540551	0.623164	0.523102	0.568369	3.99364
GAEDYPDPPIPHSYSSDR	Y5	Sorbin and SH3 domain-containing protein 2 OS=Homo sapiens OX=9606 GN=SORBS2 PE=1 SV=3	SORBS2	0.651101	1.3489	0.31056	0.29378	0.298249	0.237236	0.272713	0.285158	0.290982	0.236359	0.0708365	0.275818
GDIIYVTR	Y5	Rho guanine nucleotide exchange factor 6 OS=Homo sapiens OX=9606 GN=ARHGEF6 PE=1 SV=2	ARHGEF6	0.944043	1.05596	0.610656	0.606096	0.632382	0.90352	0.716394	0.608198	0.805098	0.931107	-0.153084	0.330204
GDKQVEYLDLDLDSGK	Y7	GRB2-associated-binding protein 1 OS=Homo sapiens OX=9606 GN=GAB1 PE=1 SV=2	GAB1	0.775178	1.22482	0.0751957	0.125456	0.0294653	0.0181984	0.0375247	0.0432086	0.0620714	0.0382231	0.455964	0.262294
GDNIYEWR	Y5	Ubiquitin-conjugating enzyme E2 E2 OS=Homo sapiens OX=9606 GN=UBE2E2 PE=1 SV=1; Ubiquitin-conjugating enzyme E2 E1 OS=Homo sapiens OX=9606 GN=UBE2E1 PE=1 SV=1; Ubiquitin-conjugating enzyme E2 E3 OS=Homo sapiens OX=9606 GN=UBE2E3 PE=1 SV=1	UBE2E2	1.00152	0.998485	1.15071	0.937529	1.20822	1.16099	1.00895	1.03442	1.21736	0.759296	0.149013	0.429509
GDYPLEAVR	Y3	Pyruvate kinase PKM OS=Homo sapiens OX=9606 GN=PKM PE=1 SV=4	PKM	0.920673	1.07933	0.857271	0.950772	0.791604	0.954622	0.655361	0.623004	0.58486	0.988763	0.317585	0.80542
GEPNVSYICSR	Y7	Glycogen synthase kinase-3 alpha OS=Homo sapiens OX=9606 GN=GSK3A PE=1 SV=2; Glycogen synthase kinase-3 beta OS=Homo sapiens OX=9606 GN=GSK3B PE=1 SV=2	GSK3A	0.961684	1.03832	0.959842	0.99	1.00205	1.00241	0.893532	0.93146	0.984646	0.801336	0.131033	0.959011
GEPNVSYICSR	Y7S10	Glycogen synthase kinase-3 alpha OS=Homo sapiens OX=9606 GN=GSK3A PE=1 SV=2; Glycogen synthase kinase-3 beta OS=Homo sapiens OX=9606 GN=GSK3B PE=1 SV=2	GSK3A	1.56581	0.434192	1.10418	1.23418	1.49501	0.995253	2.29308	2.94491	3.78118	1.08194	-1.06483	0.993258
GESAGYMEPYEAQR	Y6	SH2 domain-containing adapter protein B OS=Homo sapiens OX=9606 GN=SHB PE=1 SV=2	SHB	0.682112	1.31789	0.437942	0.38233	0.35646	0.344112	0.263109	0.260298	0.228934	0.282619	0.555296	2.33193
GGDDLDPNYVLSSR	Y9	Creatine kinase M-type OS=Homo sapiens OX=9606 GN=CKM PE=1 SV=2	CKM	0.990057	1.00994	0.52089	1.43705	0.530212	3.64897	1.78142	1.16689	10.1462	11.1105	-1.97967	0.727647
GGPGSAVSPYPTFNPSSDVAALHK	Y10	Annexin A1 OS=Homo sapiens OX=9606 GN=ANXA1 PE=1 SV=2	ANXA1	0.770652	1.22935	0.439609	0.463288	0.428821	0.514592	0.394756	0.350112	0.437718	0.347089	0.27142	1.47751
GHYNNVSCAVFHPR	Y3	Coatomer subunit alpha OS=Homo sapiens OX=9606 GN=COPA PE=1 SV=2	COPA	1.09111	0.908892	1.10724	1.00397	1.17955	1.09381	1.25438	1.18702	1.5122	1.13632	-0.21521	0.909836
GIDYYDR	Y4	Solute carrier family 12 member 4 OS=Homo sapiens OX=9606 GN=SLC12A4 PE=1 SV=2	SLC12A4	0.904678	1.09532	0.543425	0.445691	0.3357	0.562239	0.320531	0.196163	0.276698	0.621928	0.415008	0.492465
GIQLYDTPYEPEGQSVDSDSESTVSPR	Y5S18	SH2 domain-containing adapter protein B OS=Homo sapiens OX=9606 GN=SHB PE=1 SV=2	SHB	0.557215	1.44279	1.12619	0.606027	0.702049	0.660781	0.586912	0.520946	0.631654	0.691949	0.34814	0.582152
GIVVYTGDR	Y5	Sodium/potassium-transporting ATPase subunit alpha-1 OS=Homo sapiens OX=9606 GN=ATP1A1 PE=1 SV=1	ATP1A1	0.862758	1.13724	1.07446	0.9479	0.927001	0.793655	1.12917	1.06956	1.06351	0.861319	-0.139687	0.537754
GLCTSPAEHQYFMTEYVATR	Y16	Mitogen-activated protein kinase 7 OS=Homo sapiens OX=9606 GN=MAPK7 PE=1 SV=2	MAPK7	0.833826	1.16617	0.409663	0.380803	0.484795	0.365809	0.328884	0.413033	0.314194	0.374625	0.197879	0.739937
GMNYLEDR	Y4	Epidermal growth factor receptor OS=Homo sapiens OX=9606 GN=EGFR PE=1 SV=2	EGFR	0.893245	1.10676	0.343761	0.300766	0.250418	0.384953	0.17189	0.119703	0.160846	0.742203	0.0994523	0.047623
GNPPHSAPCVPNGSALLLSNPAYR	Y23	Epithelial discoidin domain-containing receptor 1 OS=Homo sapiens OX=9606 GN=DDR1 PE=1 SV=1	DDR1	0.771695	1.22831	0.674426	0.779047	0.628995	0.510906	0.934033	0.963517	0.877032	1.26337	-0.638792	1.7845
GPASDYGPEPTPPGPAAPAGTDTTSQLSYENYEK	Y6	Kin of IRRE-like protein 1 OS=Homo sapiens OX=9606 GN=KIRREL1 PE=1 SV=2	KIRREL1	0.776526	1.22347	1.12798	0.997214	1.0073	0.767948	0.616147	0.594767	0.34518	0.608093	0.849813	2.30006
GPAYGLSR	Y4	Transgelin-2 OS=Homo sapiens OX=9606 GN=TAGLN2 PE=1 SV=3	TAGLN2	0.64886	1.35114	0.222247	0.241457	0.257404	0.264857	0.232331	0.215906	0.299461	0.328832	-0.12678	0.323945
GPLDGSPYAQVQRPPR	Y8	Tensin-2 OS=Homo sapiens OX=9606 GN=TNS2 PE=1 SV=2	TNS2	0.882006	1.11799	0.828871	0.877739	0.850453	0.751195	0.751822	0.762903	0.783066	0.90305	0.0476213	0.246194
GQTPYPGVENSEIYDYLR	Y14	Tyrosine-protein kinase receptor UFO OS=Homo sapiens OX=9606 GN=AXL PE=1 SV=4	AXL	0.784797	1.2152	0.768674	1.18267	0.7726	1.03335	0.930322	1.24058	1.50442	1.25643	-0.392408	0.961674
GSHQISLDNPDYQQDFFPK	S6Y12	Epidermal growth factor receptor OS=Homo sapiens OX=9606 GN=EGFR PE=1 SV=2	EGFR	1.09801	0.901993	0.195399	0.184013	0.134832	0.134522	0.154746	0.158066	0.229005	0.0815782	0.0575525	0.065269
GSHQISLDNPDYQQDFFPK	Y12	Epidermal growth factor receptor OS=Homo sapiens OX=9606 GN=EGFR PE=1 SV=2	EGFR	0.742018	1.25798	0.17312	0.198565	0.137331	0.142995	0.0789977	0.0628228	0.048808	0.0471257	1.45542	2.71538
GSLVDYLR	Y6	Tyrosine-protein kinase CSK OS=Homo sapiens OX=9606 GN=CSK PE=1 SV=1	CSK	1.02522	0.97478	0.93294	0.983318	0.884001	0.724993	1.18169	0.916437	1.07302	0.885632	-0.202608	0.725115
GSTAENAEYLR	Y9	Epidermal growth factor receptor OS=Homo sapiens OX=9606 GN=EGFR PE=1 SV=2	EGFR	0.521358	1.47864	0.141533	0.137107	0.137783	0.168164	0.0548393	0.0452751	0.0412004	0.0817214	1.39014	3.51305
GYFFLDER	Y2	PDZ and LIM domain protein 4 OS=Homo sapiens OX=9606 GN=PDLIM4 PE=1 SV=2	PDLIM4	0.901378	1.09862	0.27476	0.243381	0.255732	0.272165	0.145079	0.133016	0.115731	0.111707	1.04906	4.81257
GYLGPEQLPDCLK	Y2	Malate dehydrogenase, mitochondrial OS=Homo sapiens OX=9606 GN=MDH2 PE=1 SV=3	MDH2	0.60999	1.39001	0.408617	0.546238	0.335061	0.473012	0.342736	0.341037	0.45933	0.403368	0.188995	0.449488
GYSFTTTAER	Y2	Actin, cytoplasmic 1 OS=Homo sapiens OX=9606 GN=ACTB PE=1 SV=1; Actin, cytoplasmic 2 OS=Homo sapiens OX=9606 GN=ACTG1 PE=1 SV=1	ACTB	0.851834	1.14817	0.412725	0.418038	0.475417	0.486182	0.404155	0.343998	0.48335	0.399324	0.136259	0.535447
GYSFVTTAER	Y2	Actin, gamma-enteric smooth muscle OS=Homo sapiens OX=9606 GN=ACTG2 PE=1 SV=1; Actin, aortic smooth muscle OS=Homo sapiens OX=9606 GN=ACTA2 PE=1 SV=1; Actin, alpha skeletal muscle OS=Homo sapiens OX=9606 GN=ACTA1 PE=1 SV=1; Actin, alpha cardiac muscle 1 OS=Homo sapiens OX=9606 GN=ACTC1 PE=1 SV=1	ACTG2	1.25706	0.742935	1.14996	4.8436	1.09493	7.19342	4.09906	1.50179	21.6382	20.1574	-1.73059	0.667871
HDCDLLREQYEEEQEAK	Y10	Myosin-13 OS=Homo sapiens OX=9606 GN=MYH13 PE=2 SV=2; Myosin-1 OS=Homo sapiens OX=9606 GN=MYH1 PE=1 SV=3; Myosin-4 OS=Homo sapiens OX=9606 GN=MYH4 PE=2 SV=2	MYH13	0.845524	1.15448	0.644841	5.92622	0.837104	8.52937	4.8591	1.8616	23.9205	19.221	-1.64552	0.664655
HEYALPLAPPEPEYATPIVER	Y14	Discoidin, CUB and LCCL domain-containing protein 1 OS=Homo sapiens OX=9606 GN=DCBLD1 PE=1 SV=2	DCBLD1	0.722056	1.27794	0.758246	0.757225	0.598479	0.82478	0.556222	0.49456	0.607379	0.462864	0.470432	1.81171
HEYALPLAPPEPEYATPIVER	Y3	Discoidin, CUB and LCCL domain-containing protein 1 OS=Homo sapiens OX=9606 GN=DCBLD1 PE=1 SV=2	DCBLD1	0.881092	1.11891	0.694036	0.764545	0.659338	0.840893	0.606987	0.469567	0.556084	0.615908	0.396025	1.81267
HLLAPGPQDIYDVPPVR	Y11	Breast cancer anti-estrogen resistance protein 1 OS=Homo sapiens OX=9606 GN=BCAR1 PE=1 SV=2	BCAR1	0.95773	1.04227	0.771473	0.645445	0.819276	0.867369	0.91259	0.783903	0.894502	0.850511	-0.149115	0.72072
HTDDEMTGYVATR	Y9	Mitogen-activated protein kinase 14 OS=Homo sapiens OX=9606 GN=MAPK14 PE=1 SV=3	MAPK14	1.03125	0.968753	0.869265	0.776572	0.847229	1.16211	0.815667	0.752878	0.838792	0.909791	0.140008	0.389591
HYEDGYPGGSDNYGSLSR	Y13	Catenin delta-1 OS=Homo sapiens OX=9606 GN=CTNND1 PE=1 SV=1	CTNND1	0.744586	1.25541	0.596954	0.459527	0.47502	0.520443	0.776595	0.529551	0.608196	0.688184	-0.342922	1.11456
HYEDGYPGGSDNYGSLSR	Y2	Catenin delta-1 OS=Homo sapiens OX=9606 GN=CTNND1 PE=1 SV=1	CTNND1	0.678591	1.32141	0.260525	0.36228	0.195427	0.362115	0.300644	0.250477	0.250804	0.265245	0.145419	0.261181
HYGGLTGLNK	Y2	Probable phosphoglycerate mutase 4 OS=Homo sapiens OX=9606 GN=PGAM4 PE=3 SV=1; Phosphoglycerate mutase 1 OS=Homo sapiens OX=9606 GN=PGAM1 PE=1 SV=2; Phosphoglycerate mutase 2 OS=Homo sapiens OX=9606 GN=PGAM2 PE=1 SV=3	PGAM4	1.15152	0.848478	1.01226	1.25949	1.06934	1.29065	1.50416	0.994243	2.17768	2.31102	-0.593144	0.825855
IADPEHDHTGFLTEYVATR	Y15	Mitogen-activated protein kinase 3 OS=Homo sapiens OX=9606 GN=MAPK3 PE=1 SV=4	MAPK3	0.923039	1.07696	0.178673	0.181472	0.130112	0.161776	0.148312	0.110247	0.138476	0.197519	0.133137	0.270953
IAEYSQLYDQIVFR	Y8	Pleckstrin homology domain-containing family G member 1 OS=Homo sapiens OX=9606 GN=PLEKHG1 PE=1 SV=2	PLEKHG1	0.469235	1.53077	0.604271	0.41221	0.601897	0.602341	0.313993	0.504812	0.674489	1.096	-0.221531	0.202646
IDQLQEGCSYYFR	Y11	Titin OS=Homo sapiens OX=9606 GN=TTN PE=1 SV=4	TTN	0.972632	1.02737	0.743081	1.86228	0.731687	2.91601	1.38123	1.15849	6.88022	7.01565	-1.39419	0.656009
IDYIAGLDSR	Y3	Adenine phosphoribosyltransferase OS=Homo sapiens OX=9606 GN=APRT PE=1 SV=2	APRT	0.94821	1.05179	0.71868	0.830318	0.709373	0.668007	0.745639	0.695009	0.731013	0.509659	0.126173	0.412881
IEYIEAR	Y3	Protein BRICK1 OS=Homo sapiens OX=9606 GN=BRK1 PE=1 SV=1	BRK1	1.01816	0.981845	0.812477	0.857519	0.818388	0.874675	0.633348	0.615613	0.577487	0.804625	0.354123	1.51111
IGEGTYGVVYK	Y6	Cyclin-dependent kinase 2 OS=Homo sapiens OX=9606 GN=CDK2 PE=1 SV=2; Cyclin-dependent kinase 1 OS=Homo sapiens OX=9606 GN=CDK1 PE=1 SV=3; Cyclin-dependent kinase 3 OS=Homo sapiens OX=9606 GN=CDK3 PE=1 SV=1	CDK2	1.04299	0.957011	1.05024	1.04462	1.1538	1.08172	0.345013	0.322823	0.372153	0.385319	1.60322	5.47332
IGTAEPDYGALYEGR	Y8	1-phosphatidylinositol 4,5-bisphosphate phosphodiesterase gamma-1 OS=Homo sapiens OX=9606 GN=PLCG1 PE=1 SV=1	PLCG1	0.86589	1.13411	0.165345	0.148018	0.128058	0.112166	0.202984	0.255915	0.228787	0.147336	-0.593005	1.32082
IIQLLDDYPK	Y8	60S acidic ribosomal protein P0 OS=Homo sapiens OX=9606 GN=RPLP0 PE=1 SV=1; 60S acidic ribosomal protein P0-like OS=Homo sapiens OX=9606 GN=RPLP0P6 PE=5 SV=1	RPLP0	0.958432	1.04157	0.759755	1.03359	0.723205	1.157	0.478268	0.804143	0.555705	0.473655	0.668179	1.35628
IMEYYEK	Y4	V-type proton ATPase subunit E 1 OS=Homo sapiens OX=9606 GN=ATP6V1E1 PE=1 SV=1; V-type proton ATPase subunit E 2 OS=Homo sapiens OX=9606 GN=ATP6V1E2 PE=1 SV=1	ATP6V1E1	0.891864	1.10814	0.885058	0.866066	0.771549	0.963006	0.279375	0.24976	0.242716	0.644396	1.29937	2.09488
IQNTGDYYDLYGGEK	Y7	Tyrosine-protein phosphatase non-receptor type 11 OS=Homo sapiens OX=9606 GN=PTPN11 PE=1 SV=3	PTPN11	1.10465	0.895349	1.11492	1.20162	1.13061	1.10533	0.808506	0.721896	0.768171	0.681218	0.611443	4.35735
ITLDNAYMEK	Y7	Pyruvate kinase PKM OS=Homo sapiens OX=9606 GN=PKM PE=1 SV=4	PKM	1.00631	0.993689	0.834571	0.910485	0.930595	0.844807	0.421758	0.355403	0.521188	0.481959	0.983637	3.8648
ITNDYIF	Y5	Keratinocyte-associated transmembrane protein 2 OS=Homo sapiens OX=9606 GN=KCT2 PE=1 SV=2	KCT2	0.880425	1.11958	0.228177	0.257473	0.36055	0.38803	0.320398	0.341493	0.20112	0.206128	0.207161	0.327029
IYGISFPDPK	Y2	Threonine--tRNA ligase 1, cytoplasmic OS=Homo sapiens OX=9606 GN=TARS1 PE=1 SV=3	TARS1	0.893816	1.10618	0.870644	0.829156	0.758149	0.673865	0.8007	0.972197	1.00394	0.481604	-0.0571834	0.0880931
IYNGDYYR	Y6	Tyrosine-protein kinase receptor UFO OS=Homo sapiens OX=9606 GN=AXL PE=1 SV=4	AXL	0.935197	1.0648	0.982712	1.09563	1.09801	0.988152	1.32479	1.15396	1.63199	1.34889	-0.390658	1.38734
IYQYIQSR	Y4	Dual specificity tyrosine-phosphorylation-regulated kinase 1B OS=Homo sapiens OX=9606 GN=DYRK1B PE=1 SV=1; Dual specificity tyrosine-phosphorylation-regulated kinase 1A OS=Homo sapiens OX=9606 GN=DYRK1A PE=1 SV=2	DYRK1B	0.957057	1.04294	0.900461	0.939645	0.94185	0.88174	1.09182	1.03238	1.05318	0.947482	-0.171044	1.61951
IYVDDGLISLQVK	Y2	Pyruvate kinase PKM OS=Homo sapiens OX=9606 GN=PKM PE=1 SV=4	PKM	0.883135	1.11686	0.886001	0.883512	0.724089	0.859395	0.385663	0.359075	0.354953	0.497323	1.07007	3.82299
IYVLLR	Y2	Enhancer of rudimentary homolog OS=Homo sapiens OX=9606 GN=ERH PE=1 SV=1	ERH	1.08811	0.911894	0.577258	0.684621	0.724847	0.512521	1.36237	1.20066	1.23372	0.96446	-0.929831	2.64873
KDASSQDCYDIPR	Y9	GRB2-associated-binding protein 1 OS=Homo sapiens OX=9606 GN=GAB1 PE=1 SV=2	GAB1	0.599563	1.40044	0.258684	0.252289	0.197911	0.209643	0.214471	0.214527	0.209096	0.396312	-0.171407	0.233309
KDLYANTVLSGGTTMYPGIADR	Y4	Actin, cytoplasmic 1 OS=Homo sapiens OX=9606 GN=ACTB PE=1 SV=1; Actin, cytoplasmic 2 OS=Homo sapiens OX=9606 GN=ACTG1 PE=1 SV=1	ACTB	0.971241	1.02876	0.902755	0.845412	0.879828	0.847323	0.981828	0.901865	0.922203	0.59321	0.0319894	0.0745129
KEYAMVDPEDISITELYR	Y3	Dedicator of cytokinesis protein 4 OS=Homo sapiens OX=9606 GN=DOCK4 PE=1 SV=3	DOCK4	0.938022	1.06198	0.710719	0.793937	0.78021	0.795652	0.519432	0.565998	0.368737	0.481671	0.670214	2.55043
KLDNGGYYITTR	Y8	Tyrosine-protein kinase Yes OS=Homo sapiens OX=9606 GN=YES1 PE=1 SV=3; Tyrosine-protein kinase Fyn OS=Homo sapiens OX=9606 GN=FYN PE=1 SV=3	YES1	0.962992	1.03701	1.01618	1.17031	0.965276	1.01432	1.47083	1.484	1.563	1.03831	-0.415388	1.26467
[truncated: 268 more rows]

## Sheet: GBM39 IC pY peptides
Relative Abundance of tyrosine phosphorylated peptides in GBM39 Intracranial tumors. p-values determined using t test with unequal variance assumption
[truncated: 505 more rows]

[truncated: 2 more sheets: GBM12 Flank pY peptides, GBM12 IC pY peptides]
